# Supplementary material for: Programmable Microwaveable Chemistry in the Chemputer
Source: Angew Chem Int Ed Engl. 2025 Nov 29;65(4):e15869. doi: 10.1002/anie.202515869 (PMC12828470; doi:10.1002/anie.202515869)
Supplement: Supplementary file 2 — Supporting Information [file ANIE-65-e15869-s002.zip]

Archive with 30 entries (30 files):
- Compound 10/RCM_10.json
- Compound 10/RCM_10.xdl
- Compound 10/RCM_10.xdlexe
- Compound 10/Script execution notebook 10.ipynb
- Compound 13/Cleavage_and_workup.xdl
- Compound 13/Cleavage_mix.xdl
- Compound 13/Coupling_MW.xdl
- Compound 13/Deprotection_MW.xdl
- Compound 13/Resin_swell.xdl
- Compound 13/Resin_wash.xdl
- Compound 13/Script execution notebook 13.ipynb
- Compound 13/SPPS_13.json
- Compound 13/SPPS_13.xdl
- Compound 13/SPPS_13.xdlexe
- Compound 3/O-Alkylation_3-1.json
- Compound 3/O-Alkylation_3-1.xdl
- Compound 3/O-Alkylation_3-1.xdlexe
- Compound 3/O-Alkylation_3-2.json
- Compound 3/O-Alkylation_3-2.xdl
- Compound 3/O-Alkylation_3-2.xdlexe
- Compound 3/Script execution notebook 3-1.ipynb
- Compound 3/Script execution notebook 3-2.ipynb
- Compound 6/Cross-coupling_6-1.json
- Compound 6/Cross-coupling_6-1.xdl
- Compound 6/Cross-coupling_6-1.xdlexe
- Compound 6/Cross-coupling_6-2.json
- Compound 6/Cross-coupling_6-2.xdl
- Compound 6/Cross-coupling_6-2.xdlexe
- Compound 6/Script execution notebook 6-1.ipynb
- Compound 6/Script execution notebook 6-2.ipynb
