# Supplementary material for: Programmable Microwaveable Chemistry in the Chemputer
Source: Angew Chem Int Ed Engl. 2025 Nov 29;65(4):e15869. doi: 10.1002/anie.202515869 (PMC12828470; doi:10.1002/anie.202515869)
Supplement: Supplementary file 2 — Supporting Information [file ANIE-65-e15869-s002.zip › Compound 10/RCM_10.json]

{
  "nodes": [
    {
      "id": "Valve_3",
      "type": "valve",
      "x": 320,
      "y": 280,
      "internalId": 2,
      "label": "Valve_3",
      "nodeStartX": 320,
      "nodeStartY": 280,
      "current_volume": 0,
      "class": "ChemputerValve",
      "address": "192.168.1.13",
      "connection_mode": "tcpip",
      "port": 5000,
      "device_name": "Valve_3"
    },
    {
      "id": "Valve_5",
      "type": "valve",
      "x": 640,
      "y": 280,
      "internalId": 4,
      "label": "Valve_5",
      "nodeStartX": 640,
      "nodeStartY": 280,
      "current_volume": 0,
      "class": "ChemputerValve",
      "address": "192.168.1.15",
      "connection_mode": "tcpip",
      "port": 5000,
      "device_name": "Valve_5"
    },
    {
      "id": "Pump_3",
      "type": "pump",
      "x": 320,
      "y": 160,
      "internalId": 22,
      "label": "Pump_3",
      "nodeStartX": 320,
      "nodeStartY": 160,
      "class": "ChemputerPump",
      "address": "192.168.1.23",
      "max_volume": 10,
      "current_volume": 0,
      "connection_mode": "tcpip",
      "port": 5000,
      "device_name": "Pump_3"
    },
    {
      "id": "Pump_5",
      "type": "pump",
      "x": 640,
      "y": 160,
      "internalId": 24,
      "label": "Pump_5",
      "nodeStartX": 640,
      "nodeStartY": 160,
      "class": "ChemputerPump",
      "address": "192.168.1.25",
      "max_volume": 10,
      "current_volume": 0,
      "connection_mode": "tcpip",
      "port": 5000,
      "device_name": "Pump_5"
    },
    {
      "id": "Waste_3",
      "type": "waste",
      "x": 360,
      "y": 200,
      "internalId": 49,
      "label": "Waste_3",
      "nodeStartX": 520,
      "nodeStartY": 200,
      "necks": 1,
      "can_filter": false,
      "class": "ChemputerWaste",
      "current_volume": 0,
      "max_volume": 1000,
      "device_name": "Waste_3",
      "waste_stream": "general"
    },
    {
      "id": "Waste_5",
      "type": "waste",
      "x": 680,
      "y": 200,
      "internalId": 51,
      "label": "Waste_5",
      "nodeStartX": 680,
      "nodeStartY": 200,
      "necks": 1,
      "can_filter": false,
      "class": "ChemputerWaste",
      "current_volume": 0,
      "max_volume": 1000,
      "device_name": "Waste_5",
      "waste_stream": "general"
    },
    {
      "id": "Valve_1",
      "type": "valve",
      "x": 0,
      "y": 280,
      "internalId": 0,
      "label": "Valve_1",
      "nodeStartX": 0,
      "nodeStartY": 280,
      "current_volume": 0,
      "class": "ChemputerValve",
      "address": "192.168.1.11",
      "connection_mode": "tcpip",
      "port": 5000,
      "device_name": "Valve_1"
    },
    {
      "id": "Pump_1",
      "type": "pump",
      "x": 0,
      "y": 160,
      "internalId": 1,
      "label": "Pump_1",
      "nodeStartX": 0,
      "nodeStartY": 160,
      "class": "ChemputerPump",
      "address": "192.168.1.21",
      "max_volume": 10,
      "current_volume": 0,
      "connection_mode": "tcpip",
      "port": 5000,
      "device_name": "Pump_1"
    },
    {
      "id": "Waste_1",
      "type": "waste",
      "x": 40,
      "y": 200,
      "internalId": 6,
      "label": "Waste_1",
      "nodeStartX": 40,
      "nodeStartY": 200,
      "necks": 1,
      "can_filter": false,
      "class": "ChemputerWaste",
      "current_volume": 0,
      "max_volume": 100,
      "device_name": "Waste_1",
      "waste_stream": "general"
    },
    {
      "id": "Valve_2",
      "type": "valve",
      "x": 160,
      "y": 280,
      "internalId": 26,
      "label": "Valve_2",
      "nodeStartX": 160,
      "nodeStartY": 280,
      "current_volume": 0,
      "class": "ChemputerValve",
      "address": "192.168.1.12",
      "connection_mode": "tcpip",
      "port": 5000,
      "device_name": "Valve_2"
    },
    {
      "id": "Pump_2",
      "type": "pump",
      "x": 160,
      "y": 160,
      "internalId": 39,
      "label": "Pump_2",
      "nodeStartX": 160,
      "nodeStartY": 160,
      "class": "ChemputerPump",
      "address": "192.168.1.22",
      "max_volume": 10,
      "current_volume": 0,
      "connection_mode": "tcpip",
      "port": 5000,
      "device_name": "Pump_2"
    },
    {
      "id": "Waste_2",
      "type": "waste",
      "x": 200,
      "y": 200,
      "internalId": 42,
      "label": "Waste_2",
      "nodeStartX": 200,
      "nodeStartY": 200,
      "necks": 1,
      "can_filter": false,
      "class": "ChemputerWaste",
      "current_volume": 0,
      "max_volume": 100,
      "device_name": "Waste_2",
      "waste_stream": "general"
    },
    {
      "id": "Filter 1",
      "type": "filter",
      "x": 0,
      "y": 400,
      "nodeStartX": 0,
      "nodeStartY": 400,
      "internalId": 17,
      "label": "Filter 1",
      "class": "ChemputerFilter",
      "current_volume": 0,
      "max_volume": 180,
      "dead_volume": 10,
      "device_name": "Filter 1"
    },
    {
      "id": "Filter stirrer",
      "type": "stirrer",
      "x": 0,
      "y": 520,
      "nodeStartX": 0,
      "nodeStartY": 520,
      "internalId": 79,
      "label": "Filter stirrer",
      "class": "HeiTorque100PrecisionStirrer",
      "port": "5000",
      "address": "192.168.1.51",
      "connection_mode": "tcpip",
      "device_name": "Filter stirrer"
    },
    {
      "id": "4-Nitrocatechol",
      "type": "flask",
      "x": 160,
      "y": 400,
      "nodeStartX": 160,
      "nodeStartY": 400,
      "internalId": 3,
      "label": "4-Nitrocatechol",
      "class": "ChemputerFlask",
      "device_name": "4-Nitrocatechol",
      "chemical": "4-Nitrocatechol",
      "current_volume": 100,
      "max_volume": 100,
      "can_filter": false,
      "buffer_flask": false
    },
    {
      "id": "Allyl bromide",
      "type": "flask",
      "x": 120,
      "y": 360,
      "nodeStartX": 120,
      "nodeStartY": 360,
      "internalId": 9,
      "label": "Allyl bromide",
      "class": "ChemputerFlask",
      "device_name": "Allyl bromide",
      "chemical": "Allyl bromide",
      "current_volume": 100,
      "max_volume": 100,
      "can_filter": false,
      "buffer_flask": false
    },
    {
      "id": "DMF",
      "type": "flask",
      "x": 40,
      "y": 360,
      "nodeStartX": 40,
      "nodeStartY": 360,
      "internalId": 12,
      "label": "DMF",
      "class": "ChemputerFlask",
      "device_name": "DMF",
      "chemical": "DMF",
      "current_volume": 100,
      "max_volume": 100,
      "can_filter": false,
      "buffer_flask": false
    },
    {
      "id": "H2O",
      "type": "flask",
      "x": 200,
      "y": 360,
      "nodeStartX": 200,
      "nodeStartY": 360,
      "internalId": 13,
      "label": "H2O",
      "class": "ChemputerFlask",
      "device_name": "H2O",
      "chemical": "H2O",
      "current_volume": 100,
      "max_volume": 100,
      "can_filter": false,
      "buffer_flask": false
    },
    {
      "id": "Et2O",
      "type": "flask",
      "x": 480,
      "y": 400,
      "nodeStartX": 480,
      "nodeStartY": 400,
      "internalId": 14,
      "label": "Et2O",
      "class": "ChemputerFlask",
      "device_name": "Et2O",
      "chemical": "Et2O",
      "current_volume": 100,
      "max_volume": 100,
      "can_filter": false,
      "buffer_flask": false
    },
    {
      "id": "Aq LiCl",
      "type": "flask",
      "x": 440,
      "y": 360,
      "nodeStartX": 440,
      "nodeStartY": 360,
      "internalId": 15,
      "label": "Aq LiCl",
      "class": "ChemputerFlask",
      "device_name": "Aq LiCl",
      "chemical": "Aq LiCl",
      "current_volume": 100,
      "max_volume": 100,
      "can_filter": false,
      "buffer_flask": false
    },
    {
      "id": "Rotovap",
      "type": "rotavap",
      "x": 920,
      "y": 280,
      "customProperties": {
        "user": {
          "name": "User",
          "id": "user",
          "units": "",
          "type": "str"
        },
        "password": {
          "name": "Password",
          "id": "password",
          "units": "",
          "type": "str"
        }
      },
      "nodeStartX": 1080,
      "nodeStartY": 280,
      "internalId": 16,
      "label": "Rotovap",
      "class": "R300Rotovap",
      "device_name": "Rotovap",
      "address": "192.168.1.30",
      "port": "443",
      "connection_mode": "http",
      "current_volume": 0,
      "max_volume": 250,
      "can_filter": false,
      "user": "rw",
      "password": "QhbDkeQx"
    },
    {
      "id": "Separator 1",
      "type": "separator",
      "x": 320,
      "y": 400,
      "nodeStartX": 320,
      "nodeStartY": 400,
      "internalId": 27,
      "label": "Separator 1",
      "class": "ChemputerSeparator",
      "device_name": "Separator 1",
      "current_volume": 0,
      "max_volume": 250,
      "necks": 1,
      "can_filter": false,
      "dead_volume": 2.5
    },
    {
      "id": "Separator stirrer",
      "type": "stirrer",
      "x": 280,
      "y": 520,
      "nodeStartX": 280,
      "nodeStartY": 520,
      "internalId": 28,
      "label": "Separator stirrer",
      "class": "Microstar75Stirrer",
      "device_name": "Separator stirrer",
      "address": "",
      "port": "COM4",
      "connection_mode": "serial"
    },
    {
      "id": "Conductivity sensor",
      "type": "conductivity_sensor",
      "x": 360,
      "y": 520,
      "nodeStartX": 360,
      "nodeStartY": 520,
      "internalId": 29,
      "label": "Conductivity sensor",
      "class": "ConductivitySensor",
      "device_name": "Conductivity sensor",
      "address": "192.168.1.80",
      "port": "5000",
      "connection_mode": "tcpip"
    },
    {
      "id": "valve_8",
      "type": "valve",
      "x": -120,
      "y": 400,
      "nodeStartX": -120,
      "nodeStartY": 400,
      "internalId": 34,
      "label": "valve_8",
      "class": "ChemputerValve",
      "device_name": "valve_8",
      "address": "192.168.1.35",
      "port": 5000,
      "connection_mode": "tcpip"
    },
    {
      "id": "Argon",
      "type": "flask",
      "x": -120,
      "y": 280,
      "nodeStartX": -120,
      "nodeStartY": 280,
      "internalId": 55,
      "label": "Argon",
      "class": "ChemputerFlask",
      "device_name": "Argon",
      "chemical": "Argon",
      "current_volume": 100,
      "max_volume": 100,
      "can_filter": false,
      "buffer_flask": false
    },
    {
      "id": "Buffer flask 1",
      "type": "flask",
      "x": 240,
      "y": 360,
      "nodeStartX": 240,
      "nodeStartY": 360,
      "internalId": 74,
      "label": "Buffer flask 1",
      "class": "ChemputerFlask",
      "device_name": "Buffer flask 1",
      "chemical": "",
      "current_volume": 0,
      "max_volume": 100,
      "can_filter": false,
      "buffer_flask": false
    },
    {
      "id": "DCE",
      "type": "flask",
      "x": 800,
      "y": 400,
      "nodeStartX": 960,
      "nodeStartY": 400,
      "internalId": 78,
      "label": "DCE",
      "class": "ChemputerFlask",
      "device_name": "DCE",
      "chemical": "DCE",
      "current_volume": 100,
      "max_volume": 100,
      "can_filter": false,
      "buffer_flask": false
    },
    {
      "id": "MW Reactor",
      "type": "reactor",
      "x": 640,
      "y": 400,
      "nodeStartX": 640,
      "nodeStartY": 400,
      "internalId": 80,
      "label": "MW Reactor",
      "class": "ChemputerReactor",
      "device_name": "MW Reactor",
      "current_volume": 0,
      "max_volume": 100,
      "necks": 1,
      "can_filter": false
    },
    {
      "id": "Flask M102",
      "type": "flask",
      "x": 720,
      "y": 400,
      "nodeStartX": 720,
      "nodeStartY": 400,
      "internalId": 81,
      "label": "Flask M102",
      "class": "ChemputerFlask",
      "device_name": "Flask M102",
      "chemical": "M102",
      "current_volume": 100,
      "max_volume": 100,
      "can_filter": false,
      "buffer_flask": false
    },
    {
      "id": "Product 1",
      "type": "flask",
      "x": 400,
      "y": 360,
      "nodeStartX": 400,
      "nodeStartY": 360,
      "internalId": 112,
      "label": "Product 1",
      "class": "ChemputerFlask",
      "device_name": "Product 1",
      "chemical": "",
      "current_volume": 0,
      "max_volume": 100,
      "can_filter": false,
      "buffer_flask": false
    },
    {
      "id": "Valve_4",
      "type": "valve",
      "x": 480,
      "y": 280,
      "nodeStartX": 480,
      "nodeStartY": 280,
      "internalId": 10,
      "label": "Valve_4",
      "class": "ChemputerValve",
      "device_name": "Valve_4",
      "address": "192.168.1.14",
      "port": 5000,
      "connection_mode": "tcpip"
    },
    {
      "id": "Pump_4",
      "type": "pump",
      "x": 480,
      "y": 160,
      "nodeStartX": 480,
      "nodeStartY": 160,
      "internalId": 67,
      "label": "Pump_4",
      "class": "ChemputerPump",
      "device_name": "Pump_4",
      "address": "192.168.1.24",
      "port": 5000,
      "connection_mode": "tcpip",
      "max_volume": 10,
      "current_volume": 0
    },
    {
      "id": "Waste_4",
      "type": "waste",
      "x": 520,
      "y": 200,
      "nodeStartX": 520,
      "nodeStartY": 200,
      "internalId": 70,
      "label": "Waste_4",
      "class": "ChemputerWaste",
      "device_name": "Waste_4",
      "current_volume": 0,
      "max_volume": 100,
      "waste_stream": "general"
    },
    {
      "id": "MgSO4_Cartridge",
      "type": "cartridge",
      "x": 560,
      "y": 360,
      "nodeStartX": 560,
      "nodeStartY": 360,
      "internalId": 121,
      "label": "MgSO4_Cartridge",
      "class": "ChemputerCartridge",
      "device_name": "MgSO4_Cartridge",
      "chemical": "MgSO4",
      "max_volume": 500,
      "flow_rate": 10
    },
    {
      "id": "Valve_6",
      "type": "valve",
      "x": 800,
      "y": 280,
      "nodeStartX": 800,
      "nodeStartY": 280,
      "internalId": 91,
      "label": "Valve_6",
      "class": "ChemputerValve",
      "device_name": "Valve_6",
      "address": "192.168.1.16",
      "port": 5000,
      "connection_mode": "tcpip"
    },
    {
      "id": "Pump_6",
      "type": "pump",
      "x": 800,
      "y": 160,
      "nodeStartX": 800,
      "nodeStartY": 160,
      "internalId": 92,
      "label": "Pump_6",
      "class": "ChemputerPump",
      "device_name": "Pump_6",
      "address": "192.168.1.26",
      "port": 5000,
      "connection_mode": "tcpip",
      "max_volume": 10,
      "current_volume": 0
    },
    {
      "id": "Waste_6",
      "type": "waste",
      "x": 840,
      "y": 200,
      "nodeStartX": -200,
      "nodeStartY": 160,
      "internalId": 95,
      "label": "Waste_6",
      "class": "ChemputerWaste",
      "device_name": "Waste_6",
      "current_volume": 0,
      "max_volume": 100,
      "waste_stream": "general"
    },
    {
      "id": "Hotplate 1",
      "type": "heater",
      "x": 560,
      "y": 480,
      "nodeStartX": 560,
      "nodeStartY": 480,
      "internalId": 62,
      "label": "Hotplate 1",
      "class": "RCTDigitalHotplate",
      "device_name": "Hotplate 1",
      "address": "192.168.1.50",
      "port": "5000",
      "connection_mode": "tcpip",
      "temp_sensor": "internal"
    },
    {
      "id": "Pneumatic controller",
      "type": "pneumatic_controller",
      "x": 720,
      "y": 520,
      "nodeStartX": 720,
      "nodeStartY": 520,
      "internalId": 90,
      "label": "Pneumatic controller",
      "class": "PneumaticController",
      "device_name": "Pneumatic controller",
      "chemical": "",
      "address": "192.168.1.80",
      "port": "5000",
      "connection_mode": "tcpip",
      "current_volume": 0
    },
    {
      "id": "Microwave",
      "type": "microwave",
      "x": 640,
      "y": 520,
      "nodeStartX": 640,
      "nodeStartY": 520,
      "class": "GMS450Microwave",
      "device_name": "Microwave",
      "address": "192.168.1.99",
      "port": "502",
      "connection_mode": "modbustcp",
      "temp_sensor": "unselected",
      "min_temp": null,
      "max_temp": null,
      "internalId": 21,
      "label": "Microwave"
    }
  ],
  "links": [
    {
      "id": 32,
      "sourceInternal": 2,
      "targetInternal": 22,
      "source": "Valve_3",
      "target": "Pump_3",
      "port": "(-1,0)",
      "tubeLength": 0,
      "tubeDiameter": 0
    },
    {
      "id": 33,
      "sourceInternal": 22,
      "targetInternal": 2,
      "source": "Pump_3",
      "target": "Valve_3",
      "port": "(0,-1)",
      "tubeLength": 0,
      "tubeDiameter": 0
    },
    {
      "id": 36,
      "sourceInternal": 4,
      "targetInternal": 24,
      "source": "Valve_5",
      "target": "Pump_5",
      "port": "(-1,0)",
      "tubeLength": 0,
      "tubeDiameter": 0
    },
    {
      "id": 38,
      "sourceInternal": 24,
      "targetInternal": 4,
      "source": "Pump_5",
      "target": "Valve_5",
      "port": "(0,-1)",
      "tubeLength": 0,
      "tubeDiameter": 0
    },
    {
      "id": 57,
      "sourceInternal": 2,
      "targetInternal": 49,
      "source": "Valve_3",
      "target": "Waste_3",
      "port": "(0,0)",
      "tubeLength": 0,
      "tubeDiameter": 0
    },
    {
      "id": 59,
      "sourceInternal": 4,
      "targetInternal": 51,
      "source": "Valve_5",
      "target": "Waste_5",
      "port": "(0,0)",
      "tubeLength": 0,
      "tubeDiameter": 0
    },
    {
      "id": 7,
      "sourceInternal": 1,
      "targetInternal": 0,
      "source": "Pump_1",
      "target": "Valve_1",
      "port": "(0,-1)",
      "tubeLength": 0,
      "tubeDiameter": 0
    },
    {
      "id": 8,
      "sourceInternal": 0,
      "targetInternal": 1,
      "source": "Valve_1",
      "target": "Pump_1",
      "port": "(-1,0)",
      "tubeLength": 0,
      "tubeDiameter": 0
    },
    {
      "id": 37,
      "sourceInternal": 0,
      "targetInternal": 6,
      "source": "Valve_1",
      "target": "Waste_1",
      "port": "(0,0)",
      "tubeLength": 0,
      "tubeDiameter": 0
    },
    {
      "id": 125,
      "sourceInternal": 0,
      "targetInternal": 26,
      "source": "Valve_1",
      "target": "Valve_2",
      "port": "(1,2)",
      "tubeLength": 0,
      "tubeDiameter": 0
    },
    {
      "id": 127,
      "sourceInternal": 26,
      "targetInternal": 0,
      "source": "Valve_2",
      "target": "Valve_1",
      "port": "(2,1)",
      "tubeLength": 0,
      "tubeDiameter": 0
    },
    {
      "id": 129,
      "sourceInternal": 26,
      "targetInternal": 39,
      "source": "Valve_2",
      "target": "Pump_2",
      "port": "(-1,0)",
      "tubeLength": 0,
      "tubeDiameter": 0
    },
    {
      "id": 130,
      "sourceInternal": 39,
      "targetInternal": 26,
      "source": "Pump_2",
      "target": "Valve_2",
      "port": "(0,-1)",
      "tubeLength": 0,
      "tubeDiameter": 0
    },
    {
      "id": 131,
      "sourceInternal": 26,
      "targetInternal": 42,
      "source": "Valve_2",
      "target": "Waste_2",
      "port": "(0,0)",
      "tubeLength": 0,
      "tubeDiameter": 0
    },
    {
      "id": 35,
      "sourceInternal": 0,
      "targetInternal": 17,
      "source": "Valve_1",
      "target": "Filter 1",
      "port": "(4,top)",
      "tubeLength": 0,
      "tubeDiameter": 0
    },
    {
      "id": 40,
      "sourceInternal": 17,
      "targetInternal": 34,
      "source": "Filter 1",
      "target": "valve_8",
      "port": "(bottom,-1)",
      "tubeLength": 0,
      "tubeDiameter": 0
    },
    {
      "id": 41,
      "sourceInternal": 34,
      "targetInternal": 17,
      "source": "valve_8",
      "target": "Filter 1",
      "port": "(-1,bottom)",
      "tubeLength": 0,
      "tubeDiameter": 0
    },
    {
      "id": 44,
      "sourceInternal": 34,
      "targetInternal": 0,
      "source": "valve_8",
      "target": "Valve_1",
      "port": "(0,3)",
      "tubeLength": 0,
      "tubeDiameter": 0
    },
    {
      "id": 45,
      "sourceInternal": 0,
      "targetInternal": 34,
      "source": "Valve_1",
      "target": "valve_8",
      "port": "(3,0)",
      "tubeLength": 0,
      "tubeDiameter": 0
    },
    {
      "id": 56,
      "sourceInternal": 3,
      "targetInternal": 26,
      "source": "4-Nitrocatechol",
      "target": "Valve_2",
      "port": "(0,4)",
      "tubeLength": 0,
      "tubeDiameter": 0
    },
    {
      "id": 58,
      "sourceInternal": 12,
      "targetInternal": 0,
      "source": "DMF",
      "target": "Valve_1",
      "port": "(0,5)",
      "tubeLength": 0,
      "tubeDiameter": 0
    },
    {
      "id": 65,
      "sourceInternal": 2,
      "targetInternal": 27,
      "source": "Valve_3",
      "target": "Separator 1",
      "port": "(5,bottom)",
      "tubeLength": 0,
      "tubeDiameter": 0
    },
    {
      "id": 66,
      "sourceInternal": 27,
      "targetInternal": 2,
      "source": "Separator 1",
      "target": "Valve_3",
      "port": "(bottom,5)",
      "tubeLength": 0,
      "tubeDiameter": 0
    },
    {
      "id": 30,
      "sourceInternal": 28,
      "targetInternal": 27,
      "source": "Separator stirrer",
      "target": "Separator 1",
      "port": "(,)",
      "tubeLength": 0,
      "tubeDiameter": 0
    },
    {
      "id": 31,
      "sourceInternal": 29,
      "targetInternal": 27,
      "source": "Conductivity sensor",
      "target": "Separator 1",
      "port": "(,)",
      "tubeLength": 0,
      "tubeDiameter": 0
    },
    {
      "id": 60,
      "sourceInternal": 79,
      "targetInternal": 17,
      "source": "Filter stirrer",
      "target": "Filter 1",
      "port": "(,)",
      "tubeLength": 0,
      "tubeDiameter": 0
    },
    {
      "id": 63,
      "sourceInternal": 55,
      "targetInternal": 0,
      "source": "Argon",
      "target": "Valve_1",
      "port": "(0,2)",
      "tubeLength": 0,
      "tubeDiameter": 0
    },
    {
      "id": 54,
      "sourceInternal": 9,
      "targetInternal": 26,
      "source": "Allyl bromide",
      "target": "Valve_2",
      "port": "(0,3)",
      "tubeLength": 0,
      "tubeDiameter": 0
    },
    {
      "id": 75,
      "sourceInternal": 74,
      "targetInternal": 2,
      "source": "Buffer flask 1",
      "target": "Valve_3",
      "port": "(0,3)",
      "tubeLength": 0,
      "tubeDiameter": 0
    },
    {
      "id": 77,
      "sourceInternal": 2,
      "targetInternal": 74,
      "source": "Valve_3",
      "target": "Buffer flask 1",
      "port": "(3,0)",
      "tubeLength": 0,
      "tubeDiameter": 0
    },
    {
      "id": 83,
      "sourceInternal": 80,
      "targetInternal": 4,
      "source": "MW Reactor",
      "target": "Valve_5",
      "port": "(0,4)",
      "tubeLength": 0,
      "tubeDiameter": 0
    },
    {
      "id": 84,
      "sourceInternal": 4,
      "targetInternal": 80,
      "source": "Valve_5",
      "target": "MW Reactor",
      "port": "(4,0)",
      "tubeLength": 0,
      "tubeDiameter": 0
    },
    {
      "id": 85,
      "sourceInternal": 4,
      "targetInternal": 81,
      "source": "Valve_5",
      "target": "Flask M102",
      "port": "(5,0)",
      "tubeLength": 0,
      "tubeDiameter": 0
    },
    {
      "id": 88,
      "sourceInternal": 81,
      "targetInternal": 4,
      "source": "Flask M102",
      "target": "Valve_5",
      "port": "(0,5)",
      "tubeLength": 0,
      "tubeDiameter": 0
    },
    {
      "id": 68,
      "sourceInternal": 67,
      "targetInternal": 10,
      "source": "Pump_4",
      "target": "Valve_4",
      "port": "(0,-1)",
      "tubeLength": 0,
      "tubeDiameter": 0
    },
    {
      "id": 69,
      "sourceInternal": 10,
      "targetInternal": 67,
      "source": "Valve_4",
      "target": "Pump_4",
      "port": "(-1,0)",
      "tubeLength": 0,
      "tubeDiameter": 0
    },
    {
      "id": 117,
      "sourceInternal": 10,
      "targetInternal": 70,
      "source": "Valve_4",
      "target": "Waste_4",
      "port": "(0,0)",
      "tubeLength": 0,
      "tubeDiameter": 0
    },
    {
      "id": 11,
      "sourceInternal": 2,
      "targetInternal": 26,
      "source": "Valve_3",
      "target": "Valve_2",
      "port": "(2,1)",
      "tubeLength": 0,
      "tubeDiameter": 0
    },
    {
      "id": 23,
      "sourceInternal": 26,
      "targetInternal": 2,
      "source": "Valve_2",
      "target": "Valve_3",
      "port": "(1,2)",
      "tubeLength": 0,
      "tubeDiameter": 0
    },
    {
      "id": 25,
      "sourceInternal": 10,
      "targetInternal": 2,
      "source": "Valve_4",
      "target": "Valve_3",
      "port": "(2,1)",
      "tubeLength": 0,
      "tubeDiameter": 0
    },
    {
      "id": 53,
      "sourceInternal": 2,
      "targetInternal": 10,
      "source": "Valve_3",
      "target": "Valve_4",
      "port": "(1,2)",
      "tubeLength": 0,
      "tubeDiameter": 0
    },
    {
      "id": 72,
      "sourceInternal": 13,
      "targetInternal": 26,
      "source": "H2O",
      "target": "Valve_2",
      "port": "(0,5)",
      "tubeLength": 0,
      "tubeDiameter": 0
    },
    {
      "id": 52,
      "sourceInternal": 10,
      "targetInternal": 4,
      "source": "Valve_4",
      "target": "Valve_5",
      "port": "(1,2)",
      "tubeLength": 0,
      "tubeDiameter": 0
    },
    {
      "id": 64,
      "sourceInternal": 4,
      "targetInternal": 10,
      "source": "Valve_5",
      "target": "Valve_4",
      "port": "(2,1)",
      "tubeLength": 0,
      "tubeDiameter": 0
    },
    {
      "id": 50,
      "sourceInternal": 14,
      "targetInternal": 10,
      "source": "Et2O",
      "target": "Valve_4",
      "port": "(0,4)",
      "tubeLength": 0,
      "tubeDiameter": 0
    },
    {
      "id": 73,
      "sourceInternal": 10,
      "targetInternal": 121,
      "source": "Valve_4",
      "target": "MgSO4_Cartridge",
      "port": "(5,in)",
      "tubeLength": 0,
      "tubeDiameter": 0
    },
    {
      "id": 86,
      "sourceInternal": 121,
      "targetInternal": 4,
      "source": "MgSO4_Cartridge",
      "target": "Valve_5",
      "port": "(out,3)",
      "tubeLength": 0,
      "tubeDiameter": 0
    },
    {
      "id": 61,
      "sourceInternal": 15,
      "targetInternal": 10,
      "source": "Aq LiCl",
      "target": "Valve_4",
      "port": "(0,3)",
      "tubeLength": 0,
      "tubeDiameter": 0
    },
    {
      "id": 71,
      "sourceInternal": 112,
      "targetInternal": 2,
      "source": "Product 1",
      "target": "Valve_3",
      "port": "(0,4)",
      "tubeLength": 0,
      "tubeDiameter": 0
    },
    {
      "id": 87,
      "sourceInternal": 2,
      "targetInternal": 112,
      "source": "Valve_3",
      "target": "Product 1",
      "port": "(4,0)",
      "tubeLength": 0,
      "tubeDiameter": 0
    },
    {
      "id": 93,
      "sourceInternal": 92,
      "targetInternal": 91,
      "source": "Pump_6",
      "target": "Valve_6",
      "port": "(0,-1)",
      "tubeLength": 0,
      "tubeDiameter": 0
    },
    {
      "id": 94,
      "sourceInternal": 91,
      "targetInternal": 92,
      "source": "Valve_6",
      "target": "Pump_6",
      "port": "(-1,0)",
      "tubeLength": 0,
      "tubeDiameter": 0
    },
    {
      "id": 102,
      "sourceInternal": 91,
      "targetInternal": 95,
      "source": "Valve_6",
      "target": "Waste_6",
      "port": "(0,0)",
      "tubeLength": 0,
      "tubeDiameter": 0
    },
    {
      "id": 103,
      "sourceInternal": 4,
      "targetInternal": 91,
      "source": "Valve_5",
      "target": "Valve_6",
      "port": "(1,2)",
      "tubeLength": 0,
      "tubeDiameter": 0
    },
    {
      "id": 104,
      "sourceInternal": 91,
      "targetInternal": 4,
      "source": "Valve_6",
      "target": "Valve_5",
      "port": "(2,1)",
      "tubeLength": 0,
      "tubeDiameter": 0
    },
    {
      "id": 96,
      "sourceInternal": 62,
      "targetInternal": 80,
      "source": "Hotplate 1",
      "target": "MW Reactor",
      "port": "(,)",
      "tubeLength": 0,
      "tubeDiameter": 0
    },
    {
      "id": 99,
      "sourceInternal": 90,
      "targetInternal": 80,
      "source": "Pneumatic controller",
      "target": "MW Reactor",
      "port": "(1,1)",
      "tubeLength": 0,
      "tubeDiameter": 0
    },
    {
      "id": 100,
      "sourceInternal": 90,
      "targetInternal": 81,
      "source": "Pneumatic controller",
      "target": "Flask M102",
      "port": "(2,1)",
      "tubeLength": 0,
      "tubeDiameter": 0
    },
    {
      "id": 101,
      "sourceInternal": 90,
      "targetInternal": 78,
      "source": "Pneumatic controller",
      "target": "DCE",
      "port": "(,)",
      "tubeLength": 0,
      "tubeDiameter": 0
    },
    {
      "id": 76,
      "sourceInternal": 78,
      "targetInternal": 91,
      "source": "DCE",
      "target": "Valve_6",
      "port": "(0,3)",
      "tubeLength": 0,
      "tubeDiameter": 0
    },
    {
      "id": 18,
      "sourceInternal": 16,
      "targetInternal": 91,
      "source": "Rotovap",
      "target": "Valve_6",
      "port": "(collect,1)",
      "tubeLength": 0,
      "tubeDiameter": 0
    },
    {
      "id": 19,
      "sourceInternal": 91,
      "targetInternal": 16,
      "source": "Valve_6",
      "target": "Rotovap",
      "port": "(5,evaporate)",
      "tubeLength": 0,
      "tubeDiameter": 0
    },
    {
      "id": 20,
      "sourceInternal": 16,
      "targetInternal": 91,
      "source": "Rotovap",
      "target": "Valve_6",
      "port": "(evaporate,5)",
      "tubeLength": 0,
      "tubeDiameter": 0
    },
    {
      "id": 5,
      "sourceInternal": 90,
      "targetInternal": 16,
      "source": "Pneumatic controller",
      "target": "Rotovap",
      "port": "(,)",
      "tubeLength": 0,
      "tubeDiameter": 0
    },
    {
      "id": 43,
      "sourceInternal": 21,
      "targetInternal": 80,
      "source": "Microwave",
      "target": "MW Reactor",
      "port": "(,)",
      "tubeLength": 0,
      "tubeDiameter": 0
    }
  ]
}
