# Supplementary material for: Programmable Microwaveable Chemistry in the Chemputer
Source: Angew Chem Int Ed Engl. 2025 Nov 29;65(4):e15869. doi: 10.1002/anie.202515869 (PMC12828470; doi:10.1002/anie.202515869)
Supplement: Supplementary file 2 — Supporting Information [file ANIE-65-e15869-s002.zip › Compound 10/RCM_10.xdl]

<?xdl version="2.0.0" ?>
<XDL>
<Synthesis>

  <Hardware>
    <Component id="Filter 1" type="filter" />
    <Component id="Separator 1" type="separator" />
    <Component id="Buffer flask 1" type="flask" />
    <Component id="Product 1" type="flask" />
    <Component id="MgSO4_Cartridge" type="cartridge" chemical="MgSO4" />
    <Component id="Rotovap" type="rotavap" />
    <Component id="MW Reactor" type="reactor" />
    <Component id="Flask M102" type="flask" />
    <Component id="Argon" type="flask" />
    <Component id="Waste_6" type="waste" />
  </Hardware>

  <Reagents>
    <Reagent name="NaI" solid="True" />
    <Reagent name="K2CO3" solid="True" />
    <Reagent name="4-Nitrocatechol" concentration="0.5 M" />
    <Reagent name="Allyl bromide" concentration="0.5 M" />
    <Reagent name="DMF" />
    <Reagent name="H2O" />
    <Reagent name="Et2O" />
    <Reagent name="Aq LiCl" />
    <Reagent name="M102" solid="True" />
    <Reagent name="DCE" />
  </Reagents>

  <Procedure>
      <Add
        vessel="Flask M102"
        reagent="M102"
        amount="82 mg"
        confirm_solid="True" />
      <EvacuateAndRefill
        vessel="Flask M102"
        after_vacuum_wait_time="3 min"
        after_inert_gas_wait_time="1 s" />

      <Add
        vessel="Filter 1"
        reagent="NaI"
        amount="15 mg"
        confirm_solid="False"
        stir="False" />
      <Add
        vessel="Filter 1"
        reagent="K2CO3"
        amount="415 mg"
        confirm_solid="False"
        stir="False" />

      <ResetHandling
        solvent="DMF" />

      <Add
        vessel="Filter 1"
        reagent="4-Nitrocatechol"
        amount="2 mL" />
      <Add
        vessel="Filter 1"
        reagent="Allyl bromide"
        amount="5 mL" />
       <Add
        vessel="Filter 1"
        reagent="DMF"
        amount="3 mL"
        priming_volume="0 mL" />

      <Stir queue="A"
        vessel="Filter 1"
        time="60 min" />
      <ResetHandling queue="B"
        solvent="DMF" />

      <Transfer
        from_vessel="Filter 1"
        to_vessel="Separator 1"
        volume="all"
        flush_tubing="True"
        rinsing_solvent="DMF"
        rinsing_volume="2.5 mL"
        rinsing_repeats="2" />
      <Add
        vessel="Separator 1"
        reagent="H2O"
        amount="35 mL" />

      <Separate
        purpose="extract"
        from_vessel="Separator 1"
        separation_vessel="Separator 1"
        to_vessel="Product 1"
        product_phase="top"
        solvent="Et2O"
        solvent_volume="30 mL"
        repeats="3"
        waste_phase_to_vessel="Buffer flask 1"
        stir_speed="600 RPM"
        stir_time="60 s"
        settling_time="60 s" />
      <Separate
        purpose="wash"
        from_vessel="Product 1"
        separation_vessel="Separator 1"
        to_vessel="Separator 1"
        product_phase="top"
        solvent="H2O"
        solvent_volume="30 mL"
        repeats="2"
        waste_phase_to_vessel="Buffer flask 1"
        stir_speed="600 RPM"
        stir_time="60 s"
        settling_time="60 s"/>
      <Separate
        purpose="wash"
        from_vessel="Separator 1"
        separation_vessel="Separator 1"
        to_vessel="Separator 1"
        product_phase="top"
        solvent="Aq LiCl"
        solvent_volume="30 mL"
        repeats="2"
        waste_phase_to_vessel="Buffer flask 1"
        stir_speed="600 RPM"
        stir_time="60 s"
        settling_time="60 s" />

      <Transfer
        from_vessel="Separator 1"
        to_vessel="Rotovap"
        volume="all"
        flush_tubing="True"
        through="MgSO4"
        move_speed="20 mL/min" />
      <Add
        vessel="Rotovap"
        reagent="Et2O"
        amount="30 mL"
        through="MgSO4"
        move_speed="20 mL/min" />

      <Evaporate
        vessel="Rotovap"
        temp="40 °C"
        mode="auto" />
      <Evaporate
        vessel="Rotovap"
        temp="40 °C"
        pressure="60 mbar"
        time="60 min"
        stir_speed="150"
        mode="manual"
        chiller_temp="5 °C" />

      <ResetHandling
        solvent="DCE" />
      <Transfer
        from_vessel="Argon"
        to_vessel="Waste_6"
        amount="10 mL"/>
      <ResetHandling
        solvent="DCE" />
      <Transfer
        from_vessel="Argon"
        to_vessel="Waste_6"
        amount="10 mL"/>

      <StartPurge
        vessel="MW Reactor" />

      <Repeat repeats="2">
        <Add
          vessel="Rotovap"
          reagent="DCE"
          amount="50 mL" />
        <Transfer
          from_vessel="Rotovap"
          to_vessel="MW Reactor"
          volume="70 mL"
          flush_tubing="True" />
      </Repeat>

      <Add
        vessel="MW Reactor"
        reagent="DCE"
        amount="130 mL" />

      <Repeat repeats="2">
        <Add
          vessel="Flask M102"
          reagent="DCE"
          amount="10 mL"
          dispense_speed="20 mL/min" />
        <Transfer
          from_vessel="Flask M102"
          to_vessel="MW Reactor"
          volume="20 mL"
          flush_tubing="True"
          aspiration_speed="20 mL/min" />
      </Repeat>

      <StartStir
        vessel="MW Reactor" />
      <Repeat repeats="5">
        <Microwave
          vessel="MW Reactor"
          power="250 W"
          time="60 sec" />
        <Wait
          time="20 sec" />
      </Repeat>

      <Stir
        vessel="MW Reactor"
        time="10 min" />
      <StopPurge
        vessel="MW Reactor"/>

      <Transfer
        from_vessel="MW Reactor"
        to_vessel="Rotovap"
        volume="200 mL"
        flush_tubing="True" />
      <Evaporate
        vessel="Rotovap"
        temp="40 °C"
        mode="auto" />
      
      <Transfer
        from_vessel="MW Reactor"
        to_vessel="Rotovap"
        volume="100 mL"
        flush_tubing="True" />
      <Evaporate
        vessel="Rotovap"
        temp="40 °C"
        mode="auto" />

      <Evaporate
        vessel="Rotovap"
        temp="40 °C"
        pressure="60 mbar"
        time="60 min"
        stir_speed="150"
        mode="manual"
        chiller_temp="5 °C" />
  </Procedure>
</Synthesis>
</XDL>
