# Supplementary material for: Programmable Microwaveable Chemistry in the Chemputer
Source: Angew Chem Int Ed Engl. 2025 Nov 29;65(4):e15869. doi: 10.1002/anie.202515869 (PMC12828470; doi:10.1002/anie.202515869)
Supplement: Supplementary file 2 — Supporting Information [file ANIE-65-e15869-s002.zip › Compound 13/Cleavage_and_workup.xdl]

<?xdl version="2.0.0" ?>

<Blueprint id="Cleavage_and_workup">

  <Hardware>
    <Component id="MW_SPPS_Reactor" type="filter" />
    <Component id="Precipitating_unit" type="filter" />
    <Component id="collection_flask" type="flask" />
    <Component id="Supernatant" type="flask" />
  </Hardware>

  <Parameters>
    
  </Parameters>

  <Reagents>
    <Reagent name="DCM" />
    <Reagent name="TFA" />
    <Reagent name="H2O" />
    <Reagent name="TIPS" />
    <Reagent name="Et2O" />
    <Reagent name="DMF" />
    <Reagent id="peptide_solvent" />
  </Reagents>

  <Procedure>

    <ResetHandling
      solvent="DCM"
      repeats="6"
      daisy_chained="True" />

    #Resin wash with DCM
      <Resin_wash
        wash_solvent="DCM"
        MW_SPPS_Reactor="MW_SPPS_Reactor" />
    #Drying of the resin
      <Dry
        vessel="MW_SPPS_Reactor"
        time="15 min" />
    #Cleavage mix prep and cleavage 
      <Add
        vessel="MW_SPPS_Reactor"
        reagent="TIPS"
        amount="0.50 mL"
        port="bottom" 
        aspiration_speed="5 mL/min"
        move_speed="5 mL/min"
        dispense_speed="5 mL/min"/>
      <Add
        vessel="MW_SPPS_Reactor"
        reagent="H2O"
        amount="0.50 mL"
        port="bottom"         
        aspiration_speed="5 mL/min"
        move_speed="5 mL/min"
        dispense_speed="5 mL/min"/>
      <Add
        vessel="MW_SPPS_Reactor"
        reagent="TFA"
        amount="9 mL"
        port="bottom"
        aspiration_speed="20 mL/min"
        move_speed="20 mL/min"
        dispense_speed="20 mL/min" />

      <Cleavage_mix queue="A"
        MW_SPPS_Reactor="MW_SPPS_Reactor" />

    #Et2O addition to Precipitating_unit
      <HeatChillToTemp queue="B"
        vessel="Precipitating_unit"
        temp="-20 °C"
        continue_heatchill="True"
        stir="False" />
      <ResetHandling queue="C"
        solvent="H2O"
        daisy_chained="True" />
      <ResetHandling queue="C"
        solvent="Et2O"
        daisy_chained="True" />
      <Add queue="C"
        vessel="Precipitating_unit"
        reagent="Et2O"
        amount="180 mL" />
    #Peptide solution transfer
      <Transfer
        from_vessel="MW_SPPS_Reactor"
        to_vessel="Precipitating_unit"
        volume="all"
        flush_tubing="True"
        aspiration_speed="20 mL/min"
        move_speed="20 mL/min"
        dispense_speed="20 mL/min" />
      <Transfer
        from_vessel="MW_SPPS_Reactor"
        to_vessel="Precipitating_unit"
        volume="20 mL"
        flush_tubing="True"
        aspiration_speed="20 mL/min"
        move_speed="20 mL/min"
        dispense_speed="20 mL/min" />
      <Add
        vessel="MW_SPPS_Reactor"
        reagent="TFA"
        amount="10 mL"
        port="bottom"
        aspiration_speed="20 mL/min"
        move_speed="20 mL/min"
        dispense_speed="20 mL/min" />
      <Purge
        vessel="MW_SPPS_Reactor"
        time="1 min" />
      <Transfer
        from_vessel="MW_SPPS_Reactor"
        to_vessel="Precipitating_unit"
        volume="all"
        flush_tubing="True"
        aspiration_speed="20 mL/min"
        move_speed="20 mL/min"
        dispense_speed="20 mL/min" />
      <Transfer
        from_vessel="MW_SPPS_Reactor"
        to_vessel="Precipitating_unit"
        volume="20 mL"
        flush_tubing="True"
        aspiration_speed="20 mL/min"
        move_speed="20 mL/min"
        dispense_speed="20 mL/min" />

    #Peptide precipitation
      <Stir queue="A"
        vessel="Precipitating_unit"
        time="30 min" />
      <ResetHandling queue="B"
        solvent="H2O"
        daisy_chained="True" />
      <ResetHandling queue="B"
        solvent="Et2O"
        daisy_chained="True" />
    #Supernatant filtration into supernatant flask
      <Filter
        vessel="Precipitating_unit"
        wait_time="50 s"
        aspiration_speed="40 mL/min"
        stir="False"
        filtrate_vessel="Supernatant"
        volume="all"
        continue_heatchill="True" />
      <Filter
        vessel="Precipitating_unit"
        wait_time="50 s"
        aspiration_speed="40 mL/min"
        stir="False"
        filtrate_vessel="Supernatant"
        volume="20 mL"
        continue_heatchill="True" />
    #Peptide Et2O washings
      <Repeat repeats="3">
        <Add
          vessel="Precipitating_unit"
          reagent="Et2O"
          amount="30 mL" />
        <Stir
          vessel="Precipitating_unit"
          time="5 min" />
        <Filter
          vessel="Precipitating_unit"
          wait_time="50 s"
          aspiration_speed="40 mL/min"
          stir="False"
          filtrate_vessel="Supernatant"
          volume="all"
          continue_heatchill="True" />
        <Filter
          vessel="Precipitating_unit"
          wait_time="50 s"
          aspiration_speed="40 mL/min"
          stir="False"
          filtrate_vessel="Supernatant"
          volume="20 mL"
          continue_heatchill="True" />
      </Repeat>
      <Dry
        vessel="Precipitating_unit"
        time="10 min" />
    #Peptide solution and transfer to collection_flask flask
      <HeatChillToTemp queue="A"
        vessel="Precipitating_unit"
        temp="20 °C"
        continue_heatchill="False"
        stir="False" />
      <ResetHandling queue="B"
        solvent="peptide_solvent"
        daisy_chained="True" />
      <Add
        vessel="Precipitating_unit"
        reagent="peptide_solvent"
        amount="20 mL"
        aspiration_speed="20 mL/min" />
      <Stir
        vessel="Precipitating_unit"
        time="15 min" />
      <Transfer
        from_vessel="Precipitating_unit"
        to_vessel="collection_flask"
        volume="all"
        flush_tubing="True" />
      <Transfer
        from_vessel="Precipitating_unit"
        to_vessel="collection_flask"
        volume="20 mL"
        flush_tubing="True" />
      <Repeat repeats="2">
        <Add
          vessel="Precipitating_unit"
          reagent="peptide_solvent"
          amount="10 mL"
          aspiration_speed="20 mL/min" />
        <Stir
          vessel="Precipitating_unit"
          time="2 min" />
        <Transfer
          from_vessel="Precipitating_unit"
          to_vessel="collection_flask"
          volume="all"
          flush_tubing="True" />
        <Transfer
          from_vessel="Precipitating_unit"
          to_vessel="collection_flask"
          volume="10 mL"
          flush_tubing="True" />
      </Repeat>

    <ResetHandling
      solvent="DCM"
      daisy_chained="True" />
    <ResetHandling
      solvent="DMF"
      daisy_chained="True" />


  </Procedure>
</Blueprint>
