# Supplementary material for: Programmable Microwaveable Chemistry in the Chemputer
Source: Angew Chem Int Ed Engl. 2025 Nov 29;65(4):e15869. doi: 10.1002/anie.202515869 (PMC12828470; doi:10.1002/anie.202515869)
Supplement: Supplementary file 2 — Supporting Information [file ANIE-65-e15869-s002.zip › Compound 13/Cleavage_mix.xdl]

<?xdl version="2.0.0" ?>

<Blueprint id="Cleavage_mix">

   <Parameters>
 
  </Parameters>

  <Hardware>
    <Component id="MW_SPPS_Reactor" type="filter" />
  </Hardware>

  <Procedure>

    <Purge
      vessel="MW_SPPS_Reactor"
      time="30 s" />
    <Wait
      time="2 h" />

  </Procedure>
</Blueprint>
