# Supplementary material for: Programmable Microwaveable Chemistry in the Chemputer
Source: Angew Chem Int Ed Engl. 2025 Nov 29;65(4):e15869. doi: 10.1002/anie.202515869 (PMC12828470; doi:10.1002/anie.202515869)
Supplement: Supplementary file 2 — Supporting Information [file ANIE-65-e15869-s002.zip › Compound 13/Deprotection_MW.xdl]

<?xdl version="2.0.0" ?>

<Blueprint id="Deprotection_MW">

  <Hardware>
    <Component id="MW_SPPS_Reactor" type="filter" />
  </Hardware>

  <Parameters>
    
  </Parameters>

  <Reagents>
    <Reagent name="Piperidine" role="base" />
    <Reagent name="DMF" role="solvent" />
  </Reagents>

  <Procedure>

    <Add
      vessel="MW_SPPS_Reactor"
      reagent="Piperidine"
      amount="9 mL"
      port="bottom" />

    <StartPurge
      vessel="MW_SPPS_Reactor" />
    <Repeat repeats="3" >
      <Microwave
        vessel="MW_SPPS_Reactor"
        power="150 W"
        time="15 sec" />
      <Wait
        time="45 s" />
    </Repeat>
    <StopPurge
      vessel="MW_SPPS_Reactor" />

    <Filter
      vessel="MW_SPPS_Reactor"
      wait_time="80 s"
      volume="0"
      stir="False" />
    
    <ResetHandling
      solvent="DMF" />

  </Procedure>
</Blueprint>
