# Supplementary material for: Programmable Microwaveable Chemistry in the Chemputer
Source: Angew Chem Int Ed Engl. 2025 Nov 29;65(4):e15869. doi: 10.1002/anie.202515869 (PMC12828470; doi:10.1002/anie.202515869)
Supplement: Supplementary file 2 — Supporting Information [file ANIE-65-e15869-s002.zip › Compound 13/Resin_swell.xdl]

<?xdl version="2.0.0" ?>

<Blueprint id="Resin_swell">

  <Hardware>
    <Component id="MW_SPPS_Reactor" type="filter" />
  </Hardware>

  <Parameters>
    <Parameter id='swell_time' type='time' value="1 h"/>
  </Parameters>

  <Reagents>
    <Reagent name="DMF" role="solvent" />
  </Reagents>

  <Procedure>

    <ResetHandling
      solvent="DMF"
      daisy_chained="True" />
    <Add
      vessel="MW_SPPS_Reactor"
      reagent="DMF"
      amount="9 mL"
      port="bottom" />
    <Purge
      vessel="MW_SPPS_Reactor"
      time="swell_time" />
    <Filter
      vessel="MW_SPPS_Reactor"
      wait_time="70 s"
      volume="0"
      stir="False" />

  </Procedure>
</Blueprint>
