# Supplementary material for: Programmable Microwaveable Chemistry in the Chemputer
Source: Angew Chem Int Ed Engl. 2025 Nov 29;65(4):e15869. doi: 10.1002/anie.202515869 (PMC12828470; doi:10.1002/anie.202515869)
Supplement: Supplementary file 2 — Supporting Information [file ANIE-65-e15869-s002.zip › Compound 13/SPPS_13.json]

{
  "nodes": [
    {
      "id": "Valve_3",
      "type": "valve",
      "x": 480,
      "y": 280,
      "internalId": 2,
      "label": "Valve_3",
      "nodeStartX": 480,
      "nodeStartY": 280,
      "current_volume": 0,
      "class": "ChemputerValve",
      "address": "192.168.1.13",
      "connection_mode": "tcpip",
      "port": 5000,
      "device_name": "Valve_3"
    },
    {
      "id": "Valve_4",
      "type": "valve",
      "x": 720,
      "y": 280,
      "internalId": 4,
      "label": "Valve_4",
      "nodeStartX": 720,
      "nodeStartY": 280,
      "current_volume": 0,
      "class": "ChemputerValve",
      "address": "192.168.1.14",
      "connection_mode": "tcpip",
      "port": 5000,
      "device_name": "Valve_4"
    },
    {
      "id": "Pump_3",
      "type": "pump",
      "x": 480,
      "y": 160,
      "internalId": 22,
      "label": "Pump_3",
      "nodeStartX": 480,
      "nodeStartY": 160,
      "class": "ChemputerPump",
      "address": "192.168.1.23",
      "max_volume": 10,
      "current_volume": 0,
      "connection_mode": "tcpip",
      "port": 5000,
      "device_name": "Pump_3"
    },
    {
      "id": "Pump_4",
      "type": "pump",
      "x": 720,
      "y": 160,
      "internalId": 24,
      "label": "Pump_4",
      "nodeStartX": 720,
      "nodeStartY": 160,
      "class": "ChemputerPump",
      "address": "192.168.1.24",
      "max_volume": 10,
      "current_volume": 0,
      "connection_mode": "tcpip",
      "port": 5000,
      "device_name": "Pump_4"
    },
    {
      "id": "Valve_7",
      "type": "valve",
      "x": 1240,
      "y": 280,
      "internalId": 40,
      "label": "Valve_7",
      "nodeStartX": 1240,
      "nodeStartY": 280,
      "current_volume": 0,
      "class": "ChemputerValve",
      "address": "192.168.1.32",
      "connection_mode": "tcpip",
      "port": 5000,
      "device_name": "Valve_7"
    },
    {
      "id": "Pump_7",
      "type": "pump",
      "x": 1240,
      "y": 160,
      "internalId": 41,
      "label": "Pump_7",
      "nodeStartX": 1240,
      "nodeStartY": 160,
      "class": "ChemputerPump",
      "address": "192.168.1.28",
      "max_volume": 10,
      "current_volume": 0,
      "connection_mode": "tcpip",
      "port": 5000,
      "device_name": "Pump_7"
    },
    {
      "id": "Waste_3",
      "type": "waste",
      "x": 520,
      "y": 200,
      "internalId": 49,
      "label": "Waste_3",
      "nodeStartX": 600,
      "nodeStartY": 200,
      "necks": 1,
      "can_filter": false,
      "class": "ChemputerWaste",
      "current_volume": 0,
      "max_volume": 1000,
      "device_name": "Waste_3",
      "waste_stream": "general"
    },
    {
      "id": "Waste_4",
      "type": "waste",
      "x": 760,
      "y": 200,
      "internalId": 51,
      "label": "Waste_4",
      "nodeStartX": 720,
      "nodeStartY": 200,
      "necks": 1,
      "can_filter": false,
      "class": "ChemputerWaste",
      "current_volume": 0,
      "max_volume": 1000,
      "device_name": "Waste_4",
      "waste_stream": "general"
    },
    {
      "id": "Waste_7",
      "type": "waste",
      "x": 1280,
      "y": 200,
      "internalId": 53,
      "label": "Waste_7",
      "nodeStartX": 1280,
      "nodeStartY": 200,
      "necks": 1,
      "can_filter": false,
      "class": "ChemputerWaste",
      "current_volume": 0,
      "max_volume": 1000,
      "device_name": "Waste_7",
      "waste_stream": "general"
    },
    {
      "id": "Valve_1",
      "type": "valve",
      "x": 160,
      "y": 280,
      "internalId": 0,
      "label": "Valve_1",
      "nodeStartX": 160,
      "nodeStartY": 280,
      "current_volume": 0,
      "class": "ChemputerValve",
      "address": "192.168.1.11",
      "connection_mode": "tcpip",
      "port": 5000,
      "device_name": "Valve_1"
    },
    {
      "id": "Pump_1",
      "type": "pump",
      "x": 160,
      "y": 160,
      "internalId": 1,
      "label": "Pump_1",
      "nodeStartX": 160,
      "nodeStartY": 160,
      "class": "ChemputerPump",
      "address": "192.168.1.21",
      "max_volume": 10,
      "current_volume": 0,
      "connection_mode": "tcpip",
      "port": 5000,
      "device_name": "Pump_1"
    },
    {
      "id": "Waste_1",
      "type": "waste",
      "x": 200,
      "y": 200,
      "internalId": 6,
      "label": "Waste_1",
      "nodeStartX": 280,
      "nodeStartY": 200,
      "necks": 1,
      "can_filter": false,
      "class": "ChemputerWaste",
      "current_volume": 0,
      "max_volume": 100,
      "device_name": "Waste_1",
      "waste_stream": "general"
    },
    {
      "id": "Valve_6",
      "type": "valve",
      "x": 1080,
      "y": 280,
      "internalId": 5,
      "label": "Valve_6",
      "nodeStartX": 1080,
      "nodeStartY": 280,
      "current_volume": 0,
      "class": "ChemputerValve",
      "address": "192.168.1.16",
      "connection_mode": "tcpip",
      "port": 5000,
      "device_name": "Valve_6"
    },
    {
      "id": "Pump_6",
      "type": "pump",
      "x": 1080,
      "y": 160,
      "internalId": 21,
      "label": "Pump_6",
      "nodeStartX": 1080,
      "nodeStartY": 160,
      "class": "ChemputerPump",
      "address": "192.168.1.26",
      "max_volume": 10,
      "current_volume": 0,
      "connection_mode": "tcpip",
      "port": 5000,
      "device_name": "Pump_6"
    },
    {
      "id": "Waste_6",
      "type": "waste",
      "x": 1120,
      "y": 200,
      "internalId": 43,
      "label": "Waste_6",
      "nodeStartX": 1120,
      "nodeStartY": 200,
      "necks": 1,
      "can_filter": false,
      "class": "ChemputerWaste",
      "current_volume": 0,
      "max_volume": 100,
      "device_name": "Waste_6",
      "waste_stream": "general"
    },
    {
      "id": "Valve_5",
      "type": "valve",
      "x": 920,
      "y": 280,
      "internalId": 50,
      "label": "Valve_5",
      "nodeStartX": 920,
      "nodeStartY": 280,
      "current_volume": 0,
      "class": "ChemputerValve",
      "address": "192.168.1.15",
      "connection_mode": "tcpip",
      "port": 5000,
      "device_name": "Valve_5"
    },
    {
      "id": "Pump_5",
      "type": "pump",
      "x": 920,
      "y": 160,
      "internalId": 52,
      "label": "Pump_5",
      "nodeStartX": 920,
      "nodeStartY": 160,
      "class": "ChemputerPump",
      "address": "192.168.1.25",
      "max_volume": 10,
      "current_volume": 0,
      "connection_mode": "tcpip",
      "port": 5000,
      "device_name": "Pump_5"
    },
    {
      "id": "Waste_5",
      "type": "waste",
      "x": 960,
      "y": 200,
      "internalId": 86,
      "label": "Waste_5",
      "nodeStartX": 1000,
      "nodeStartY": 200,
      "necks": 1,
      "can_filter": false,
      "class": "ChemputerWaste",
      "current_volume": 0,
      "max_volume": 1000,
      "device_name": "Waste_5",
      "waste_stream": "general"
    },
    {
      "id": "Valve_2",
      "type": "valve",
      "x": 320,
      "y": 280,
      "internalId": 26,
      "label": "Valve_2",
      "nodeStartX": 320,
      "nodeStartY": 280,
      "current_volume": 0,
      "class": "ChemputerValve",
      "address": "192.168.1.12",
      "connection_mode": "tcpip",
      "port": 5000,
      "device_name": "Valve_2"
    },
    {
      "id": "Pump_2",
      "type": "pump",
      "x": 320,
      "y": 160,
      "internalId": 39,
      "label": "Pump_2",
      "nodeStartX": 320,
      "nodeStartY": 160,
      "class": "ChemputerPump",
      "address": "192.168.1.22",
      "max_volume": 10,
      "current_volume": 0,
      "connection_mode": "tcpip",
      "port": 5000,
      "device_name": "Pump_2"
    },
    {
      "id": "Wate_2",
      "type": "waste",
      "x": 360,
      "y": 200,
      "internalId": 42,
      "label": "Wate_2",
      "nodeStartX": 440,
      "nodeStartY": 200,
      "necks": 1,
      "can_filter": false,
      "class": "ChemputerWaste",
      "current_volume": 0,
      "max_volume": 100,
      "device_name": "Wate_2",
      "waste_stream": "general"
    },
    {
      "id": "MeCN/H2O",
      "type": "flask",
      "x": 200,
      "y": 400,
      "nodeStartX": 200,
      "nodeStartY": 400,
      "internalId": 3,
      "label": "MeCN/H2O",
      "class": "ChemputerFlask",
      "chemical": "MeCN/H2O",
      "current_volume": 100,
      "max_volume": 100,
      "can_filter": false,
      "buffer_flask": false,
      "device_name": "MeCN/H2O"
    },
    {
      "id": "TIPS",
      "type": "flask",
      "x": 280,
      "y": 400,
      "nodeStartX": 280,
      "nodeStartY": 400,
      "internalId": 9,
      "label": "TIPS",
      "class": "ChemputerFlask",
      "chemical": "TIPS",
      "current_volume": 100,
      "max_volume": 100,
      "can_filter": false,
      "buffer_flask": false,
      "device_name": "TIPS"
    },
    {
      "id": "H2O",
      "type": "flask",
      "x": 320,
      "y": 400,
      "nodeStartX": 320,
      "nodeStartY": 400,
      "internalId": 10,
      "label": "H2O",
      "class": "ChemputerFlask",
      "chemical": "H2O",
      "current_volume": 100,
      "max_volume": 100,
      "can_filter": false,
      "buffer_flask": false,
      "device_name": "H2O"
    },
    {
      "id": "TFA",
      "type": "flask",
      "x": 360,
      "y": 400,
      "nodeStartX": 360,
      "nodeStartY": 400,
      "internalId": 11,
      "label": "TFA",
      "class": "ChemputerFlask",
      "chemical": "TFA",
      "current_volume": 100,
      "max_volume": 100,
      "can_filter": false,
      "buffer_flask": false,
      "device_name": "TFA"
    },
    {
      "id": "MW_SPPS_Reactor",
      "type": "filter",
      "x": 840,
      "y": 440,
      "nodeStartX": 840,
      "nodeStartY": 440,
      "internalId": 16,
      "label": "MW_SPPS_Reactor",
      "class": "ChemputerFilter",
      "current_volume": 0,
      "max_volume": 30,
      "dead_volume": 10,
      "device_name": "MW_SPPS_Reactor"
    },
    {
      "id": "Precipitating_unit",
      "type": "filter",
      "x": 600,
      "y": 440,
      "nodeStartX": 600,
      "nodeStartY": 440,
      "internalId": 17,
      "label": "Precipitating_unit",
      "class": "ChemputerFilter",
      "current_volume": 0,
      "max_volume": 180,
      "dead_volume": 10,
      "device_name": "Precipitating_unit"
    },
    {
      "id": "Et2O",
      "type": "flask",
      "x": 160,
      "y": 400,
      "nodeStartX": 160,
      "nodeStartY": 400,
      "internalId": 27,
      "label": "Et2O",
      "class": "ChemputerFlask",
      "chemical": "Et2O",
      "current_volume": 100,
      "max_volume": 100,
      "can_filter": false,
      "buffer_flask": false,
      "device_name": "Et2O"
    },
    {
      "id": "Supernatant",
      "type": "flask",
      "x": 80,
      "y": 400,
      "nodeStartX": 80,
      "nodeStartY": 400,
      "internalId": 28,
      "label": "Supernatant",
      "class": "ChemputerFlask",
      "chemical": "",
      "current_volume": 100,
      "max_volume": 100,
      "can_filter": false,
      "buffer_flask": false,
      "device_name": "Supernatant"
    },
    {
      "id": "valve_8",
      "type": "valve",
      "x": 720,
      "y": 440,
      "nodeStartX": 720,
      "nodeStartY": 440,
      "internalId": 18,
      "label": "valve_8",
      "current_volume": 0,
      "class": "ChemputerValve",
      "address": "192.168.1.34",
      "connection_mode": "tcpip",
      "port": 5000,
      "device_name": "valve_8"
    },
    {
      "id": "valve_9",
      "type": "valve",
      "x": 480,
      "y": 440,
      "nodeStartX": 480,
      "nodeStartY": 440,
      "internalId": 56,
      "label": "valve_9",
      "current_volume": 0,
      "class": "ChemputerValve",
      "address": "192.168.1.35",
      "connection_mode": "tcpip",
      "port": 5000,
      "device_name": "valve_9"
    },
    {
      "id": "DCM",
      "type": "flask",
      "x": 120,
      "y": 400,
      "nodeStartX": 120,
      "nodeStartY": 400,
      "internalId": 68,
      "label": "DCM",
      "class": "ChemputerFlask",
      "chemical": "DCM",
      "current_volume": 100,
      "max_volume": 100,
      "can_filter": false,
      "buffer_flask": false,
      "device_name": "DCM"
    },
    {
      "id": "Piperidine",
      "type": "flask",
      "x": 640,
      "y": 360,
      "nodeStartX": 640,
      "nodeStartY": 360,
      "internalId": 69,
      "label": "Piperidine",
      "class": "ChemputerFlask",
      "chemical": "Piperidine",
      "current_volume": 100,
      "max_volume": 100,
      "can_filter": false,
      "buffer_flask": false,
      "device_name": "Piperidine"
    },
    {
      "id": "Chiller",
      "type": "chiller",
      "x": 560,
      "y": 520,
      "nodeStartX": 560,
      "nodeStartY": 520,
      "internalId": 72,
      "label": "Chiller",
      "class": "CF41Chiller",
      "min_temp": -30,
      "max_temp": 150,
      "port": "5000",
      "address": "192.168.1.52",
      "connection_mode": "tcpip",
      "temp_sensor": "internal",
      "device_name": "Chiller"
    },
    {
      "id": "Vacuum pump PU",
      "type": "vacuum",
      "x": 480,
      "y": 600,
      "nodeStartX": 480,
      "nodeStartY": 600,
      "internalId": 74,
      "label": "Vacuum pump PU",
      "class": "ChemputerVacuum",
      "port": "5000",
      "address": "",
      "connection_mode": "tcpip",
      "device_name": "Vacuum pump PU"
    },
    {
      "id": "Pneumatic controller",
      "type": "pneumatic_controller",
      "x": 600,
      "y": 640,
      "customProperties": {
        "connection_mode": {
          "name": "connection_mode",
          "id": "connection_mode",
          "units": "",
          "type": "str"
        },
        "port": {
          "name": "port",
          "id": "port",
          "units": "",
          "type": "str"
        }
      },
      "nodeStartX": 600,
      "nodeStartY": 640,
      "internalId": 76,
      "label": "Pneumatic controller",
      "class": "PneumaticController",
      "address": "192.168.1.73",
      "connection_mode": "tcpip",
      "port": "5000",
      "chemical": "",
      "current_volume": 0,
      "device_name": "Pneumatic controller"
    },
    {
      "id": "Filter stirrer",
      "type": "stirrer",
      "x": 640,
      "y": 520,
      "nodeStartX": 640,
      "nodeStartY": 520,
      "internalId": 79,
      "label": "Filter stirrer",
      "class": "HeiTorque100PrecisionStirrer",
      "port": "5000",
      "address": "192.168.1.51",
      "connection_mode": "tcpip",
      "device_name": "Filter stirrer"
    },
    {
      "id": "Vacuum pump R",
      "type": "vacuum",
      "x": 720,
      "y": 600,
      "nodeStartX": 720,
      "nodeStartY": 600,
      "internalId": 81,
      "label": "Vacuum pump R",
      "class": "ChemputerVacuum",
      "port": "5000",
      "address": "",
      "connection_mode": "tcpip",
      "device_name": "Vacuum pump R"
    },
    {
      "id": "DMF",
      "type": "flask",
      "x": 800,
      "y": 360,
      "nodeStartX": 760,
      "nodeStartY": 360,
      "internalId": 83,
      "label": "DMF",
      "class": "ChemputerFlask",
      "chemical": "DMF",
      "current_volume": 100,
      "max_volume": 100,
      "can_filter": false,
      "buffer_flask": false,
      "device_name": "DMF"
    },
    {
      "id": "DIPEA",
      "type": "flask",
      "x": 880,
      "y": 400,
      "nodeStartX": 920,
      "nodeStartY": 400,
      "internalId": 85,
      "label": "DIPEA",
      "class": "ChemputerFlask",
      "chemical": "DIPEA",
      "current_volume": 100,
      "max_volume": 100,
      "can_filter": false,
      "buffer_flask": false,
      "device_name": "DIPEA"
    },
    {
      "id": "HATU",
      "type": "flask",
      "x": 920,
      "y": 400,
      "nodeStartX": 960,
      "nodeStartY": 400,
      "internalId": 88,
      "label": "HATU",
      "class": "ChemputerFlask",
      "chemical": "HATU",
      "current_volume": 100,
      "max_volume": 100,
      "can_filter": false,
      "buffer_flask": false,
      "device_name": "HATU"
    },
    {
      "id": "Asn",
      "type": "flask",
      "x": 960,
      "y": 400,
      "nodeStartX": 1000,
      "nodeStartY": 400,
      "internalId": 90,
      "label": "Asn",
      "class": "ChemputerFlask",
      "chemical": "Asn",
      "current_volume": 100,
      "max_volume": 100,
      "can_filter": false,
      "buffer_flask": false,
      "device_name": "Asn"
    },
    {
      "id": "Ile",
      "type": "flask",
      "x": 1040,
      "y": 400,
      "nodeStartX": 1040,
      "nodeStartY": 400,
      "internalId": 99,
      "label": "Ile",
      "class": "ChemputerFlask",
      "chemical": "Ile",
      "current_volume": 100,
      "max_volume": 100,
      "can_filter": false,
      "buffer_flask": false,
      "device_name": "Ile"
    },
    {
      "id": "Asp",
      "type": "flask",
      "x": 1120,
      "y": 400,
      "nodeStartX": 1120,
      "nodeStartY": 400,
      "internalId": 101,
      "label": "Asp",
      "class": "ChemputerFlask",
      "chemical": "Asp",
      "current_volume": 100,
      "max_volume": 100,
      "can_filter": false,
      "buffer_flask": false,
      "device_name": "Asp"
    },
    {
      "id": "Air",
      "type": "flask",
      "x": 1320,
      "y": 400,
      "nodeStartX": 1320,
      "nodeStartY": 400,
      "internalId": 102,
      "label": "Air",
      "class": "ChemputerFlask",
      "chemical": "Air",
      "current_volume": 100,
      "max_volume": 100,
      "can_filter": false,
      "buffer_flask": false,
      "device_name": "Air"
    },
    {
      "id": "Gln",
      "type": "flask",
      "x": 1240,
      "y": 400,
      "nodeStartX": 1200,
      "nodeStartY": 400,
      "internalId": 103,
      "label": "Gln",
      "class": "ChemputerFlask",
      "chemical": "Gln",
      "current_volume": 100,
      "max_volume": 100,
      "can_filter": false,
      "buffer_flask": false,
      "device_name": "Gln"
    },
    {
      "id": "Tyr",
      "type": "flask",
      "x": 1080,
      "y": 400,
      "nodeStartX": 1080,
      "nodeStartY": 400,
      "internalId": 100,
      "label": "Tyr",
      "class": "ChemputerFlask",
      "chemical": "Tyr",
      "current_volume": 100,
      "max_volume": 100,
      "can_filter": false,
      "buffer_flask": false,
      "device_name": "Tyr"
    },
    {
      "id": "Product",
      "type": "flask",
      "x": 400,
      "y": 400,
      "nodeStartX": 400,
      "nodeStartY": 400,
      "internalId": 15,
      "label": "Product",
      "class": "ChemputerFlask",
      "chemical": "",
      "current_volume": 100,
      "max_volume": 100,
      "can_filter": false,
      "buffer_flask": false,
      "device_name": "Product"
    },
    {
      "id": "Ala",
      "type": "flask",
      "x": 1200,
      "y": 400,
      "nodeStartX": 1160,
      "nodeStartY": 400,
      "internalId": 96,
      "label": "Ala",
      "class": "ChemputerFlask",
      "chemical": "Ala",
      "current_volume": 100,
      "max_volume": 100,
      "can_filter": false,
      "buffer_flask": false,
      "device_name": "Ala"
    },
    {
      "id": "Val",
      "type": "flask",
      "x": 1280,
      "y": 400,
      "nodeStartX": 1240,
      "nodeStartY": 400,
      "internalId": 97,
      "label": "Val",
      "class": "ChemputerFlask",
      "chemical": "Val",
      "current_volume": 100,
      "max_volume": 100,
      "can_filter": false,
      "buffer_flask": false,
      "device_name": "Val"
    },
    {
      "id": "Microwave",
      "type": "microwave",
      "x": 840,
      "y": 520,
      "nodeStartX": 840,
      "nodeStartY": 520,
      "internalId": 34,
      "label": "Microwave",
      "class": "GMS450Microwave",
      "device_name": "Microwave",
      "address": "192.168.1.99",
      "port": "502",
      "connection_mode": "modbustcp",
      "temp_sensor": "unselected",
      "min_temp": null,
      "max_temp": null
    }
  ],
  "links": [
    {
      "id": 32,
      "sourceInternal": 2,
      "targetInternal": 22,
      "source": "Valve_3",
      "target": "Pump_3",
      "port": "(-1,0)",
      "tubeLength": 0,
      "tubeDiameter": 0
    },
    {
      "id": 33,
      "sourceInternal": 22,
      "targetInternal": 2,
      "source": "Pump_3",
      "target": "Valve_3",
      "port": "(0,-1)",
      "tubeLength": 0,
      "tubeDiameter": 0
    },
    {
      "id": 36,
      "sourceInternal": 4,
      "targetInternal": 24,
      "source": "Valve_4",
      "target": "Pump_4",
      "port": "(-1,0)",
      "tubeLength": 0,
      "tubeDiameter": 0
    },
    {
      "id": 38,
      "sourceInternal": 24,
      "targetInternal": 4,
      "source": "Pump_4",
      "target": "Valve_4",
      "port": "(0,-1)",
      "tubeLength": 0,
      "tubeDiameter": 0
    },
    {
      "id": 44,
      "sourceInternal": 41,
      "targetInternal": 40,
      "source": "Pump_7",
      "target": "Valve_7",
      "port": "(0,-1)",
      "tubeLength": 0,
      "tubeDiameter": 0
    },
    {
      "id": 45,
      "sourceInternal": 40,
      "targetInternal": 41,
      "source": "Valve_7",
      "target": "Pump_7",
      "port": "(-1,0)",
      "tubeLength": 0,
      "tubeDiameter": 0
    },
    {
      "id": 57,
      "sourceInternal": 2,
      "targetInternal": 49,
      "source": "Valve_3",
      "target": "Waste_3",
      "port": "(0,0)",
      "tubeLength": 0,
      "tubeDiameter": 0
    },
    {
      "id": 59,
      "sourceInternal": 4,
      "targetInternal": 51,
      "source": "Valve_4",
      "target": "Waste_4",
      "port": "(0,0)",
      "tubeLength": 0,
      "tubeDiameter": 0
    },
    {
      "id": 61,
      "sourceInternal": 40,
      "targetInternal": 53,
      "source": "Valve_7",
      "target": "Waste_7",
      "port": "(0,0)",
      "tubeLength": 0,
      "tubeDiameter": 0
    },
    {
      "id": 23,
      "sourceInternal": 4,
      "targetInternal": 2,
      "source": "Valve_4",
      "target": "Valve_3",
      "port": "(2,1)",
      "tubeLength": 0,
      "tubeDiameter": 0
    },
    {
      "id": 25,
      "sourceInternal": 2,
      "targetInternal": 4,
      "source": "Valve_3",
      "target": "Valve_4",
      "port": "(1,2)",
      "tubeLength": 0,
      "tubeDiameter": 0
    },
    {
      "id": 7,
      "sourceInternal": 1,
      "targetInternal": 0,
      "source": "Pump_1",
      "target": "Valve_1",
      "port": "(0,-1)",
      "tubeLength": 0,
      "tubeDiameter": 0
    },
    {
      "id": 8,
      "sourceInternal": 0,
      "targetInternal": 1,
      "source": "Valve_1",
      "target": "Pump_1",
      "port": "(-1,0)",
      "tubeLength": 0,
      "tubeDiameter": 0
    },
    {
      "id": 37,
      "sourceInternal": 0,
      "targetInternal": 6,
      "source": "Valve_1",
      "target": "Waste_1",
      "port": "(0,0)",
      "tubeLength": 0,
      "tubeDiameter": 0
    },
    {
      "id": 46,
      "sourceInternal": 5,
      "targetInternal": 21,
      "source": "Valve_6",
      "target": "Pump_6",
      "port": "(-1,0)",
      "tubeLength": 0,
      "tubeDiameter": 0
    },
    {
      "id": 47,
      "sourceInternal": 21,
      "targetInternal": 5,
      "source": "Pump_6",
      "target": "Valve_6",
      "port": "(0,-1)",
      "tubeLength": 0,
      "tubeDiameter": 0
    },
    {
      "id": 48,
      "sourceInternal": 5,
      "targetInternal": 43,
      "source": "Valve_6",
      "target": "Waste_6",
      "port": "(0,0)",
      "tubeLength": 0,
      "tubeDiameter": 0
    },
    {
      "id": 54,
      "sourceInternal": 5,
      "targetInternal": 40,
      "source": "Valve_6",
      "target": "Valve_7",
      "port": "(1,2)",
      "tubeLength": 0,
      "tubeDiameter": 0
    },
    {
      "id": 55,
      "sourceInternal": 40,
      "targetInternal": 5,
      "source": "Valve_7",
      "target": "Valve_6",
      "port": "(2,1)",
      "tubeLength": 0,
      "tubeDiameter": 0
    },
    {
      "id": 87,
      "sourceInternal": 4,
      "targetInternal": 50,
      "source": "Valve_4",
      "target": "Valve_5",
      "port": "(1,2)",
      "tubeLength": 0,
      "tubeDiameter": 0
    },
    {
      "id": 89,
      "sourceInternal": 50,
      "targetInternal": 4,
      "source": "Valve_5",
      "target": "Valve_4",
      "port": "(2,1)",
      "tubeLength": 0,
      "tubeDiameter": 0
    },
    {
      "id": 91,
      "sourceInternal": 50,
      "targetInternal": 52,
      "source": "Valve_5",
      "target": "Pump_5",
      "port": "(-1,0)",
      "tubeLength": 0,
      "tubeDiameter": 0
    },
    {
      "id": 92,
      "sourceInternal": 52,
      "targetInternal": 50,
      "source": "Pump_5",
      "target": "Valve_5",
      "port": "(0,-1)",
      "tubeLength": 0,
      "tubeDiameter": 0
    },
    {
      "id": 93,
      "sourceInternal": 50,
      "targetInternal": 86,
      "source": "Valve_5",
      "target": "Waste_5",
      "port": "(0,0)",
      "tubeLength": 0,
      "tubeDiameter": 0
    },
    {
      "id": 94,
      "sourceInternal": 50,
      "targetInternal": 5,
      "source": "Valve_5",
      "target": "Valve_6",
      "port": "(1,2)",
      "tubeLength": 0,
      "tubeDiameter": 0
    },
    {
      "id": 95,
      "sourceInternal": 5,
      "targetInternal": 50,
      "source": "Valve_6",
      "target": "Valve_5",
      "port": "(2,1)",
      "tubeLength": 0,
      "tubeDiameter": 0
    },
    {
      "id": 125,
      "sourceInternal": 0,
      "targetInternal": 26,
      "source": "Valve_1",
      "target": "Valve_2",
      "port": "(1,2)",
      "tubeLength": 0,
      "tubeDiameter": 0
    },
    {
      "id": 127,
      "sourceInternal": 26,
      "targetInternal": 0,
      "source": "Valve_2",
      "target": "Valve_1",
      "port": "(2,1)",
      "tubeLength": 0,
      "tubeDiameter": 0
    },
    {
      "id": 129,
      "sourceInternal": 26,
      "targetInternal": 39,
      "source": "Valve_2",
      "target": "Pump_2",
      "port": "(-1,0)",
      "tubeLength": 0,
      "tubeDiameter": 0
    },
    {
      "id": 130,
      "sourceInternal": 39,
      "targetInternal": 26,
      "source": "Pump_2",
      "target": "Valve_2",
      "port": "(0,-1)",
      "tubeLength": 0,
      "tubeDiameter": 0
    },
    {
      "id": 131,
      "sourceInternal": 26,
      "targetInternal": 42,
      "source": "Valve_2",
      "target": "Wate_2",
      "port": "(0,0)",
      "tubeLength": 0,
      "tubeDiameter": 0
    },
    {
      "id": 132,
      "sourceInternal": 26,
      "targetInternal": 2,
      "source": "Valve_2",
      "target": "Valve_3",
      "port": "(1,2)",
      "tubeLength": 0,
      "tubeDiameter": 0
    },
    {
      "id": 133,
      "sourceInternal": 2,
      "targetInternal": 26,
      "source": "Valve_3",
      "target": "Valve_2",
      "port": "(2,1)",
      "tubeLength": 0,
      "tubeDiameter": 0
    },
    {
      "id": 58,
      "sourceInternal": 4,
      "targetInternal": 18,
      "source": "Valve_4",
      "target": "valve_8",
      "port": "(3,0)",
      "tubeLength": 0,
      "tubeDiameter": 0
    },
    {
      "id": 60,
      "sourceInternal": 18,
      "targetInternal": 4,
      "source": "valve_8",
      "target": "Valve_4",
      "port": "(0,3)",
      "tubeLength": 0,
      "tubeDiameter": 0
    },
    {
      "id": 19,
      "sourceInternal": 18,
      "targetInternal": 16,
      "source": "valve_8",
      "target": "MW_SPPS_Reactor",
      "port": "(-1,bottom)",
      "tubeLength": 0,
      "tubeDiameter": 0
    },
    {
      "id": 64,
      "sourceInternal": 16,
      "targetInternal": 18,
      "source": "MW_SPPS_Reactor",
      "target": "valve_8",
      "port": "(bottom,-1)",
      "tubeLength": 0,
      "tubeDiameter": 0
    },
    {
      "id": 65,
      "sourceInternal": 56,
      "targetInternal": 17,
      "source": "valve_9",
      "target": "Precipitating_unit",
      "port": "(-1,bottom)",
      "tubeLength": 0,
      "tubeDiameter": 0
    },
    {
      "id": 66,
      "sourceInternal": 17,
      "targetInternal": 56,
      "source": "Precipitating_unit",
      "target": "valve_9",
      "port": "(bottom,-1)",
      "tubeLength": 0,
      "tubeDiameter": 0
    },
    {
      "id": 73,
      "sourceInternal": 72,
      "targetInternal": 17,
      "source": "Chiller",
      "target": "Precipitating_unit",
      "port": "(,)",
      "tubeLength": 0,
      "tubeDiameter": 0
    },
    {
      "id": 75,
      "sourceInternal": 56,
      "targetInternal": 74,
      "source": "valve_9",
      "target": "Vacuum pump PU",
      "port": "(5,0)",
      "tubeLength": 0,
      "tubeDiameter": 0
    },
    {
      "id": 77,
      "sourceInternal": 76,
      "targetInternal": 56,
      "source": "Pneumatic controller",
      "target": "valve_9",
      "port": "(2,2)",
      "tubeLength": 0,
      "tubeDiameter": 0
    },
    {
      "id": 78,
      "sourceInternal": 76,
      "targetInternal": 18,
      "source": "Pneumatic controller",
      "target": "valve_8",
      "port": "(1,2)",
      "tubeLength": 0,
      "tubeDiameter": 0
    },
    {
      "id": 80,
      "sourceInternal": 79,
      "targetInternal": 17,
      "source": "Filter stirrer",
      "target": "Precipitating_unit",
      "port": "(,)",
      "tubeLength": 0,
      "tubeDiameter": 0
    },
    {
      "id": 82,
      "sourceInternal": 18,
      "targetInternal": 81,
      "source": "valve_8",
      "target": "Vacuum pump R",
      "port": "(5,0)",
      "tubeLength": 0,
      "tubeDiameter": 0
    },
    {
      "id": 84,
      "sourceInternal": 83,
      "targetInternal": 4,
      "source": "DMF",
      "target": "Valve_4",
      "port": "(0,5)",
      "tubeLength": 0,
      "tubeDiameter": 0
    },
    {
      "id": 14,
      "sourceInternal": 2,
      "targetInternal": 56,
      "source": "Valve_3",
      "target": "valve_9",
      "port": "(3,0)",
      "tubeLength": 0,
      "tubeDiameter": 0
    },
    {
      "id": 29,
      "sourceInternal": 56,
      "targetInternal": 2,
      "source": "valve_9",
      "target": "Valve_3",
      "port": "(0,3)",
      "tubeLength": 0,
      "tubeDiameter": 0
    },
    {
      "id": 30,
      "sourceInternal": 85,
      "targetInternal": 50,
      "source": "DIPEA",
      "target": "Valve_5",
      "port": "(0,3)",
      "tubeLength": 0,
      "tubeDiameter": 0
    },
    {
      "id": 31,
      "sourceInternal": 88,
      "targetInternal": 50,
      "source": "HATU",
      "target": "Valve_5",
      "port": "(0,4)",
      "tubeLength": 0,
      "tubeDiameter": 0
    },
    {
      "id": 35,
      "sourceInternal": 90,
      "targetInternal": 50,
      "source": "Asn",
      "target": "Valve_5",
      "port": "(0,5)",
      "tubeLength": 0,
      "tubeDiameter": 0
    },
    {
      "id": 62,
      "sourceInternal": 99,
      "targetInternal": 5,
      "source": "Ile",
      "target": "Valve_6",
      "port": "(0,3)",
      "tubeLength": 0,
      "tubeDiameter": 0
    },
    {
      "id": 63,
      "sourceInternal": 100,
      "targetInternal": 5,
      "source": "Tyr",
      "target": "Valve_6",
      "port": "(0,4)",
      "tubeLength": 0,
      "tubeDiameter": 0
    },
    {
      "id": 70,
      "sourceInternal": 101,
      "targetInternal": 5,
      "source": "Asp",
      "target": "Valve_6",
      "port": "(0,5)",
      "tubeLength": 0,
      "tubeDiameter": 0
    },
    {
      "id": 71,
      "sourceInternal": 102,
      "targetInternal": 40,
      "source": "Air",
      "target": "Valve_7",
      "port": "(0,1)",
      "tubeLength": 0,
      "tubeDiameter": 0
    },
    {
      "id": 98,
      "sourceInternal": 103,
      "targetInternal": 40,
      "source": "Gln",
      "target": "Valve_7",
      "port": "(0,4)",
      "tubeLength": 0,
      "tubeDiameter": 0
    },
    {
      "id": 106,
      "sourceInternal": 9,
      "targetInternal": 26,
      "source": "TIPS",
      "target": "Valve_2",
      "port": "(0,3)",
      "tubeLength": 0,
      "tubeDiameter": 0
    },
    {
      "id": 107,
      "sourceInternal": 10,
      "targetInternal": 26,
      "source": "H2O",
      "target": "Valve_2",
      "port": "(0,4)",
      "tubeLength": 0,
      "tubeDiameter": 0
    },
    {
      "id": 108,
      "sourceInternal": 11,
      "targetInternal": 26,
      "source": "TFA",
      "target": "Valve_2",
      "port": "(0,5)",
      "tubeLength": 0,
      "tubeDiameter": 0
    },
    {
      "id": 109,
      "sourceInternal": 0,
      "targetInternal": 28,
      "source": "Valve_1",
      "target": "Supernatant",
      "port": "(2,0)",
      "tubeLength": 0,
      "tubeDiameter": 0
    },
    {
      "id": 111,
      "sourceInternal": 27,
      "targetInternal": 0,
      "source": "Et2O",
      "target": "Valve_1",
      "port": "(0,4)",
      "tubeLength": 0,
      "tubeDiameter": 0
    },
    {
      "id": 112,
      "sourceInternal": 3,
      "targetInternal": 0,
      "source": "MeCN/H2O",
      "target": "Valve_1",
      "port": "(0,5)",
      "tubeLength": 0,
      "tubeDiameter": 0
    },
    {
      "id": 12,
      "sourceInternal": 2,
      "targetInternal": 17,
      "source": "Valve_3",
      "target": "Precipitating_unit",
      "port": "(4,top)",
      "tubeLength": 0,
      "tubeDiameter": 0
    },
    {
      "id": 105,
      "sourceInternal": 69,
      "targetInternal": 4,
      "source": "Piperidine",
      "target": "Valve_4",
      "port": "(0,4)",
      "tubeLength": 0,
      "tubeDiameter": 0
    },
    {
      "id": 13,
      "sourceInternal": 68,
      "targetInternal": 0,
      "source": "DCM",
      "target": "Valve_1",
      "port": "(0,3)",
      "tubeLength": 0,
      "tubeDiameter": 0
    },
    {
      "id": 20,
      "sourceInternal": 2,
      "targetInternal": 15,
      "source": "Valve_3",
      "target": "Product",
      "port": "(5,0)",
      "tubeLength": 0,
      "tubeDiameter": 0
    },
    {
      "id": 104,
      "sourceInternal": 96,
      "targetInternal": 40,
      "source": "Ala",
      "target": "Valve_7",
      "port": "(0,3)",
      "tubeLength": 0,
      "tubeDiameter": 0
    },
    {
      "id": 110,
      "sourceInternal": 97,
      "targetInternal": 40,
      "source": "Val",
      "target": "Valve_7",
      "port": "(0,5)",
      "tubeLength": 0,
      "tubeDiameter": 0
    },
    {
      "id": 67,
      "sourceInternal": 34,
      "targetInternal": 16,
      "source": "Microwave",
      "target": "MW_SPPS_Reactor",
      "port": "(,)",
      "tubeLength": 0,
      "tubeDiameter": 0
    }
  ]
}
