# Supplementary material for: Programmable Microwaveable Chemistry in the Chemputer
Source: Angew Chem Int Ed Engl. 2025 Nov 29;65(4):e15869. doi: 10.1002/anie.202515869 (PMC12828470; doi:10.1002/anie.202515869)
Supplement: Supplementary file 2 — Supporting Information [file ANIE-65-e15869-s002.zip › Compound 13/SPPS_13.xdl]

<?xdl version="2.0.0" ?>
<XDL>
<Synthesis>

  <Hardware>
    <Component id="MW_SPPS_Reactor" type="filter" />
    <Component id="Precipitating_unit" type="filter" />
    <Component id="Supernatant" type="flask" />
    <Component id="Product" type="flask" />
  </Hardware>

  <Reagents>
    <Reagent name="DMF" />
    <Reagent name="Piperidine" />
    <Reagent name="HBTU" />
    <Reagent name="DIPEA" />
    <Reagent name="DCM" />
    <Reagent name="TFA" />
    <Reagent name="H2O" />
    <Reagent name="TIPS" />
    <Reagent name="Et2O" />
    <Reagent name="MeCN/H2O" />
    <Reagent name="Fmoc-Gly-Wang resin" solid="True" />
    <Reagent name="Asn" role="amino_acid" />
    <Reagent name="Ile" role="amino_acid" />
    <Reagent name="Tyr" role="amino_acid" />
    <Reagent name="Asp" role="amino_acid" />
    <Reagent name="Ala" role="amino_acid" />
    <Reagent name="Gln" role="amino_acid" />
    <Reagent name="Val" role="amino_acid" />
  </Reagents>

  #ACP(65-74) H-VQAAIDYING-OH 0.1 mmol scale

  <Procedure>
      <Add
        reagent="Fmoc-Gly-Wang resin"
        vessel="MW_SPPS_Reactor"
        amount="278 mg"
        confirm_solid="False" />

      <Resin_swell
        MW_SPPS_Reactor="MW_SPPS_Reactor" />

      <Coupling_MW
        amino_acid="Asn"
        MW_SPPS_Reactor="MW_SPPS_Reactor" />
      <Coupling_MW
        amino_acid="Ile"
        MW_SPPS_Reactor="MW_SPPS_Reactor" />
      <Coupling_MW
        amino_acid="Tyr"
        MW_SPPS_Reactor="MW_SPPS_Reactor" />
      <Coupling_MW
        amino_acid="Asp"
        MW_SPPS_Reactor="MW_SPPS_Reactor" />
      <Coupling_MW
        amino_acid="Ile"
        MW_SPPS_Reactor="MW_SPPS_Reactor" />
      <Coupling_MW
        amino_acid="Ala"
        MW_SPPS_Reactor="MW_SPPS_Reactor" />
      <Coupling_MW
        amino_acid="Ala"
        MW_SPPS_Reactor="MW_SPPS_Reactor" />
      <Coupling_MW
        amino_acid="Gln"
        MW_SPPS_Reactor="MW_SPPS_Reactor" />
      <Coupling_MW
        amino_acid="Val"
        MW_SPPS_Reactor="MW_SPPS_Reactor" />

      <Deprotection_MW
        MW_SPPS_Reactor="MW_SPPS_Reactor" />
      <Resin_wash
        MW_SPPS_Reactor="MW_SPPS_Reactor" />

      <Cleavage_and_workup
        peptide_solvent="MeCN/H2O"
        MW_SPPS_Reactor="MW_SPPS_Reactor"
        Precipitating_unit="Precipitating_unit"
        Supernatant="Supernatant"
        collection_flask="Product" />

  </Procedure>
</Synthesis>
</XDL>
