# Supplementary material for: Programmable Microwaveable Chemistry in the Chemputer
Source: Angew Chem Int Ed Engl. 2025 Nov 29;65(4):e15869. doi: 10.1002/anie.202515869 (PMC12828470; doi:10.1002/anie.202515869)
Supplement: Supplementary file 2 — Supporting Information [file ANIE-65-e15869-s002.zip › Compound 13/SPPS_13.xdlexe]

<?xdl version="2.0.0" ?>
<XDL>

<Synthesis
  graph_sha256="e373cefe457c35e59bfda6c7fc1bf6265953fb11122c2c28755760b56967a52d"
>

  <Hardware>
    <Component
      id="MW_SPPS_Reactor"
      type="filter" />
    <Component
      id="Precipitating_unit"
      type="filter" />
    <Component
      id="Supernatant"
      type="flask" />
    <Component
      id="Product"
      type="flask" />
  </Hardware>

  <Reagents>
    <Reagent
      name="DMF"
      id="DMF"
      role="reagent" />
    <Reagent
      name="Piperidine"
      id="Piperidine"
      role="reagent" />
    <Reagent
      name="HBTU"
      id="HBTU"
      role="reagent" />
    <Reagent
      name="DIPEA"
      id="DIPEA"
      role="reagent" />
    <Reagent
      name="DCM"
      id="DCM"
      role="reagent" />
    <Reagent
      name="TFA"
      id="TFA"
      role="reagent" />
    <Reagent
      name="H2O"
      id="H2O"
      role="reagent" />
    <Reagent
      name="TIPS"
      id="TIPS"
      role="reagent" />
    <Reagent
      name="Et2O"
      id="Et2O"
      role="reagent" />
    <Reagent
      name="MeCN/H2O"
      id="MeCN/H2O"
      role="reagent" />
    <Reagent
      name="Fmoc-Gly-Wang resin"
      id="Fmoc-Gly-Wang resin"
      role="reagent"
      solid="True" />
    <Reagent
      name="Asn"
      id="Asn"
      role="amino_acid" />
    <Reagent
      name="Ile"
      id="Ile"
      role="amino_acid" />
    <Reagent
      name="Tyr"
      id="Tyr"
      role="amino_acid" />
    <Reagent
      name="Asp"
      id="Asp"
      role="amino_acid" />
    <Reagent
      name="Ala"
      id="Ala"
      role="amino_acid" />
    <Reagent
      name="Gln"
      id="Gln"
      role="amino_acid" />
    <Reagent
      name="Val"
      id="Val"
      role="amino_acid" />
  </Reagents>

  <Procedure>
    <SetStirRate
      vessel="Precipitating_unit"
      stir_speed="250 RPM"
      stirring_controller="Filter stirrer"
      comment="">
      <CStirringControllerSetSpeed
        stirring_controller="Filter stirrer"
        stir_speed="250 RPM"
        comment="" />
    </SetStirRate>
    <CConnect
      from_vessel="Pneumatic controller"
      to_vessel="MW_SPPS_Reactor"
      from_port="1"
      to_port="bottom"
      comment="" />
    <Add
      vessel="MW_SPPS_Reactor"
      reagent="Fmoc-Gly-Wang resin"
      volume="None"
      viscous="False"
      dropwise="False"
      time="None"
      stir="False"
      stir_speed="250 RPM"
      purpose="None"
      amount="278 mg"
      mass="0.278 g"
      speed="None"
      port="top"
      through="None"
      move_speed="100 mL/min"
      aspiration_speed="100 mL/min"
      dispense_speed="100 mL/min"
      anticlogging="False"
      anticlogging_solvent="None"
      anticlogging_solvent_volume="2 mL"
      anticlogging_reagent_volume="10 mL"
      flush_solvent="None"
      flush_solvent_volume="5 mL"
      aspiration_valve="None"
      aspiration_pump="None"
      through_cartridge="None"
      reagent_vessel="None"
      waste_vessel="None"
      vessel_type="None"
      anticlogging_solvent_vessel="None"
      prime_n_times="1"
      priming_volume="3 mL"
      confirm_solid="False"
      cleaning="False"
      cleaning_solvent="None"
      cleaning_repeats="1"
      reagent_on_backbone="None"
      after_add_waste_vessel="None"
      tubing_dead_volume="0"
      reagent_concentration="None"
      default_pump_speed="100 mL/min"
      comment="" />
    <CConnect
      from_vessel="Pneumatic controller"
      to_vessel="MW_SPPS_Reactor"
      from_port="1"
      to_port="bottom"
      comment="" />
    <ResetHandling
      solvent="DMF"
      repeats="3"
      volume="3 mL"
      daisy_chained="True"
      end_wastes="Waste_1 Waste_7"
      solvent_vessel="DMF"
      air_flush="True"
      comment="">
      <CMove
        from_vessel="DMF"
        to_vessel="Waste_1"
        volume="3 mL"
        move_speed="100.0"
        aspiration_speed="100.0"
        dispense_speed="100.0"
        from_port="0"
        to_port="0"
        through="None"
        use_backbone="True"
        repeats="3"
        estimated_volume="None"
        time="None"
        comment="" />
      <CMove
        from_vessel="DMF"
        to_vessel="Waste_7"
        volume="3 mL"
        move_speed="100.0"
        aspiration_speed="100.0"
        dispense_speed="100.0"
        from_port="0"
        to_port="0"
        through="None"
        use_backbone="True"
        repeats="3"
        estimated_volume="None"
        time="None"
        comment="" />
      <FlushTubing
        to_vessel="Waste_1"
        to_port="0"
        volume="5 mL"
        aspiration_speed="100 mL/min"
        move_speed="100 mL/min"
        dispense_speed="100 mL/min"
        through_cartridge="None"
        flush_tube_vessel="Air"
        aspiration_valve="None"
        flush_solvent="None"
        flush_solvent_volume="None"
        flush_solvent_vessel="None"
        solvent_aspiration_valve="None"
        through_nodes=""
        dead_volume="None"
        time="None"
        comment="">
        <CMove
          from_vessel="Air"
          to_vessel="Waste_1"
          volume="5 mL"
          move_speed="100.0"
          aspiration_speed="100.0"
          dispense_speed="100.0"
          from_port="0"
          to_port="0"
          through=""
          use_backbone="True"
          repeats="1"
          estimated_volume="None"
          time="None"
          comment="" />
      </FlushTubing>
      <FlushTubing
        to_vessel="Waste_7"
        to_port="0"
        volume="5 mL"
        aspiration_speed="100 mL/min"
        move_speed="100 mL/min"
        dispense_speed="100 mL/min"
        through_cartridge="None"
        flush_tube_vessel="Air"
        aspiration_valve="None"
        flush_solvent="None"
        flush_solvent_volume="None"
        flush_solvent_vessel="None"
        solvent_aspiration_valve="None"
        through_nodes=""
        dead_volume="None"
        time="None"
        comment="">
        <CMove
          from_vessel="Air"
          to_vessel="Waste_7"
          volume="5 mL"
          move_speed="100.0"
          aspiration_speed="100.0"
          dispense_speed="100.0"
          from_port="0"
          to_port="0"
          through=""
          use_backbone="True"
          repeats="1"
          estimated_volume="None"
          time="None"
          comment="" />
      </FlushTubing>
    </ResetHandling>
    <Add
      vessel="MW_SPPS_Reactor"
      reagent="DMF"
      volume="9 mL"
      viscous="False"
      dropwise="False"
      time="None"
      stir="False"
      stir_speed="250 RPM"
      purpose="None"
      amount="9 mL"
      mass="None"
      speed="None"
      port="bottom"
      through="None"
      move_speed="100 mL/min"
      aspiration_speed="100 mL/min"
      dispense_speed="100 mL/min"
      anticlogging="False"
      anticlogging_solvent="None"
      anticlogging_solvent_volume="2 mL"
      anticlogging_reagent_volume="10 mL"
      flush_solvent="None"
      flush_solvent_volume="5 mL"
      aspiration_valve="Valve_4"
      aspiration_pump="Pump_4"
      through_cartridge="None"
      reagent_vessel="DMF"
      waste_vessel="Waste_4"
      vessel_type="filter"
      anticlogging_solvent_vessel="None"
      prime_n_times="1"
      priming_volume="3 mL"
      confirm_solid="True"
      cleaning="False"
      cleaning_solvent="None"
      cleaning_repeats="1"
      reagent_on_backbone="True"
      after_add_waste_vessel="None"
      tubing_dead_volume="0"
      reagent_concentration="None"
      default_pump_speed="100 mL/min"
      comment="">
      <StopStir
        vessel="MW_SPPS_Reactor"
        stirring_controller="None"
        comment="" />
      <PrimePumpForAdd
        reagent="DMF"
        volume="3 mL"
        reagent_vessel="DMF"
        waste_vessel="Waste_4"
        prime_n_times="1"
        move_speed="100 mL/min"
        aspiration_speed="100 mL/min"
        dispense_speed="100 mL/min"
        aspiration_pump="Pump_4"
        comment="">
        <Repeat
          repeats="1"
          once="False"
          comment="">
          <CMove
            from_vessel="DMF"
            to_vessel="Waste_4"
            volume="3 mL"
            move_speed="100.0"
            aspiration_speed="100.0"
            dispense_speed="100.0"
            from_port="0"
            to_port="0"
            through="None"
            use_backbone="True"
            repeats="1"
            estimated_volume="None"
            time="None"
            comment="" />
        </Repeat>
      </PrimePumpForAdd>
      <CMove
        from_vessel="DMF"
        to_vessel="MW_SPPS_Reactor"
        volume="9 mL"
        move_speed="100.0"
        aspiration_speed="100.0"
        dispense_speed="100.0"
        from_port="0"
        to_port="bottom"
        through="None"
        use_backbone="True"
        repeats="1"
        estimated_volume="None"
        time="None"
        comment="" />
      <Wait
        time="10 s"
        comment="" />
      <FlushTubing
        to_vessel="MW_SPPS_Reactor"
        to_port="bottom"
        volume="5 mL"
        aspiration_speed="100 mL/min"
        move_speed="100 mL/min"
        dispense_speed="100 mL/min"
        through_cartridge="None"
        flush_tube_vessel="Air"
        aspiration_valve="Valve_4"
        flush_solvent="None"
        flush_solvent_volume="5 mL"
        flush_solvent_vessel="None"
        solvent_aspiration_valve="None"
        through_nodes="Valve_4"
        dead_volume="None"
        time="None"
        comment="">
        <CMove
          from_vessel="Air"
          to_vessel="MW_SPPS_Reactor"
          volume="5 mL"
          move_speed="100.0"
          aspiration_speed="100.0"
          dispense_speed="100.0"
          from_port="0"
          to_port="bottom"
          through="Valve_4"
          use_backbone="True"
          repeats="1"
          estimated_volume="None"
          time="None"
          comment="" />
      </FlushTubing>
    </Add>
    <Purge
      vessel="MW_SPPS_Reactor"
      time="60 min"
      gas="None"
      pressure="None"
      flow_rate="None"
      comment="">
      <StartPurge
        vessel="MW_SPPS_Reactor"
        gas="None"
        pressure="None"
        flow_rate="None"
        pneumatic_controller="Pneumatic controller"
        inert_gas="None"
        comment="">
        <SwitchArgon
          vessel="MW_SPPS_Reactor"
          port="None"
          connect_pump="False"
          vacuum_valve="valve_8"
          pneumatic_controller="Pneumatic controller"
          pneumatic_controller_port="1"
          aspiration_pump="None"
          comment="">
          <CConnect
            from_vessel="Pneumatic controller"
            to_vessel="MW_SPPS_Reactor"
            from_port="None"
            to_port="None"
            comment="" />
          <CSetPneumaticState
            pneumatic_controller="Pneumatic controller"
            port="1"
            state="gas"
            comment="" />
        </SwitchArgon>
      </StartPurge>
      <Wait
        time="60 min"
        comment="" />
      <StopPurge
        vessel="MW_SPPS_Reactor"
        pneumatic_controller="Pneumatic controller"
        inert_gas="None"
        inert_gas_valve="valve_8"
        inert_gas_valve_unused_port="1"
        comment="">
        <SwitchClosed
          vessel="MW_SPPS_Reactor"
          port="None"
          vacuum_valve="valve_8"
          pneumatic_controller="Pneumatic controller"
          pneumatic_controller_port="1"
          connect_pump="False"
          aspiration_pump="None"
          comment="">
          <CSetPneumaticState
            pneumatic_controller="Pneumatic controller"
            port="1"
            state="closed"
            comment="" />
        </SwitchClosed>
        <CValveMoveToPosition
          valve_name="valve_8"
          position="1"
          comment="" />
      </StopPurge>
    </Purge>
    <Filter
      vessel="MW_SPPS_Reactor"
      wait_time="1.1667 min"
      aspiration_speed="5.0"
      stir="False"
      stir_speed="500 RPM"
      filtrate_vessel="None"
      filtrate_through="None"
      anticlogging="False"
      temp="None"
      volume="0"
      continue_heatchill="False"
      dynamic="False"
      pressure="400 mbar"
      waste_vessel="Waste_4"
      filter_top_volume="0"
      inline_filter="False"
      vacuum_attached="True"
      transfer_to_volume="30 mL"
      r300_vac_node="None"
      through_cartridge="None"
      rotavap_waste="None"
      comment="">
      <StopStir
        vessel="MW_SPPS_Reactor"
        stirring_controller="None"
        comment="" />
      <CMove
        from_vessel="MW_SPPS_Reactor"
        to_vessel="Waste_4"
        volume="0"
        move_speed="100.0"
        aspiration_speed="5.0"
        dispense_speed="100.0"
        from_port="bottom"
        to_port="0"
        through="None"
        use_backbone="True"
        repeats="1"
        estimated_volume="None"
        time="None"
        comment="" />
      <ApplyVacuum
        vessel="MW_SPPS_Reactor"
        time="1.1667 min"
        pressure="400 mbar"
        port="bottom"
        vessel_type="filter"
        vacuum_valve="valve_8"
        vacuum_source="Vacuum pump R"
        vacuum_device="None"
        vacuum_valve_inert_gas="None"
        vacuum_valve_unused_port="1"
        pneumatic_controller="Pneumatic controller"
        dynamic="False"
        comment="">
        <CConnect
          from_vessel="MW_SPPS_Reactor"
          to_vessel="Vacuum pump R"
          from_port="bottom"
          to_port="None"
          comment="" />
        <Wait
          time="1.1667 min"
          comment="" />
        <CValveMoveToPosition
          valve_name="valve_8"
          position="1"
          comment="" />
      </ApplyVacuum>
    </Filter>
    <CConnect
      from_vessel="Pneumatic controller"
      to_vessel="MW_SPPS_Reactor"
      from_port="1"
      to_port="bottom"
      comment="" />
    <Add
      vessel="MW_SPPS_Reactor"
      reagent="Piperidine"
      volume="9 mL"
      viscous="False"
      dropwise="False"
      time="None"
      stir="False"
      stir_speed="250 RPM"
      purpose="None"
      amount="9 mL"
      mass="None"
      speed="None"
      port="bottom"
      through="None"
      move_speed="100 mL/min"
      aspiration_speed="100 mL/min"
      dispense_speed="100 mL/min"
      anticlogging="False"
      anticlogging_solvent="None"
      anticlogging_solvent_volume="2 mL"
      anticlogging_reagent_volume="10 mL"
      flush_solvent="None"
      flush_solvent_volume="5 mL"
      aspiration_valve="Valve_4"
      aspiration_pump="Pump_4"
      through_cartridge="None"
      reagent_vessel="Piperidine"
      waste_vessel="Waste_4"
      vessel_type="filter"
      anticlogging_solvent_vessel="None"
      prime_n_times="1"
      priming_volume="3 mL"
      confirm_solid="True"
      cleaning="False"
      cleaning_solvent="None"
      cleaning_repeats="1"
      reagent_on_backbone="True"
      after_add_waste_vessel="None"
      tubing_dead_volume="0"
      reagent_concentration="None"
      default_pump_speed="100 mL/min"
      comment="">
      <StopStir
        vessel="MW_SPPS_Reactor"
        stirring_controller="None"
        comment="" />
      <PrimePumpForAdd
        reagent="Piperidine"
        volume="3 mL"
        reagent_vessel="Piperidine"
        waste_vessel="Waste_4"
        prime_n_times="1"
        move_speed="100 mL/min"
        aspiration_speed="100 mL/min"
        dispense_speed="100 mL/min"
        aspiration_pump="Pump_4"
        comment="">
        <Repeat
          repeats="1"
          once="False"
          comment="">
          <CMove
            from_vessel="Piperidine"
            to_vessel="Waste_4"
            volume="3 mL"
            move_speed="100.0"
            aspiration_speed="100.0"
            dispense_speed="100.0"
            from_port="0"
            to_port="0"
            through="None"
            use_backbone="True"
            repeats="1"
            estimated_volume="None"
            time="None"
            comment="" />
        </Repeat>
      </PrimePumpForAdd>
      <CMove
        from_vessel="Piperidine"
        to_vessel="MW_SPPS_Reactor"
        volume="9 mL"
        move_speed="100.0"
        aspiration_speed="100.0"
        dispense_speed="100.0"
        from_port="0"
        to_port="bottom"
        through="None"
        use_backbone="True"
        repeats="1"
        estimated_volume="None"
        time="None"
        comment="" />
      <Wait
        time="10 s"
        comment="" />
      <FlushTubing
        to_vessel="MW_SPPS_Reactor"
        to_port="bottom"
        volume="5 mL"
        aspiration_speed="100 mL/min"
        move_speed="100 mL/min"
        dispense_speed="100 mL/min"
        through_cartridge="None"
        flush_tube_vessel="Air"
        aspiration_valve="Valve_4"
        flush_solvent="None"
        flush_solvent_volume="5 mL"
        flush_solvent_vessel="None"
        solvent_aspiration_valve="None"
        through_nodes="Valve_4"
        dead_volume="None"
        time="None"
        comment="">
        <CMove
          from_vessel="Air"
          to_vessel="MW_SPPS_Reactor"
          volume="5 mL"
          move_speed="100.0"
          aspiration_speed="100.0"
          dispense_speed="100.0"
          from_port="0"
          to_port="bottom"
          through="Valve_4"
          use_backbone="True"
          repeats="1"
          estimated_volume="None"
          time="None"
          comment="" />
      </FlushTubing>
    </Add>
    <StartPurge
      vessel="MW_SPPS_Reactor"
      gas="None"
      pressure="None"
      flow_rate="None"
      pneumatic_controller="Pneumatic controller"
      inert_gas="None"
      comment="">
      <SwitchArgon
        vessel="MW_SPPS_Reactor"
        port="None"
        connect_pump="False"
        vacuum_valve="valve_8"
        pneumatic_controller="Pneumatic controller"
        pneumatic_controller_port="1"
        aspiration_pump="None"
        comment="">
        <CConnect
          from_vessel="Pneumatic controller"
          to_vessel="MW_SPPS_Reactor"
          from_port="None"
          to_port="None"
          comment="" />
        <CSetPneumaticState
          pneumatic_controller="Pneumatic controller"
          port="1"
          state="gas"
          comment="" />
      </SwitchArgon>
    </StartPurge>
    <Repeat
      repeats="3"
      once="False"
      comment="">
      <Microwave
        vessel="MW_SPPS_Reactor"
        time="15 s"
        power="150.0"
        temp="None"
        pressure="None"
        comment="">
        <StartMicrowave
          vessel="MW_SPPS_Reactor"
          power="150.0"
          temp="None"
          pressure="None"
          _device_name="None"
          comment="">
          <CMicrowaveGeneratorSetPower
            vessel="MW_SPPS_Reactor"
            power="150.0"
            _device_name="None"
            comment="" />
          <CMicrowaveGeneratorStart
            vessel="MW_SPPS_Reactor"
            _device_name="None"
            comment="" />
        </StartMicrowave>
        <Wait
          time="15 s"
          comment="" />
        <StopMicrowave
          vessel="MW_SPPS_Reactor"
          comment="">
          <CMicrowaveGeneratorStop
            vessel="MW_SPPS_Reactor"
            _device_name="None"
            comment="" />
        </StopMicrowave>
      </Microwave>
      <Wait
        time="45 s"
        comment="" />
    </Repeat>
    <StopPurge
      vessel="MW_SPPS_Reactor"
      pneumatic_controller="Pneumatic controller"
      inert_gas="None"
      inert_gas_valve="valve_8"
      inert_gas_valve_unused_port="1"
      comment="">
      <SwitchClosed
        vessel="MW_SPPS_Reactor"
        port="None"
        vacuum_valve="valve_8"
        pneumatic_controller="Pneumatic controller"
        pneumatic_controller_port="1"
        connect_pump="False"
        aspiration_pump="None"
        comment="">
        <CSetPneumaticState
          pneumatic_controller="Pneumatic controller"
          port="1"
          state="closed"
          comment="" />
      </SwitchClosed>
      <CValveMoveToPosition
        valve_name="valve_8"
        position="1"
        comment="" />
    </StopPurge>
    <Filter
      vessel="MW_SPPS_Reactor"
      wait_time="1.3333 min"
      aspiration_speed="5.0"
      stir="False"
      stir_speed="500 RPM"
      filtrate_vessel="None"
      filtrate_through="None"
      anticlogging="False"
      temp="None"
      volume="0"
      continue_heatchill="False"
      dynamic="False"
      pressure="400 mbar"
      waste_vessel="Waste_4"
      filter_top_volume="0"
      inline_filter="False"
      vacuum_attached="True"
      transfer_to_volume="30 mL"
      r300_vac_node="None"
      through_cartridge="None"
      rotavap_waste="None"
      comment="">
      <StopStir
        vessel="MW_SPPS_Reactor"
        stirring_controller="None"
        comment="" />
      <CMove
        from_vessel="MW_SPPS_Reactor"
        to_vessel="Waste_4"
        volume="0"
        move_speed="100.0"
        aspiration_speed="5.0"
        dispense_speed="100.0"
        from_port="bottom"
        to_port="0"
        through="None"
        use_backbone="True"
        repeats="1"
        estimated_volume="None"
        time="None"
        comment="" />
      <ApplyVacuum
        vessel="MW_SPPS_Reactor"
        time="1.3333 min"
        pressure="400 mbar"
        port="bottom"
        vessel_type="filter"
        vacuum_valve="valve_8"
        vacuum_source="Vacuum pump R"
        vacuum_device="None"
        vacuum_valve_inert_gas="None"
        vacuum_valve_unused_port="1"
        pneumatic_controller="Pneumatic controller"
        dynamic="False"
        comment="">
        <CConnect
          from_vessel="MW_SPPS_Reactor"
          to_vessel="Vacuum pump R"
          from_port="bottom"
          to_port="None"
          comment="" />
        <Wait
          time="1.3333 min"
          comment="" />
        <CValveMoveToPosition
          valve_name="valve_8"
          position="1"
          comment="" />
      </ApplyVacuum>
    </Filter>
    <ResetHandling
      solvent="DMF"
      repeats="3"
      volume="3 mL"
      daisy_chained="True"
      end_wastes="Waste_1 Waste_7"
      solvent_vessel="DMF"
      air_flush="True"
      comment="">
      <CMove
        from_vessel="DMF"
        to_vessel="Waste_1"
        volume="3 mL"
        move_speed="100.0"
        aspiration_speed="100.0"
        dispense_speed="100.0"
        from_port="0"
        to_port="0"
        through="None"
        use_backbone="True"
        repeats="3"
        estimated_volume="None"
        time="None"
        comment="" />
      <CMove
        from_vessel="DMF"
        to_vessel="Waste_7"
        volume="3 mL"
        move_speed="100.0"
        aspiration_speed="100.0"
        dispense_speed="100.0"
        from_port="0"
        to_port="0"
        through="None"
        use_backbone="True"
        repeats="3"
        estimated_volume="None"
        time="None"
        comment="" />
      <FlushTubing
        to_vessel="Waste_1"
        to_port="0"
        volume="5 mL"
        aspiration_speed="100 mL/min"
        move_speed="100 mL/min"
        dispense_speed="100 mL/min"
        through_cartridge="None"
        flush_tube_vessel="Air"
        aspiration_valve="None"
        flush_solvent="None"
        flush_solvent_volume="None"
        flush_solvent_vessel="None"
        solvent_aspiration_valve="None"
        through_nodes=""
        dead_volume="None"
        time="None"
        comment="">
        <CMove
          from_vessel="Air"
          to_vessel="Waste_1"
          volume="5 mL"
          move_speed="100.0"
          aspiration_speed="100.0"
          dispense_speed="100.0"
          from_port="0"
          to_port="0"
          through=""
          use_backbone="True"
          repeats="1"
          estimated_volume="None"
          time="None"
          comment="" />
      </FlushTubing>
      <FlushTubing
        to_vessel="Waste_7"
        to_port="0"
        volume="5 mL"
        aspiration_speed="100 mL/min"
        move_speed="100 mL/min"
        dispense_speed="100 mL/min"
        through_cartridge="None"
        flush_tube_vessel="Air"
        aspiration_valve="None"
        flush_solvent="None"
        flush_solvent_volume="None"
        flush_solvent_vessel="None"
        solvent_aspiration_valve="None"
        through_nodes=""
        dead_volume="None"
        time="None"
        comment="">
        <CMove
          from_vessel="Air"
          to_vessel="Waste_7"
          volume="5 mL"
          move_speed="100.0"
          aspiration_speed="100.0"
          dispense_speed="100.0"
          from_port="0"
          to_port="0"
          through=""
          use_backbone="True"
          repeats="1"
          estimated_volume="None"
          time="None"
          comment="" />
      </FlushTubing>
    </ResetHandling>
    <Add
      vessel="MW_SPPS_Reactor"
      reagent="DMF"
      volume="9 mL"
      viscous="False"
      dropwise="False"
      time="None"
      stir="False"
      stir_speed="250 RPM"
      purpose="None"
      amount="9 mL"
      mass="None"
      speed="None"
      port="bottom"
      through="None"
      move_speed="100 mL/min"
      aspiration_speed="100 mL/min"
      dispense_speed="100 mL/min"
      anticlogging="False"
      anticlogging_solvent="None"
      anticlogging_solvent_volume="2 mL"
      anticlogging_reagent_volume="10 mL"
      flush_solvent="None"
      flush_solvent_volume="5 mL"
      aspiration_valve="Valve_4"
      aspiration_pump="Pump_4"
      through_cartridge="None"
      reagent_vessel="DMF"
      waste_vessel="Waste_4"
      vessel_type="filter"
      anticlogging_solvent_vessel="None"
      prime_n_times="1"
      priming_volume="3 mL"
      confirm_solid="True"
      cleaning="False"
      cleaning_solvent="None"
      cleaning_repeats="1"
      reagent_on_backbone="True"
      after_add_waste_vessel="None"
      tubing_dead_volume="0"
      reagent_concentration="None"
      default_pump_speed="100 mL/min"
      comment="">
      <StopStir
        vessel="MW_SPPS_Reactor"
        stirring_controller="None"
        comment="" />
      <PrimePumpForAdd
        reagent="DMF"
        volume="3 mL"
        reagent_vessel="DMF"
        waste_vessel="Waste_4"
        prime_n_times="1"
        move_speed="100 mL/min"
        aspiration_speed="100 mL/min"
        dispense_speed="100 mL/min"
        aspiration_pump="Pump_4"
        comment="">
        <Repeat
          repeats="1"
          once="False"
          comment="">
          <CMove
            from_vessel="DMF"
            to_vessel="Waste_4"
            volume="3 mL"
            move_speed="100.0"
            aspiration_speed="100.0"
            dispense_speed="100.0"
            from_port="0"
            to_port="0"
            through="None"
            use_backbone="True"
            repeats="1"
            estimated_volume="None"
            time="None"
            comment="" />
        </Repeat>
      </PrimePumpForAdd>
      <CMove
        from_vessel="DMF"
        to_vessel="MW_SPPS_Reactor"
        volume="9 mL"
        move_speed="100.0"
        aspiration_speed="100.0"
        dispense_speed="100.0"
        from_port="0"
        to_port="bottom"
        through="None"
        use_backbone="True"
        repeats="1"
        estimated_volume="None"
        time="None"
        comment="" />
      <Wait
        time="10 s"
        comment="" />
      <FlushTubing
        to_vessel="MW_SPPS_Reactor"
        to_port="bottom"
        volume="5 mL"
        aspiration_speed="100 mL/min"
        move_speed="100 mL/min"
        dispense_speed="100 mL/min"
        through_cartridge="None"
        flush_tube_vessel="Air"
        aspiration_valve="Valve_4"
        flush_solvent="None"
        flush_solvent_volume="5 mL"
        flush_solvent_vessel="None"
        solvent_aspiration_valve="None"
        through_nodes="Valve_4"
        dead_volume="None"
        time="None"
        comment="">
        <CMove
          from_vessel="Air"
          to_vessel="MW_SPPS_Reactor"
          volume="5 mL"
          move_speed="100.0"
          aspiration_speed="100.0"
          dispense_speed="100.0"
          from_port="0"
          to_port="bottom"
          through="Valve_4"
          use_backbone="True"
          repeats="1"
          estimated_volume="None"
          time="None"
          comment="" />
      </FlushTubing>
    </Add>
    <Purge
      vessel="MW_SPPS_Reactor"
      time="45 s"
      gas="None"
      pressure="None"
      flow_rate="None"
      comment="">
      <StartPurge
        vessel="MW_SPPS_Reactor"
        gas="None"
        pressure="None"
        flow_rate="None"
        pneumatic_controller="Pneumatic controller"
        inert_gas="None"
        comment="">
        <SwitchArgon
          vessel="MW_SPPS_Reactor"
          port="None"
          connect_pump="False"
          vacuum_valve="valve_8"
          pneumatic_controller="Pneumatic controller"
          pneumatic_controller_port="1"
          aspiration_pump="None"
          comment="">
          <CConnect
            from_vessel="Pneumatic controller"
            to_vessel="MW_SPPS_Reactor"
            from_port="None"
            to_port="None"
            comment="" />
          <CSetPneumaticState
            pneumatic_controller="Pneumatic controller"
            port="1"
            state="gas"
            comment="" />
        </SwitchArgon>
      </StartPurge>
      <Wait
        time="45 s"
        comment="" />
      <StopPurge
        vessel="MW_SPPS_Reactor"
        pneumatic_controller="Pneumatic controller"
        inert_gas="None"
        inert_gas_valve="valve_8"
        inert_gas_valve_unused_port="1"
        comment="">
        <SwitchClosed
          vessel="MW_SPPS_Reactor"
          port="None"
          vacuum_valve="valve_8"
          pneumatic_controller="Pneumatic controller"
          pneumatic_controller_port="1"
          connect_pump="False"
          aspiration_pump="None"
          comment="">
          <CSetPneumaticState
            pneumatic_controller="Pneumatic controller"
            port="1"
            state="closed"
            comment="" />
        </SwitchClosed>
        <CValveMoveToPosition
          valve_name="valve_8"
          position="1"
          comment="" />
      </StopPurge>
    </Purge>
    <Filter
      vessel="MW_SPPS_Reactor"
      wait_time="50 s"
      aspiration_speed="5.0"
      stir="False"
      stir_speed="500 RPM"
      filtrate_vessel="None"
      filtrate_through="None"
      anticlogging="False"
      temp="None"
      volume="0"
      continue_heatchill="False"
      dynamic="False"
      pressure="400 mbar"
      waste_vessel="Waste_4"
      filter_top_volume="0"
      inline_filter="False"
      vacuum_attached="True"
      transfer_to_volume="30 mL"
      r300_vac_node="None"
      through_cartridge="None"
      rotavap_waste="None"
      comment="">
      <StopStir
        vessel="MW_SPPS_Reactor"
        stirring_controller="None"
        comment="" />
      <CMove
        from_vessel="MW_SPPS_Reactor"
        to_vessel="Waste_4"
        volume="0"
        move_speed="100.0"
        aspiration_speed="5.0"
        dispense_speed="100.0"
        from_port="bottom"
        to_port="0"
        through="None"
        use_backbone="True"
        repeats="1"
        estimated_volume="None"
        time="None"
        comment="" />
      <ApplyVacuum
        vessel="MW_SPPS_Reactor"
        time="50 s"
        pressure="400 mbar"
        port="bottom"
        vessel_type="filter"
        vacuum_valve="valve_8"
        vacuum_source="Vacuum pump R"
        vacuum_device="None"
        vacuum_valve_inert_gas="None"
        vacuum_valve_unused_port="1"
        pneumatic_controller="Pneumatic controller"
        dynamic="False"
        comment="">
        <CConnect
          from_vessel="MW_SPPS_Reactor"
          to_vessel="Vacuum pump R"
          from_port="bottom"
          to_port="None"
          comment="" />
        <Wait
          time="50 s"
          comment="" />
        <CValveMoveToPosition
          valve_name="valve_8"
          position="1"
          comment="" />
      </ApplyVacuum>
    </Filter>
    <Add
      vessel="MW_SPPS_Reactor"
      reagent="DMF"
      volume="9 mL"
      viscous="False"
      dropwise="False"
      time="None"
      stir="False"
      stir_speed="250 RPM"
      purpose="None"
      amount="9 mL"
      mass="None"
      speed="None"
      port="bottom"
      through="None"
      move_speed="100 mL/min"
      aspiration_speed="100 mL/min"
      dispense_speed="100 mL/min"
      anticlogging="False"
      anticlogging_solvent="None"
      anticlogging_solvent_volume="2 mL"
      anticlogging_reagent_volume="10 mL"
      flush_solvent="None"
      flush_solvent_volume="5 mL"
      aspiration_valve="Valve_4"
      aspiration_pump="Pump_4"
      through_cartridge="None"
      reagent_vessel="DMF"
      waste_vessel="Waste_4"
      vessel_type="filter"
      anticlogging_solvent_vessel="None"
      prime_n_times="1"
      priming_volume="0"
      confirm_solid="True"
      cleaning="False"
      cleaning_solvent="None"
      cleaning_repeats="1"
      reagent_on_backbone="True"
      after_add_waste_vessel="None"
      tubing_dead_volume="0"
      reagent_concentration="None"
      default_pump_speed="100 mL/min"
      comment="">
      <StopStir
        vessel="MW_SPPS_Reactor"
        stirring_controller="None"
        comment="" />
      <PrimePumpForAdd
        reagent="DMF"
        volume="0"
        reagent_vessel="DMF"
        waste_vessel="Waste_4"
        prime_n_times="1"
        move_speed="100 mL/min"
        aspiration_speed="100 mL/min"
        dispense_speed="100 mL/min"
        aspiration_pump="Pump_4"
        comment="" />
      <CMove
        from_vessel="DMF"
        to_vessel="MW_SPPS_Reactor"
        volume="9 mL"
        move_speed="100.0"
        aspiration_speed="100.0"
        dispense_speed="100.0"
        from_port="0"
        to_port="bottom"
        through="None"
        use_backbone="True"
        repeats="1"
        estimated_volume="None"
        time="None"
        comment="" />
      <Wait
        time="10 s"
        comment="" />
      <FlushTubing
        to_vessel="MW_SPPS_Reactor"
        to_port="bottom"
        volume="5 mL"
        aspiration_speed="100 mL/min"
        move_speed="100 mL/min"
        dispense_speed="100 mL/min"
        through_cartridge="None"
        flush_tube_vessel="Air"
        aspiration_valve="Valve_4"
        flush_solvent="None"
        flush_solvent_volume="5 mL"
        flush_solvent_vessel="None"
        solvent_aspiration_valve="None"
        through_nodes="Valve_4"
        dead_volume="None"
        time="None"
        comment="">
        <CMove
          from_vessel="Air"
          to_vessel="MW_SPPS_Reactor"
          volume="5 mL"
          move_speed="100.0"
          aspiration_speed="100.0"
          dispense_speed="100.0"
          from_port="0"
          to_port="bottom"
          through="Valve_4"
          use_backbone="True"
          repeats="1"
          estimated_volume="None"
          time="None"
          comment="" />
      </FlushTubing>
    </Add>
    <Purge
      vessel="MW_SPPS_Reactor"
      time="45 s"
      gas="None"
      pressure="None"
      flow_rate="None"
      comment="">
      <StartPurge
        vessel="MW_SPPS_Reactor"
        gas="None"
        pressure="None"
        flow_rate="None"
        pneumatic_controller="Pneumatic controller"
        inert_gas="None"
        comment="">
        <SwitchArgon
          vessel="MW_SPPS_Reactor"
          port="None"
          connect_pump="False"
          vacuum_valve="valve_8"
          pneumatic_controller="Pneumatic controller"
          pneumatic_controller_port="1"
          aspiration_pump="None"
          comment="">
          <CConnect
            from_vessel="Pneumatic controller"
            to_vessel="MW_SPPS_Reactor"
            from_port="None"
            to_port="None"
            comment="" />
          <CSetPneumaticState
            pneumatic_controller="Pneumatic controller"
            port="1"
            state="gas"
            comment="" />
        </SwitchArgon>
      </StartPurge>
      <Wait
        time="45 s"
        comment="" />
      <StopPurge
        vessel="MW_SPPS_Reactor"
        pneumatic_controller="Pneumatic controller"
        inert_gas="None"
        inert_gas_valve="valve_8"
        inert_gas_valve_unused_port="1"
        comment="">
        <SwitchClosed
          vessel="MW_SPPS_Reactor"
          port="None"
          vacuum_valve="valve_8"
          pneumatic_controller="Pneumatic controller"
          pneumatic_controller_port="1"
          connect_pump="False"
          aspiration_pump="None"
          comment="">
          <CSetPneumaticState
            pneumatic_controller="Pneumatic controller"
            port="1"
            state="closed"
            comment="" />
        </SwitchClosed>
        <CValveMoveToPosition
          valve_name="valve_8"
          position="1"
          comment="" />
      </StopPurge>
    </Purge>
    <Filter
      vessel="MW_SPPS_Reactor"
      wait_time="50 s"
      aspiration_speed="5.0"
      stir="False"
      stir_speed="500 RPM"
      filtrate_vessel="None"
      filtrate_through="None"
      anticlogging="False"
      temp="None"
      volume="0"
      continue_heatchill="False"
      dynamic="False"
      pressure="400 mbar"
      waste_vessel="Waste_4"
      filter_top_volume="0"
      inline_filter="False"
      vacuum_attached="True"
      transfer_to_volume="30 mL"
      r300_vac_node="None"
      through_cartridge="None"
      rotavap_waste="None"
      comment="">
      <StopStir
        vessel="MW_SPPS_Reactor"
        stirring_controller="None"
        comment="" />
      <CMove
        from_vessel="MW_SPPS_Reactor"
        to_vessel="Waste_4"
        volume="0"
        move_speed="100.0"
        aspiration_speed="5.0"
        dispense_speed="100.0"
        from_port="bottom"
        to_port="0"
        through="None"
        use_backbone="True"
        repeats="1"
        estimated_volume="None"
        time="None"
        comment="" />
      <ApplyVacuum
        vessel="MW_SPPS_Reactor"
        time="50 s"
        pressure="400 mbar"
        port="bottom"
        vessel_type="filter"
        vacuum_valve="valve_8"
        vacuum_source="Vacuum pump R"
        vacuum_device="None"
        vacuum_valve_inert_gas="None"
        vacuum_valve_unused_port="1"
        pneumatic_controller="Pneumatic controller"
        dynamic="False"
        comment="">
        <CConnect
          from_vessel="MW_SPPS_Reactor"
          to_vessel="Vacuum pump R"
          from_port="bottom"
          to_port="None"
          comment="" />
        <Wait
          time="50 s"
          comment="" />
        <CValveMoveToPosition
          valve_name="valve_8"
          position="1"
          comment="" />
      </ApplyVacuum>
    </Filter>
    <Add
      vessel="MW_SPPS_Reactor"
      reagent="DMF"
      volume="9 mL"
      viscous="False"
      dropwise="False"
      time="None"
      stir="False"
      stir_speed="250 RPM"
      purpose="None"
      amount="9 mL"
      mass="None"
      speed="None"
      port="bottom"
      through="None"
      move_speed="100 mL/min"
      aspiration_speed="100 mL/min"
      dispense_speed="100 mL/min"
      anticlogging="False"
      anticlogging_solvent="None"
      anticlogging_solvent_volume="2 mL"
      anticlogging_reagent_volume="10 mL"
      flush_solvent="None"
      flush_solvent_volume="5 mL"
      aspiration_valve="Valve_4"
      aspiration_pump="Pump_4"
      through_cartridge="None"
      reagent_vessel="DMF"
      waste_vessel="Waste_4"
      vessel_type="filter"
      anticlogging_solvent_vessel="None"
      prime_n_times="1"
      priming_volume="0"
      confirm_solid="True"
      cleaning="False"
      cleaning_solvent="None"
      cleaning_repeats="1"
      reagent_on_backbone="True"
      after_add_waste_vessel="None"
      tubing_dead_volume="0"
      reagent_concentration="None"
      default_pump_speed="100 mL/min"
      comment="">
      <StopStir
        vessel="MW_SPPS_Reactor"
        stirring_controller="None"
        comment="" />
      <PrimePumpForAdd
        reagent="DMF"
        volume="0"
        reagent_vessel="DMF"
        waste_vessel="Waste_4"
        prime_n_times="1"
        move_speed="100 mL/min"
        aspiration_speed="100 mL/min"
        dispense_speed="100 mL/min"
        aspiration_pump="Pump_4"
        comment="" />
      <CMove
        from_vessel="DMF"
        to_vessel="MW_SPPS_Reactor"
        volume="9 mL"
        move_speed="100.0"
        aspiration_speed="100.0"
        dispense_speed="100.0"
        from_port="0"
        to_port="bottom"
        through="None"
        use_backbone="True"
        repeats="1"
        estimated_volume="None"
        time="None"
        comment="" />
      <Wait
        time="10 s"
        comment="" />
      <FlushTubing
        to_vessel="MW_SPPS_Reactor"
        to_port="bottom"
        volume="5 mL"
        aspiration_speed="100 mL/min"
        move_speed="100 mL/min"
        dispense_speed="100 mL/min"
        through_cartridge="None"
        flush_tube_vessel="Air"
        aspiration_valve="Valve_4"
        flush_solvent="None"
        flush_solvent_volume="5 mL"
        flush_solvent_vessel="None"
        solvent_aspiration_valve="None"
        through_nodes="Valve_4"
        dead_volume="None"
        time="None"
        comment="">
        <CMove
          from_vessel="Air"
          to_vessel="MW_SPPS_Reactor"
          volume="5 mL"
          move_speed="100.0"
          aspiration_speed="100.0"
          dispense_speed="100.0"
          from_port="0"
          to_port="bottom"
          through="Valve_4"
          use_backbone="True"
          repeats="1"
          estimated_volume="None"
          time="None"
          comment="" />
      </FlushTubing>
    </Add>
    <Purge
      vessel="MW_SPPS_Reactor"
      time="45 s"
      gas="None"
      pressure="None"
      flow_rate="None"
      comment="">
      <StartPurge
        vessel="MW_SPPS_Reactor"
        gas="None"
        pressure="None"
        flow_rate="None"
        pneumatic_controller="Pneumatic controller"
        inert_gas="None"
        comment="">
        <SwitchArgon
          vessel="MW_SPPS_Reactor"
          port="None"
          connect_pump="False"
          vacuum_valve="valve_8"
          pneumatic_controller="Pneumatic controller"
          pneumatic_controller_port="1"
          aspiration_pump="None"
          comment="">
          <CConnect
            from_vessel="Pneumatic controller"
            to_vessel="MW_SPPS_Reactor"
            from_port="None"
            to_port="None"
            comment="" />
          <CSetPneumaticState
            pneumatic_controller="Pneumatic controller"
            port="1"
            state="gas"
            comment="" />
        </SwitchArgon>
      </StartPurge>
      <Wait
        time="45 s"
        comment="" />
      <StopPurge
        vessel="MW_SPPS_Reactor"
        pneumatic_controller="Pneumatic controller"
        inert_gas="None"
        inert_gas_valve="valve_8"
        inert_gas_valve_unused_port="1"
        comment="">
        <SwitchClosed
          vessel="MW_SPPS_Reactor"
          port="None"
          vacuum_valve="valve_8"
          pneumatic_controller="Pneumatic controller"
          pneumatic_controller_port="1"
          connect_pump="False"
          aspiration_pump="None"
          comment="">
          <CSetPneumaticState
            pneumatic_controller="Pneumatic controller"
            port="1"
            state="closed"
            comment="" />
        </SwitchClosed>
        <CValveMoveToPosition
          valve_name="valve_8"
          position="1"
          comment="" />
      </StopPurge>
    </Purge>
    <Filter
      vessel="MW_SPPS_Reactor"
      wait_time="50 s"
      aspiration_speed="5.0"
      stir="False"
      stir_speed="500 RPM"
      filtrate_vessel="None"
      filtrate_through="None"
      anticlogging="False"
      temp="None"
      volume="0"
      continue_heatchill="False"
      dynamic="False"
      pressure="400 mbar"
      waste_vessel="Waste_4"
      filter_top_volume="0"
      inline_filter="False"
      vacuum_attached="True"
      transfer_to_volume="30 mL"
      r300_vac_node="None"
      through_cartridge="None"
      rotavap_waste="None"
      comment="">
      <StopStir
        vessel="MW_SPPS_Reactor"
        stirring_controller="None"
        comment="" />
      <CMove
        from_vessel="MW_SPPS_Reactor"
        to_vessel="Waste_4"
        volume="0"
        move_speed="100.0"
        aspiration_speed="5.0"
        dispense_speed="100.0"
        from_port="bottom"
        to_port="0"
        through="None"
        use_backbone="True"
        repeats="1"
        estimated_volume="None"
        time="None"
        comment="" />
      <ApplyVacuum
        vessel="MW_SPPS_Reactor"
        time="50 s"
        pressure="400 mbar"
        port="bottom"
        vessel_type="filter"
        vacuum_valve="valve_8"
        vacuum_source="Vacuum pump R"
        vacuum_device="None"
        vacuum_valve_inert_gas="None"
        vacuum_valve_unused_port="1"
        pneumatic_controller="Pneumatic controller"
        dynamic="False"
        comment="">
        <CConnect
          from_vessel="MW_SPPS_Reactor"
          to_vessel="Vacuum pump R"
          from_port="bottom"
          to_port="None"
          comment="" />
        <Wait
          time="50 s"
          comment="" />
        <CValveMoveToPosition
          valve_name="valve_8"
          position="1"
          comment="" />
      </ApplyVacuum>
    </Filter>
    <Add
      vessel="MW_SPPS_Reactor"
      reagent="DMF"
      volume="9 mL"
      viscous="False"
      dropwise="False"
      time="None"
      stir="False"
      stir_speed="250 RPM"
      purpose="None"
      amount="9 mL"
      mass="None"
      speed="None"
      port="bottom"
      through="None"
      move_speed="100 mL/min"
      aspiration_speed="100 mL/min"
      dispense_speed="100 mL/min"
      anticlogging="False"
      anticlogging_solvent="None"
      anticlogging_solvent_volume="2 mL"
      anticlogging_reagent_volume="10 mL"
      flush_solvent="None"
      flush_solvent_volume="5 mL"
      aspiration_valve="Valve_4"
      aspiration_pump="Pump_4"
      through_cartridge="None"
      reagent_vessel="DMF"
      waste_vessel="Waste_4"
      vessel_type="filter"
      anticlogging_solvent_vessel="None"
      prime_n_times="1"
      priming_volume="0"
      confirm_solid="True"
      cleaning="False"
      cleaning_solvent="None"
      cleaning_repeats="1"
      reagent_on_backbone="True"
      after_add_waste_vessel="None"
      tubing_dead_volume="0"
      reagent_concentration="None"
      default_pump_speed="100 mL/min"
      comment="">
      <StopStir
        vessel="MW_SPPS_Reactor"
        stirring_controller="None"
        comment="" />
      <PrimePumpForAdd
        reagent="DMF"
        volume="0"
        reagent_vessel="DMF"
        waste_vessel="Waste_4"
        prime_n_times="1"
        move_speed="100 mL/min"
        aspiration_speed="100 mL/min"
        dispense_speed="100 mL/min"
        aspiration_pump="Pump_4"
        comment="" />
      <CMove
        from_vessel="DMF"
        to_vessel="MW_SPPS_Reactor"
        volume="9 mL"
        move_speed="100.0"
        aspiration_speed="100.0"
        dispense_speed="100.0"
        from_port="0"
        to_port="bottom"
        through="None"
        use_backbone="True"
        repeats="1"
        estimated_volume="None"
        time="None"
        comment="" />
      <Wait
        time="10 s"
        comment="" />
      <FlushTubing
        to_vessel="MW_SPPS_Reactor"
        to_port="bottom"
        volume="5 mL"
        aspiration_speed="100 mL/min"
        move_speed="100 mL/min"
        dispense_speed="100 mL/min"
        through_cartridge="None"
        flush_tube_vessel="Air"
        aspiration_valve="Valve_4"
        flush_solvent="None"
        flush_solvent_volume="5 mL"
        flush_solvent_vessel="None"
        solvent_aspiration_valve="None"
        through_nodes="Valve_4"
        dead_volume="None"
        time="None"
        comment="">
        <CMove
          from_vessel="Air"
          to_vessel="MW_SPPS_Reactor"
          volume="5 mL"
          move_speed="100.0"
          aspiration_speed="100.0"
          dispense_speed="100.0"
          from_port="0"
          to_port="bottom"
          through="Valve_4"
          use_backbone="True"
          repeats="1"
          estimated_volume="None"
          time="None"
          comment="" />
      </FlushTubing>
    </Add>
    <Purge
      vessel="MW_SPPS_Reactor"
      time="45 s"
      gas="None"
      pressure="None"
      flow_rate="None"
      comment="">
      <StartPurge
        vessel="MW_SPPS_Reactor"
        gas="None"
        pressure="None"
        flow_rate="None"
        pneumatic_controller="Pneumatic controller"
        inert_gas="None"
        comment="">
        <SwitchArgon
          vessel="MW_SPPS_Reactor"
          port="None"
          connect_pump="False"
          vacuum_valve="valve_8"
          pneumatic_controller="Pneumatic controller"
          pneumatic_controller_port="1"
          aspiration_pump="None"
          comment="">
          <CConnect
            from_vessel="Pneumatic controller"
            to_vessel="MW_SPPS_Reactor"
            from_port="None"
            to_port="None"
            comment="" />
          <CSetPneumaticState
            pneumatic_controller="Pneumatic controller"
            port="1"
            state="gas"
            comment="" />
        </SwitchArgon>
      </StartPurge>
      <Wait
        time="45 s"
        comment="" />
      <StopPurge
        vessel="MW_SPPS_Reactor"
        pneumatic_controller="Pneumatic controller"
        inert_gas="None"
        inert_gas_valve="valve_8"
        inert_gas_valve_unused_port="1"
        comment="">
        <SwitchClosed
          vessel="MW_SPPS_Reactor"
          port="None"
          vacuum_valve="valve_8"
          pneumatic_controller="Pneumatic controller"
          pneumatic_controller_port="1"
          connect_pump="False"
          aspiration_pump="None"
          comment="">
          <CSetPneumaticState
            pneumatic_controller="Pneumatic controller"
            port="1"
            state="closed"
            comment="" />
        </SwitchClosed>
        <CValveMoveToPosition
          valve_name="valve_8"
          position="1"
          comment="" />
      </StopPurge>
    </Purge>
    <Filter
      vessel="MW_SPPS_Reactor"
      wait_time="50 s"
      aspiration_speed="5.0"
      stir="False"
      stir_speed="500 RPM"
      filtrate_vessel="None"
      filtrate_through="None"
      anticlogging="False"
      temp="None"
      volume="0"
      continue_heatchill="False"
      dynamic="False"
      pressure="400 mbar"
      waste_vessel="Waste_4"
      filter_top_volume="0"
      inline_filter="False"
      vacuum_attached="True"
      transfer_to_volume="30 mL"
      r300_vac_node="None"
      through_cartridge="None"
      rotavap_waste="None"
      comment="">
      <StopStir
        vessel="MW_SPPS_Reactor"
        stirring_controller="None"
        comment="" />
      <CMove
        from_vessel="MW_SPPS_Reactor"
        to_vessel="Waste_4"
        volume="0"
        move_speed="100.0"
        aspiration_speed="5.0"
        dispense_speed="100.0"
        from_port="bottom"
        to_port="0"
        through="None"
        use_backbone="True"
        repeats="1"
        estimated_volume="None"
        time="None"
        comment="" />
      <ApplyVacuum
        vessel="MW_SPPS_Reactor"
        time="50 s"
        pressure="400 mbar"
        port="bottom"
        vessel_type="filter"
        vacuum_valve="valve_8"
        vacuum_source="Vacuum pump R"
        vacuum_device="None"
        vacuum_valve_inert_gas="None"
        vacuum_valve_unused_port="1"
        pneumatic_controller="Pneumatic controller"
        dynamic="False"
        comment="">
        <CConnect
          from_vessel="MW_SPPS_Reactor"
          to_vessel="Vacuum pump R"
          from_port="bottom"
          to_port="None"
          comment="" />
        <Wait
          time="50 s"
          comment="" />
        <CValveMoveToPosition
          valve_name="valve_8"
          position="1"
          comment="" />
      </ApplyVacuum>
    </Filter>
    <Add
      vessel="MW_SPPS_Reactor"
      reagent="DMF"
      volume="9 mL"
      viscous="False"
      dropwise="False"
      time="None"
      stir="False"
      stir_speed="250 RPM"
      purpose="None"
      amount="9 mL"
      mass="None"
      speed="None"
      port="bottom"
      through="None"
      move_speed="100 mL/min"
      aspiration_speed="100 mL/min"
      dispense_speed="100 mL/min"
      anticlogging="False"
      anticlogging_solvent="None"
      anticlogging_solvent_volume="2 mL"
      anticlogging_reagent_volume="10 mL"
      flush_solvent="None"
      flush_solvent_volume="5 mL"
      aspiration_valve="Valve_4"
      aspiration_pump="Pump_4"
      through_cartridge="None"
      reagent_vessel="DMF"
      waste_vessel="Waste_4"
      vessel_type="filter"
      anticlogging_solvent_vessel="None"
      prime_n_times="1"
      priming_volume="0"
      confirm_solid="True"
      cleaning="False"
      cleaning_solvent="None"
      cleaning_repeats="1"
      reagent_on_backbone="True"
      after_add_waste_vessel="None"
      tubing_dead_volume="0"
      reagent_concentration="None"
      default_pump_speed="100 mL/min"
      comment="">
      <StopStir
        vessel="MW_SPPS_Reactor"
        stirring_controller="None"
        comment="" />
      <PrimePumpForAdd
        reagent="DMF"
        volume="0"
        reagent_vessel="DMF"
        waste_vessel="Waste_4"
        prime_n_times="1"
        move_speed="100 mL/min"
        aspiration_speed="100 mL/min"
        dispense_speed="100 mL/min"
        aspiration_pump="Pump_4"
        comment="" />
      <CMove
        from_vessel="DMF"
        to_vessel="MW_SPPS_Reactor"
        volume="9 mL"
        move_speed="100.0"
        aspiration_speed="100.0"
        dispense_speed="100.0"
        from_port="0"
        to_port="bottom"
        through="None"
        use_backbone="True"
        repeats="1"
        estimated_volume="None"
        time="None"
        comment="" />
      <Wait
        time="10 s"
        comment="" />
      <FlushTubing
        to_vessel="MW_SPPS_Reactor"
        to_port="bottom"
        volume="5 mL"
        aspiration_speed="100 mL/min"
        move_speed="100 mL/min"
        dispense_speed="100 mL/min"
        through_cartridge="None"
        flush_tube_vessel="Air"
        aspiration_valve="Valve_4"
        flush_solvent="None"
        flush_solvent_volume="5 mL"
        flush_solvent_vessel="None"
        solvent_aspiration_valve="None"
        through_nodes="Valve_4"
        dead_volume="None"
        time="None"
        comment="">
        <CMove
          from_vessel="Air"
          to_vessel="MW_SPPS_Reactor"
          volume="5 mL"
          move_speed="100.0"
          aspiration_speed="100.0"
          dispense_speed="100.0"
          from_port="0"
          to_port="bottom"
          through="Valve_4"
          use_backbone="True"
          repeats="1"
          estimated_volume="None"
          time="None"
          comment="" />
      </FlushTubing>
    </Add>
    <Purge
      vessel="MW_SPPS_Reactor"
      time="45 s"
      gas="None"
      pressure="None"
      flow_rate="None"
      comment="">
      <StartPurge
        vessel="MW_SPPS_Reactor"
        gas="None"
        pressure="None"
        flow_rate="None"
        pneumatic_controller="Pneumatic controller"
        inert_gas="None"
        comment="">
        <SwitchArgon
          vessel="MW_SPPS_Reactor"
          port="None"
          connect_pump="False"
          vacuum_valve="valve_8"
          pneumatic_controller="Pneumatic controller"
          pneumatic_controller_port="1"
          aspiration_pump="None"
          comment="">
          <CConnect
            from_vessel="Pneumatic controller"
            to_vessel="MW_SPPS_Reactor"
            from_port="None"
            to_port="None"
            comment="" />
          <CSetPneumaticState
            pneumatic_controller="Pneumatic controller"
            port="1"
            state="gas"
            comment="" />
        </SwitchArgon>
      </StartPurge>
      <Wait
        time="45 s"
        comment="" />
      <StopPurge
        vessel="MW_SPPS_Reactor"
        pneumatic_controller="Pneumatic controller"
        inert_gas="None"
        inert_gas_valve="valve_8"
        inert_gas_valve_unused_port="1"
        comment="">
        <SwitchClosed
          vessel="MW_SPPS_Reactor"
          port="None"
          vacuum_valve="valve_8"
          pneumatic_controller="Pneumatic controller"
          pneumatic_controller_port="1"
          connect_pump="False"
          aspiration_pump="None"
          comment="">
          <CSetPneumaticState
            pneumatic_controller="Pneumatic controller"
            port="1"
            state="closed"
            comment="" />
        </SwitchClosed>
        <CValveMoveToPosition
          valve_name="valve_8"
          position="1"
          comment="" />
      </StopPurge>
    </Purge>
    <Filter
      vessel="MW_SPPS_Reactor"
      wait_time="1.1667 min"
      aspiration_speed="5.0"
      stir="False"
      stir_speed="500 RPM"
      filtrate_vessel="None"
      filtrate_through="None"
      anticlogging="False"
      temp="None"
      volume="0"
      continue_heatchill="False"
      dynamic="False"
      pressure="400 mbar"
      waste_vessel="Waste_4"
      filter_top_volume="0"
      inline_filter="False"
      vacuum_attached="True"
      transfer_to_volume="30 mL"
      r300_vac_node="None"
      through_cartridge="None"
      rotavap_waste="None"
      comment="">
      <StopStir
        vessel="MW_SPPS_Reactor"
        stirring_controller="None"
        comment="" />
      <CMove
        from_vessel="MW_SPPS_Reactor"
        to_vessel="Waste_4"
        volume="0"
        move_speed="100.0"
        aspiration_speed="5.0"
        dispense_speed="100.0"
        from_port="bottom"
        to_port="0"
        through="None"
        use_backbone="True"
        repeats="1"
        estimated_volume="None"
        time="None"
        comment="" />
      <ApplyVacuum
        vessel="MW_SPPS_Reactor"
        time="1.1667 min"
        pressure="400 mbar"
        port="bottom"
        vessel_type="filter"
        vacuum_valve="valve_8"
        vacuum_source="Vacuum pump R"
        vacuum_device="None"
        vacuum_valve_inert_gas="None"
        vacuum_valve_unused_port="1"
        pneumatic_controller="Pneumatic controller"
        dynamic="False"
        comment="">
        <CConnect
          from_vessel="MW_SPPS_Reactor"
          to_vessel="Vacuum pump R"
          from_port="bottom"
          to_port="None"
          comment="" />
        <Wait
          time="1.1667 min"
          comment="" />
        <CValveMoveToPosition
          valve_name="valve_8"
          position="1"
          comment="" />
      </ApplyVacuum>
    </Filter>
    <Add
      vessel="MW_SPPS_Reactor"
      reagent="Asn"
      volume="2 mL"
      viscous="False"
      dropwise="False"
      time="None"
      stir="False"
      stir_speed="250 RPM"
      purpose="None"
      amount="2 mL"
      mass="None"
      speed="None"
      port="bottom"
      through="None"
      move_speed="100 mL/min"
      aspiration_speed="100 mL/min"
      dispense_speed="100 mL/min"
      anticlogging="False"
      anticlogging_solvent="None"
      anticlogging_solvent_volume="2 mL"
      anticlogging_reagent_volume="10 mL"
      flush_solvent="None"
      flush_solvent_volume="5 mL"
      aspiration_valve="Valve_5"
      aspiration_pump="Pump_5"
      through_cartridge="None"
      reagent_vessel="Asn"
      waste_vessel="Waste_5"
      vessel_type="filter"
      anticlogging_solvent_vessel="None"
      prime_n_times="1"
      priming_volume="2 mL"
      confirm_solid="True"
      cleaning="False"
      cleaning_solvent="None"
      cleaning_repeats="1"
      reagent_on_backbone="True"
      after_add_waste_vessel="None"
      tubing_dead_volume="0"
      reagent_concentration="None"
      default_pump_speed="100 mL/min"
      comment="">
      <StopStir
        vessel="MW_SPPS_Reactor"
        stirring_controller="None"
        comment="" />
      <PrimePumpForAdd
        reagent="Asn"
        volume="2 mL"
        reagent_vessel="Asn"
        waste_vessel="Waste_5"
        prime_n_times="1"
        move_speed="100 mL/min"
        aspiration_speed="100 mL/min"
        dispense_speed="100 mL/min"
        aspiration_pump="Pump_5"
        comment="">
        <Repeat
          repeats="1"
          once="False"
          comment="">
          <CMove
            from_vessel="Asn"
            to_vessel="Waste_5"
            volume="2 mL"
            move_speed="100.0"
            aspiration_speed="100.0"
            dispense_speed="100.0"
            from_port="0"
            to_port="0"
            through="None"
            use_backbone="True"
            repeats="1"
            estimated_volume="None"
            time="None"
            comment="" />
        </Repeat>
      </PrimePumpForAdd>
      <CMove
        from_vessel="Asn"
        to_vessel="MW_SPPS_Reactor"
        volume="2 mL"
        move_speed="100.0"
        aspiration_speed="100.0"
        dispense_speed="100.0"
        from_port="0"
        to_port="bottom"
        through="None"
        use_backbone="True"
        repeats="1"
        estimated_volume="None"
        time="None"
        comment="" />
      <Wait
        time="10 s"
        comment="" />
      <FlushTubing
        to_vessel="MW_SPPS_Reactor"
        to_port="bottom"
        volume="5 mL"
        aspiration_speed="100 mL/min"
        move_speed="100 mL/min"
        dispense_speed="100 mL/min"
        through_cartridge="None"
        flush_tube_vessel="Air"
        aspiration_valve="Valve_5"
        flush_solvent="None"
        flush_solvent_volume="5 mL"
        flush_solvent_vessel="None"
        solvent_aspiration_valve="None"
        through_nodes="Valve_5"
        dead_volume="None"
        time="None"
        comment="">
        <CMove
          from_vessel="Air"
          to_vessel="MW_SPPS_Reactor"
          volume="5 mL"
          move_speed="100.0"
          aspiration_speed="100.0"
          dispense_speed="100.0"
          from_port="0"
          to_port="bottom"
          through="Valve_5"
          use_backbone="True"
          repeats="1"
          estimated_volume="None"
          time="None"
          comment="" />
      </FlushTubing>
    </Add>
    <Add
      vessel="MW_SPPS_Reactor"
      reagent="HATU"
      volume="2 mL"
      viscous="False"
      dropwise="False"
      time="None"
      stir="False"
      stir_speed="250 RPM"
      purpose="None"
      amount="2 mL"
      mass="None"
      speed="None"
      port="bottom"
      through="None"
      move_speed="100 mL/min"
      aspiration_speed="100 mL/min"
      dispense_speed="100 mL/min"
      anticlogging="False"
      anticlogging_solvent="None"
      anticlogging_solvent_volume="2 mL"
      anticlogging_reagent_volume="10 mL"
      flush_solvent="None"
      flush_solvent_volume="5 mL"
      aspiration_valve="Valve_5"
      aspiration_pump="Pump_5"
      through_cartridge="None"
      reagent_vessel="HATU"
      waste_vessel="Waste_5"
      vessel_type="filter"
      anticlogging_solvent_vessel="None"
      prime_n_times="1"
      priming_volume="2 mL"
      confirm_solid="True"
      cleaning="False"
      cleaning_solvent="None"
      cleaning_repeats="1"
      reagent_on_backbone="True"
      after_add_waste_vessel="None"
      tubing_dead_volume="0"
      reagent_concentration="None"
      default_pump_speed="100 mL/min"
      comment="">
      <StopStir
        vessel="MW_SPPS_Reactor"
        stirring_controller="None"
        comment="" />
      <PrimePumpForAdd
        reagent="HATU"
        volume="2 mL"
        reagent_vessel="HATU"
        waste_vessel="Waste_5"
        prime_n_times="1"
        move_speed="100 mL/min"
        aspiration_speed="100 mL/min"
        dispense_speed="100 mL/min"
        aspiration_pump="Pump_5"
        comment="">
        <Repeat
          repeats="1"
          once="False"
          comment="">
          <CMove
            from_vessel="HATU"
            to_vessel="Waste_5"
            volume="2 mL"
            move_speed="100.0"
            aspiration_speed="100.0"
            dispense_speed="100.0"
            from_port="0"
            to_port="0"
            through="None"
            use_backbone="True"
            repeats="1"
            estimated_volume="None"
            time="None"
            comment="" />
        </Repeat>
      </PrimePumpForAdd>
      <CMove
        from_vessel="HATU"
        to_vessel="MW_SPPS_Reactor"
        volume="2 mL"
        move_speed="100.0"
        aspiration_speed="100.0"
        dispense_speed="100.0"
        from_port="0"
        to_port="bottom"
        through="None"
        use_backbone="True"
        repeats="1"
        estimated_volume="None"
        time="None"
        comment="" />
      <Wait
        time="10 s"
        comment="" />
      <FlushTubing
        to_vessel="MW_SPPS_Reactor"
        to_port="bottom"
        volume="5 mL"
        aspiration_speed="100 mL/min"
        move_speed="100 mL/min"
        dispense_speed="100 mL/min"
        through_cartridge="None"
        flush_tube_vessel="Air"
        aspiration_valve="Valve_5"
        flush_solvent="None"
        flush_solvent_volume="5 mL"
        flush_solvent_vessel="None"
        solvent_aspiration_valve="None"
        through_nodes="Valve_5"
        dead_volume="None"
        time="None"
        comment="">
        <CMove
          from_vessel="Air"
          to_vessel="MW_SPPS_Reactor"
          volume="5 mL"
          move_speed="100.0"
          aspiration_speed="100.0"
          dispense_speed="100.0"
          from_port="0"
          to_port="bottom"
          through="Valve_5"
          use_backbone="True"
          repeats="1"
          estimated_volume="None"
          time="None"
          comment="" />
      </FlushTubing>
    </Add>
    <Add
      vessel="MW_SPPS_Reactor"
      reagent="DIPEA"
      volume="0.5 mL"
      viscous="False"
      dropwise="False"
      time="None"
      stir="False"
      stir_speed="250 RPM"
      purpose="None"
      amount="0.5 mL"
      mass="None"
      speed="None"
      port="bottom"
      through="None"
      move_speed="100 mL/min"
      aspiration_speed="100 mL/min"
      dispense_speed="100 mL/min"
      anticlogging="False"
      anticlogging_solvent="None"
      anticlogging_solvent_volume="2 mL"
      anticlogging_reagent_volume="10 mL"
      flush_solvent="None"
      flush_solvent_volume="5 mL"
      aspiration_valve="Valve_5"
      aspiration_pump="Pump_5"
      through_cartridge="None"
      reagent_vessel="DIPEA"
      waste_vessel="Waste_5"
      vessel_type="filter"
      anticlogging_solvent_vessel="None"
      prime_n_times="1"
      priming_volume="3 mL"
      confirm_solid="True"
      cleaning="False"
      cleaning_solvent="None"
      cleaning_repeats="1"
      reagent_on_backbone="True"
      after_add_waste_vessel="None"
      tubing_dead_volume="0"
      reagent_concentration="None"
      default_pump_speed="100 mL/min"
      comment="">
      <StopStir
        vessel="MW_SPPS_Reactor"
        stirring_controller="None"
        comment="" />
      <PrimePumpForAdd
        reagent="DIPEA"
        volume="3 mL"
        reagent_vessel="DIPEA"
        waste_vessel="Waste_5"
        prime_n_times="1"
        move_speed="100 mL/min"
        aspiration_speed="100 mL/min"
        dispense_speed="100 mL/min"
        aspiration_pump="Pump_5"
        comment="">
        <Repeat
          repeats="1"
          once="False"
          comment="">
          <CMove
            from_vessel="DIPEA"
            to_vessel="Waste_5"
            volume="3 mL"
            move_speed="100.0"
            aspiration_speed="100.0"
            dispense_speed="100.0"
            from_port="0"
            to_port="0"
            through="None"
            use_backbone="True"
            repeats="1"
            estimated_volume="None"
            time="None"
            comment="" />
        </Repeat>
      </PrimePumpForAdd>
      <CMove
        from_vessel="DIPEA"
        to_vessel="MW_SPPS_Reactor"
        volume="0.5 mL"
        move_speed="100.0"
        aspiration_speed="100.0"
        dispense_speed="100.0"
        from_port="0"
        to_port="bottom"
        through="None"
        use_backbone="True"
        repeats="1"
        estimated_volume="None"
        time="None"
        comment="" />
      <Wait
        time="10 s"
        comment="" />
      <FlushTubing
        to_vessel="MW_SPPS_Reactor"
        to_port="bottom"
        volume="5 mL"
        aspiration_speed="100 mL/min"
        move_speed="100 mL/min"
        dispense_speed="100 mL/min"
        through_cartridge="None"
        flush_tube_vessel="Air"
        aspiration_valve="Valve_5"
        flush_solvent="None"
        flush_solvent_volume="5 mL"
        flush_solvent_vessel="None"
        solvent_aspiration_valve="None"
        through_nodes="Valve_5"
        dead_volume="None"
        time="None"
        comment="">
        <CMove
          from_vessel="Air"
          to_vessel="MW_SPPS_Reactor"
          volume="5 mL"
          move_speed="100.0"
          aspiration_speed="100.0"
          dispense_speed="100.0"
          from_port="0"
          to_port="bottom"
          through="Valve_5"
          use_backbone="True"
          repeats="1"
          estimated_volume="None"
          time="None"
          comment="" />
      </FlushTubing>
    </Add>
    <StartPurge
      vessel="MW_SPPS_Reactor"
      gas="None"
      pressure="None"
      flow_rate="None"
      pneumatic_controller="Pneumatic controller"
      inert_gas="None"
      comment="">
      <SwitchArgon
        vessel="MW_SPPS_Reactor"
        port="None"
        connect_pump="False"
        vacuum_valve="valve_8"
        pneumatic_controller="Pneumatic controller"
        pneumatic_controller_port="1"
        aspiration_pump="None"
        comment="">
        <CConnect
          from_vessel="Pneumatic controller"
          to_vessel="MW_SPPS_Reactor"
          from_port="None"
          to_port="None"
          comment="" />
        <CSetPneumaticState
          pneumatic_controller="Pneumatic controller"
          port="1"
          state="gas"
          comment="" />
      </SwitchArgon>
    </StartPurge>
    <Repeat
      repeats="5"
      once="False"
      comment="">
      <Microwave
        vessel="MW_SPPS_Reactor"
        time="15 s"
        power="150.0"
        temp="None"
        pressure="None"
        comment="">
        <StartMicrowave
          vessel="MW_SPPS_Reactor"
          power="150.0"
          temp="None"
          pressure="None"
          _device_name="None"
          comment="">
          <CMicrowaveGeneratorSetPower
            vessel="MW_SPPS_Reactor"
            power="150.0"
            _device_name="None"
            comment="" />
          <CMicrowaveGeneratorStart
            vessel="MW_SPPS_Reactor"
            _device_name="None"
            comment="" />
        </StartMicrowave>
        <Wait
          time="15 s"
          comment="" />
        <StopMicrowave
          vessel="MW_SPPS_Reactor"
          comment="">
          <CMicrowaveGeneratorStop
            vessel="MW_SPPS_Reactor"
            _device_name="None"
            comment="" />
        </StopMicrowave>
      </Microwave>
      <Wait
        time="45 s"
        comment="" />
    </Repeat>
    <StopPurge
      vessel="MW_SPPS_Reactor"
      pneumatic_controller="Pneumatic controller"
      inert_gas="None"
      inert_gas_valve="valve_8"
      inert_gas_valve_unused_port="1"
      comment="">
      <SwitchClosed
        vessel="MW_SPPS_Reactor"
        port="None"
        vacuum_valve="valve_8"
        pneumatic_controller="Pneumatic controller"
        pneumatic_controller_port="1"
        connect_pump="False"
        aspiration_pump="None"
        comment="">
        <CSetPneumaticState
          pneumatic_controller="Pneumatic controller"
          port="1"
          state="closed"
          comment="" />
      </SwitchClosed>
      <CValveMoveToPosition
        valve_name="valve_8"
        position="1"
        comment="" />
    </StopPurge>
    <Filter
      vessel="MW_SPPS_Reactor"
      wait_time="1.3333 min"
      aspiration_speed="5.0"
      stir="False"
      stir_speed="500 RPM"
      filtrate_vessel="None"
      filtrate_through="None"
      anticlogging="False"
      temp="None"
      volume="0"
      continue_heatchill="False"
      dynamic="False"
      pressure="400 mbar"
      waste_vessel="Waste_4"
      filter_top_volume="0"
      inline_filter="False"
      vacuum_attached="True"
      transfer_to_volume="30 mL"
      r300_vac_node="None"
      through_cartridge="None"
      rotavap_waste="None"
      comment="">
      <StopStir
        vessel="MW_SPPS_Reactor"
        stirring_controller="None"
        comment="" />
      <CMove
        from_vessel="MW_SPPS_Reactor"
        to_vessel="Waste_4"
        volume="0"
        move_speed="100.0"
        aspiration_speed="5.0"
        dispense_speed="100.0"
        from_port="bottom"
        to_port="0"
        through="None"
        use_backbone="True"
        repeats="1"
        estimated_volume="None"
        time="None"
        comment="" />
      <ApplyVacuum
        vessel="MW_SPPS_Reactor"
        time="1.3333 min"
        pressure="400 mbar"
        port="bottom"
        vessel_type="filter"
        vacuum_valve="valve_8"
        vacuum_source="Vacuum pump R"
        vacuum_device="None"
        vacuum_valve_inert_gas="None"
        vacuum_valve_unused_port="1"
        pneumatic_controller="Pneumatic controller"
        dynamic="False"
        comment="">
        <CConnect
          from_vessel="MW_SPPS_Reactor"
          to_vessel="Vacuum pump R"
          from_port="bottom"
          to_port="None"
          comment="" />
        <Wait
          time="1.3333 min"
          comment="" />
        <CValveMoveToPosition
          valve_name="valve_8"
          position="1"
          comment="" />
      </ApplyVacuum>
    </Filter>
    <ResetHandling
      solvent="DMF"
      repeats="3"
      volume="3 mL"
      daisy_chained="True"
      end_wastes="Waste_1 Waste_7"
      solvent_vessel="DMF"
      air_flush="True"
      comment="">
      <CMove
        from_vessel="DMF"
        to_vessel="Waste_1"
        volume="3 mL"
        move_speed="100.0"
        aspiration_speed="100.0"
        dispense_speed="100.0"
        from_port="0"
        to_port="0"
        through="None"
        use_backbone="True"
        repeats="3"
        estimated_volume="None"
        time="None"
        comment="" />
      <CMove
        from_vessel="DMF"
        to_vessel="Waste_7"
        volume="3 mL"
        move_speed="100.0"
        aspiration_speed="100.0"
        dispense_speed="100.0"
        from_port="0"
        to_port="0"
        through="None"
        use_backbone="True"
        repeats="3"
        estimated_volume="None"
        time="None"
        comment="" />
      <FlushTubing
        to_vessel="Waste_1"
        to_port="0"
        volume="5 mL"
        aspiration_speed="100 mL/min"
        move_speed="100 mL/min"
        dispense_speed="100 mL/min"
        through_cartridge="None"
        flush_tube_vessel="Air"
        aspiration_valve="None"
        flush_solvent="None"
        flush_solvent_volume="None"
        flush_solvent_vessel="None"
        solvent_aspiration_valve="None"
        through_nodes=""
        dead_volume="None"
        time="None"
        comment="">
        <CMove
          from_vessel="Air"
          to_vessel="Waste_1"
          volume="5 mL"
          move_speed="100.0"
          aspiration_speed="100.0"
          dispense_speed="100.0"
          from_port="0"
          to_port="0"
          through=""
          use_backbone="True"
          repeats="1"
          estimated_volume="None"
          time="None"
          comment="" />
      </FlushTubing>
      <FlushTubing
        to_vessel="Waste_7"
        to_port="0"
        volume="5 mL"
        aspiration_speed="100 mL/min"
        move_speed="100 mL/min"
        dispense_speed="100 mL/min"
        through_cartridge="None"
        flush_tube_vessel="Air"
        aspiration_valve="None"
        flush_solvent="None"
        flush_solvent_volume="None"
        flush_solvent_vessel="None"
        solvent_aspiration_valve="None"
        through_nodes=""
        dead_volume="None"
        time="None"
        comment="">
        <CMove
          from_vessel="Air"
          to_vessel="Waste_7"
          volume="5 mL"
          move_speed="100.0"
          aspiration_speed="100.0"
          dispense_speed="100.0"
          from_port="0"
          to_port="0"
          through=""
          use_backbone="True"
          repeats="1"
          estimated_volume="None"
          time="None"
          comment="" />
      </FlushTubing>
    </ResetHandling>
    <Add
      vessel="MW_SPPS_Reactor"
      reagent="DMF"
      volume="9 mL"
      viscous="False"
      dropwise="False"
      time="None"
      stir="False"
      stir_speed="250 RPM"
      purpose="None"
      amount="9 mL"
      mass="None"
      speed="None"
      port="bottom"
      through="None"
      move_speed="100 mL/min"
      aspiration_speed="100 mL/min"
      dispense_speed="100 mL/min"
      anticlogging="False"
      anticlogging_solvent="None"
      anticlogging_solvent_volume="2 mL"
      anticlogging_reagent_volume="10 mL"
      flush_solvent="None"
      flush_solvent_volume="5 mL"
      aspiration_valve="Valve_4"
      aspiration_pump="Pump_4"
      through_cartridge="None"
      reagent_vessel="DMF"
      waste_vessel="Waste_4"
      vessel_type="filter"
      anticlogging_solvent_vessel="None"
      prime_n_times="1"
      priming_volume="3 mL"
      confirm_solid="True"
      cleaning="False"
      cleaning_solvent="None"
      cleaning_repeats="1"
      reagent_on_backbone="True"
      after_add_waste_vessel="None"
      tubing_dead_volume="0"
      reagent_concentration="None"
      default_pump_speed="100 mL/min"
      comment="">
      <StopStir
        vessel="MW_SPPS_Reactor"
        stirring_controller="None"
        comment="" />
      <PrimePumpForAdd
        reagent="DMF"
        volume="3 mL"
        reagent_vessel="DMF"
        waste_vessel="Waste_4"
        prime_n_times="1"
        move_speed="100 mL/min"
        aspiration_speed="100 mL/min"
        dispense_speed="100 mL/min"
        aspiration_pump="Pump_4"
        comment="">
        <Repeat
          repeats="1"
          once="False"
          comment="">
          <CMove
            from_vessel="DMF"
            to_vessel="Waste_4"
            volume="3 mL"
            move_speed="100.0"
            aspiration_speed="100.0"
            dispense_speed="100.0"
            from_port="0"
            to_port="0"
            through="None"
            use_backbone="True"
            repeats="1"
            estimated_volume="None"
            time="None"
            comment="" />
        </Repeat>
      </PrimePumpForAdd>
      <CMove
        from_vessel="DMF"
        to_vessel="MW_SPPS_Reactor"
        volume="9 mL"
        move_speed="100.0"
        aspiration_speed="100.0"
        dispense_speed="100.0"
        from_port="0"
        to_port="bottom"
        through="None"
        use_backbone="True"
        repeats="1"
        estimated_volume="None"
        time="None"
        comment="" />
      <Wait
        time="10 s"
        comment="" />
      <FlushTubing
        to_vessel="MW_SPPS_Reactor"
        to_port="bottom"
        volume="5 mL"
        aspiration_speed="100 mL/min"
        move_speed="100 mL/min"
        dispense_speed="100 mL/min"
        through_cartridge="None"
        flush_tube_vessel="Air"
        aspiration_valve="Valve_4"
        flush_solvent="None"
        flush_solvent_volume="5 mL"
        flush_solvent_vessel="None"
        solvent_aspiration_valve="None"
        through_nodes="Valve_4"
        dead_volume="None"
        time="None"
        comment="">
        <CMove
          from_vessel="Air"
          to_vessel="MW_SPPS_Reactor"
          volume="5 mL"
          move_speed="100.0"
          aspiration_speed="100.0"
          dispense_speed="100.0"
          from_port="0"
          to_port="bottom"
          through="Valve_4"
          use_backbone="True"
          repeats="1"
          estimated_volume="None"
          time="None"
          comment="" />
      </FlushTubing>
    </Add>
    <Purge
      vessel="MW_SPPS_Reactor"
      time="45 s"
      gas="None"
      pressure="None"
      flow_rate="None"
      comment="">
      <StartPurge
        vessel="MW_SPPS_Reactor"
        gas="None"
        pressure="None"
        flow_rate="None"
        pneumatic_controller="Pneumatic controller"
        inert_gas="None"
        comment="">
        <SwitchArgon
          vessel="MW_SPPS_Reactor"
          port="None"
          connect_pump="False"
          vacuum_valve="valve_8"
          pneumatic_controller="Pneumatic controller"
          pneumatic_controller_port="1"
          aspiration_pump="None"
          comment="">
          <CConnect
            from_vessel="Pneumatic controller"
            to_vessel="MW_SPPS_Reactor"
            from_port="None"
            to_port="None"
            comment="" />
          <CSetPneumaticState
            pneumatic_controller="Pneumatic controller"
            port="1"
            state="gas"
            comment="" />
        </SwitchArgon>
      </StartPurge>
      <Wait
        time="45 s"
        comment="" />
      <StopPurge
        vessel="MW_SPPS_Reactor"
        pneumatic_controller="Pneumatic controller"
        inert_gas="None"
        inert_gas_valve="valve_8"
        inert_gas_valve_unused_port="1"
        comment="">
        <SwitchClosed
          vessel="MW_SPPS_Reactor"
          port="None"
          vacuum_valve="valve_8"
          pneumatic_controller="Pneumatic controller"
          pneumatic_controller_port="1"
          connect_pump="False"
          aspiration_pump="None"
          comment="">
          <CSetPneumaticState
            pneumatic_controller="Pneumatic controller"
            port="1"
            state="closed"
            comment="" />
        </SwitchClosed>
        <CValveMoveToPosition
          valve_name="valve_8"
          position="1"
          comment="" />
      </StopPurge>
    </Purge>
    <Filter
      vessel="MW_SPPS_Reactor"
      wait_time="50 s"
      aspiration_speed="5.0"
      stir="False"
      stir_speed="500 RPM"
      filtrate_vessel="None"
      filtrate_through="None"
      anticlogging="False"
      temp="None"
      volume="0"
      continue_heatchill="False"
      dynamic="False"
      pressure="400 mbar"
      waste_vessel="Waste_4"
      filter_top_volume="0"
      inline_filter="False"
      vacuum_attached="True"
      transfer_to_volume="30 mL"
      r300_vac_node="None"
      through_cartridge="None"
      rotavap_waste="None"
      comment="">
      <StopStir
        vessel="MW_SPPS_Reactor"
        stirring_controller="None"
        comment="" />
      <CMove
        from_vessel="MW_SPPS_Reactor"
        to_vessel="Waste_4"
        volume="0"
        move_speed="100.0"
        aspiration_speed="5.0"
        dispense_speed="100.0"
        from_port="bottom"
        to_port="0"
        through="None"
        use_backbone="True"
        repeats="1"
        estimated_volume="None"
        time="None"
        comment="" />
      <ApplyVacuum
        vessel="MW_SPPS_Reactor"
        time="50 s"
        pressure="400 mbar"
        port="bottom"
        vessel_type="filter"
        vacuum_valve="valve_8"
        vacuum_source="Vacuum pump R"
        vacuum_device="None"
        vacuum_valve_inert_gas="None"
        vacuum_valve_unused_port="1"
        pneumatic_controller="Pneumatic controller"
        dynamic="False"
        comment="">
        <CConnect
          from_vessel="MW_SPPS_Reactor"
          to_vessel="Vacuum pump R"
          from_port="bottom"
          to_port="None"
          comment="" />
        <Wait
          time="50 s"
          comment="" />
        <CValveMoveToPosition
          valve_name="valve_8"
          position="1"
          comment="" />
      </ApplyVacuum>
    </Filter>
    <Add
      vessel="MW_SPPS_Reactor"
      reagent="DMF"
      volume="9 mL"
      viscous="False"
      dropwise="False"
      time="None"
      stir="False"
      stir_speed="250 RPM"
      purpose="None"
      amount="9 mL"
      mass="None"
      speed="None"
      port="bottom"
      through="None"
      move_speed="100 mL/min"
      aspiration_speed="100 mL/min"
      dispense_speed="100 mL/min"
      anticlogging="False"
      anticlogging_solvent="None"
      anticlogging_solvent_volume="2 mL"
      anticlogging_reagent_volume="10 mL"
      flush_solvent="None"
      flush_solvent_volume="5 mL"
      aspiration_valve="Valve_4"
      aspiration_pump="Pump_4"
      through_cartridge="None"
      reagent_vessel="DMF"
      waste_vessel="Waste_4"
      vessel_type="filter"
      anticlogging_solvent_vessel="None"
      prime_n_times="1"
      priming_volume="0"
      confirm_solid="True"
      cleaning="False"
      cleaning_solvent="None"
      cleaning_repeats="1"
      reagent_on_backbone="True"
      after_add_waste_vessel="None"
      tubing_dead_volume="0"
      reagent_concentration="None"
      default_pump_speed="100 mL/min"
      comment="">
      <StopStir
        vessel="MW_SPPS_Reactor"
        stirring_controller="None"
        comment="" />
      <PrimePumpForAdd
        reagent="DMF"
        volume="0"
        reagent_vessel="DMF"
        waste_vessel="Waste_4"
        prime_n_times="1"
        move_speed="100 mL/min"
        aspiration_speed="100 mL/min"
        dispense_speed="100 mL/min"
        aspiration_pump="Pump_4"
        comment="" />
      <CMove
        from_vessel="DMF"
        to_vessel="MW_SPPS_Reactor"
        volume="9 mL"
        move_speed="100.0"
        aspiration_speed="100.0"
        dispense_speed="100.0"
        from_port="0"
        to_port="bottom"
        through="None"
        use_backbone="True"
        repeats="1"
        estimated_volume="None"
        time="None"
        comment="" />
      <Wait
        time="10 s"
        comment="" />
      <FlushTubing
        to_vessel="MW_SPPS_Reactor"
        to_port="bottom"
        volume="5 mL"
        aspiration_speed="100 mL/min"
        move_speed="100 mL/min"
        dispense_speed="100 mL/min"
        through_cartridge="None"
        flush_tube_vessel="Air"
        aspiration_valve="Valve_4"
        flush_solvent="None"
        flush_solvent_volume="5 mL"
        flush_solvent_vessel="None"
        solvent_aspiration_valve="None"
        through_nodes="Valve_4"
        dead_volume="None"
        time="None"
        comment="">
        <CMove
          from_vessel="Air"
          to_vessel="MW_SPPS_Reactor"
          volume="5 mL"
          move_speed="100.0"
          aspiration_speed="100.0"
          dispense_speed="100.0"
          from_port="0"
          to_port="bottom"
          through="Valve_4"
          use_backbone="True"
          repeats="1"
          estimated_volume="None"
          time="None"
          comment="" />
      </FlushTubing>
    </Add>
    <Purge
      vessel="MW_SPPS_Reactor"
      time="45 s"
      gas="None"
      pressure="None"
      flow_rate="None"
      comment="">
      <StartPurge
        vessel="MW_SPPS_Reactor"
        gas="None"
        pressure="None"
        flow_rate="None"
        pneumatic_controller="Pneumatic controller"
        inert_gas="None"
        comment="">
        <SwitchArgon
          vessel="MW_SPPS_Reactor"
          port="None"
          connect_pump="False"
          vacuum_valve="valve_8"
          pneumatic_controller="Pneumatic controller"
          pneumatic_controller_port="1"
          aspiration_pump="None"
          comment="">
          <CConnect
            from_vessel="Pneumatic controller"
            to_vessel="MW_SPPS_Reactor"
            from_port="None"
            to_port="None"
            comment="" />
          <CSetPneumaticState
            pneumatic_controller="Pneumatic controller"
            port="1"
            state="gas"
            comment="" />
        </SwitchArgon>
      </StartPurge>
      <Wait
        time="45 s"
        comment="" />
      <StopPurge
        vessel="MW_SPPS_Reactor"
        pneumatic_controller="Pneumatic controller"
        inert_gas="None"
        inert_gas_valve="valve_8"
        inert_gas_valve_unused_port="1"
        comment="">
        <SwitchClosed
          vessel="MW_SPPS_Reactor"
          port="None"
          vacuum_valve="valve_8"
          pneumatic_controller="Pneumatic controller"
          pneumatic_controller_port="1"
          connect_pump="False"
          aspiration_pump="None"
          comment="">
          <CSetPneumaticState
            pneumatic_controller="Pneumatic controller"
            port="1"
            state="closed"
            comment="" />
        </SwitchClosed>
        <CValveMoveToPosition
          valve_name="valve_8"
          position="1"
          comment="" />
      </StopPurge>
    </Purge>
    <Filter
      vessel="MW_SPPS_Reactor"
      wait_time="50 s"
      aspiration_speed="5.0"
      stir="False"
      stir_speed="500 RPM"
      filtrate_vessel="None"
      filtrate_through="None"
      anticlogging="False"
      temp="None"
      volume="0"
      continue_heatchill="False"
      dynamic="False"
      pressure="400 mbar"
      waste_vessel="Waste_4"
      filter_top_volume="0"
      inline_filter="False"
      vacuum_attached="True"
      transfer_to_volume="30 mL"
      r300_vac_node="None"
      through_cartridge="None"
      rotavap_waste="None"
      comment="">
      <StopStir
        vessel="MW_SPPS_Reactor"
        stirring_controller="None"
        comment="" />
      <CMove
        from_vessel="MW_SPPS_Reactor"
        to_vessel="Waste_4"
        volume="0"
        move_speed="100.0"
        aspiration_speed="5.0"
        dispense_speed="100.0"
        from_port="bottom"
        to_port="0"
        through="None"
        use_backbone="True"
        repeats="1"
        estimated_volume="None"
        time="None"
        comment="" />
      <ApplyVacuum
        vessel="MW_SPPS_Reactor"
        time="50 s"
        pressure="400 mbar"
        port="bottom"
        vessel_type="filter"
        vacuum_valve="valve_8"
        vacuum_source="Vacuum pump R"
        vacuum_device="None"
        vacuum_valve_inert_gas="None"
        vacuum_valve_unused_port="1"
        pneumatic_controller="Pneumatic controller"
        dynamic="False"
        comment="">
        <CConnect
          from_vessel="MW_SPPS_Reactor"
          to_vessel="Vacuum pump R"
          from_port="bottom"
          to_port="None"
          comment="" />
        <Wait
          time="50 s"
          comment="" />
        <CValveMoveToPosition
          valve_name="valve_8"
          position="1"
          comment="" />
      </ApplyVacuum>
    </Filter>
    <Add
      vessel="MW_SPPS_Reactor"
      reagent="DMF"
      volume="9 mL"
      viscous="False"
      dropwise="False"
      time="None"
      stir="False"
      stir_speed="250 RPM"
      purpose="None"
      amount="9 mL"
      mass="None"
      speed="None"
      port="bottom"
      through="None"
      move_speed="100 mL/min"
      aspiration_speed="100 mL/min"
      dispense_speed="100 mL/min"
      anticlogging="False"
      anticlogging_solvent="None"
      anticlogging_solvent_volume="2 mL"
      anticlogging_reagent_volume="10 mL"
      flush_solvent="None"
      flush_solvent_volume="5 mL"
      aspiration_valve="Valve_4"
      aspiration_pump="Pump_4"
      through_cartridge="None"
      reagent_vessel="DMF"
      waste_vessel="Waste_4"
      vessel_type="filter"
      anticlogging_solvent_vessel="None"
      prime_n_times="1"
      priming_volume="0"
      confirm_solid="True"
      cleaning="False"
      cleaning_solvent="None"
      cleaning_repeats="1"
      reagent_on_backbone="True"
      after_add_waste_vessel="None"
      tubing_dead_volume="0"
      reagent_concentration="None"
      default_pump_speed="100 mL/min"
      comment="">
      <StopStir
        vessel="MW_SPPS_Reactor"
        stirring_controller="None"
        comment="" />
      <PrimePumpForAdd
        reagent="DMF"
        volume="0"
        reagent_vessel="DMF"
        waste_vessel="Waste_4"
        prime_n_times="1"
        move_speed="100 mL/min"
        aspiration_speed="100 mL/min"
        dispense_speed="100 mL/min"
        aspiration_pump="Pump_4"
        comment="" />
      <CMove
        from_vessel="DMF"
        to_vessel="MW_SPPS_Reactor"
        volume="9 mL"
        move_speed="100.0"
        aspiration_speed="100.0"
        dispense_speed="100.0"
        from_port="0"
        to_port="bottom"
        through="None"
        use_backbone="True"
        repeats="1"
        estimated_volume="None"
        time="None"
        comment="" />
      <Wait
        time="10 s"
        comment="" />
      <FlushTubing
        to_vessel="MW_SPPS_Reactor"
        to_port="bottom"
        volume="5 mL"
        aspiration_speed="100 mL/min"
        move_speed="100 mL/min"
        dispense_speed="100 mL/min"
        through_cartridge="None"
        flush_tube_vessel="Air"
        aspiration_valve="Valve_4"
        flush_solvent="None"
        flush_solvent_volume="5 mL"
        flush_solvent_vessel="None"
        solvent_aspiration_valve="None"
        through_nodes="Valve_4"
        dead_volume="None"
        time="None"
        comment="">
        <CMove
          from_vessel="Air"
          to_vessel="MW_SPPS_Reactor"
          volume="5 mL"
          move_speed="100.0"
          aspiration_speed="100.0"
          dispense_speed="100.0"
          from_port="0"
          to_port="bottom"
          through="Valve_4"
          use_backbone="True"
          repeats="1"
          estimated_volume="None"
          time="None"
          comment="" />
      </FlushTubing>
    </Add>
    <Purge
      vessel="MW_SPPS_Reactor"
      time="45 s"
      gas="None"
      pressure="None"
      flow_rate="None"
      comment="">
      <StartPurge
        vessel="MW_SPPS_Reactor"
        gas="None"
        pressure="None"
        flow_rate="None"
        pneumatic_controller="Pneumatic controller"
        inert_gas="None"
        comment="">
        <SwitchArgon
          vessel="MW_SPPS_Reactor"
          port="None"
          connect_pump="False"
          vacuum_valve="valve_8"
          pneumatic_controller="Pneumatic controller"
          pneumatic_controller_port="1"
          aspiration_pump="None"
          comment="">
          <CConnect
            from_vessel="Pneumatic controller"
            to_vessel="MW_SPPS_Reactor"
            from_port="None"
            to_port="None"
            comment="" />
          <CSetPneumaticState
            pneumatic_controller="Pneumatic controller"
            port="1"
            state="gas"
            comment="" />
        </SwitchArgon>
      </StartPurge>
      <Wait
        time="45 s"
        comment="" />
      <StopPurge
        vessel="MW_SPPS_Reactor"
        pneumatic_controller="Pneumatic controller"
        inert_gas="None"
        inert_gas_valve="valve_8"
        inert_gas_valve_unused_port="1"
        comment="">
        <SwitchClosed
          vessel="MW_SPPS_Reactor"
          port="None"
          vacuum_valve="valve_8"
          pneumatic_controller="Pneumatic controller"
          pneumatic_controller_port="1"
          connect_pump="False"
          aspiration_pump="None"
          comment="">
          <CSetPneumaticState
            pneumatic_controller="Pneumatic controller"
            port="1"
            state="closed"
            comment="" />
        </SwitchClosed>
        <CValveMoveToPosition
          valve_name="valve_8"
          position="1"
          comment="" />
      </StopPurge>
    </Purge>
    <Filter
      vessel="MW_SPPS_Reactor"
      wait_time="50 s"
      aspiration_speed="5.0"
      stir="False"
      stir_speed="500 RPM"
      filtrate_vessel="None"
      filtrate_through="None"
      anticlogging="False"
      temp="None"
      volume="0"
      continue_heatchill="False"
      dynamic="False"
      pressure="400 mbar"
      waste_vessel="Waste_4"
      filter_top_volume="0"
      inline_filter="False"
      vacuum_attached="True"
      transfer_to_volume="30 mL"
      r300_vac_node="None"
      through_cartridge="None"
      rotavap_waste="None"
      comment="">
      <StopStir
        vessel="MW_SPPS_Reactor"
        stirring_controller="None"
        comment="" />
      <CMove
        from_vessel="MW_SPPS_Reactor"
        to_vessel="Waste_4"
        volume="0"
        move_speed="100.0"
        aspiration_speed="5.0"
        dispense_speed="100.0"
        from_port="bottom"
        to_port="0"
        through="None"
        use_backbone="True"
        repeats="1"
        estimated_volume="None"
        time="None"
        comment="" />
      <ApplyVacuum
        vessel="MW_SPPS_Reactor"
        time="50 s"
        pressure="400 mbar"
        port="bottom"
        vessel_type="filter"
        vacuum_valve="valve_8"
        vacuum_source="Vacuum pump R"
        vacuum_device="None"
        vacuum_valve_inert_gas="None"
        vacuum_valve_unused_port="1"
        pneumatic_controller="Pneumatic controller"
        dynamic="False"
        comment="">
        <CConnect
          from_vessel="MW_SPPS_Reactor"
          to_vessel="Vacuum pump R"
          from_port="bottom"
          to_port="None"
          comment="" />
        <Wait
          time="50 s"
          comment="" />
        <CValveMoveToPosition
          valve_name="valve_8"
          position="1"
          comment="" />
      </ApplyVacuum>
    </Filter>
    <Add
      vessel="MW_SPPS_Reactor"
      reagent="DMF"
      volume="9 mL"
      viscous="False"
      dropwise="False"
      time="None"
      stir="False"
      stir_speed="250 RPM"
      purpose="None"
      amount="9 mL"
      mass="None"
      speed="None"
      port="bottom"
      through="None"
      move_speed="100 mL/min"
      aspiration_speed="100 mL/min"
      dispense_speed="100 mL/min"
      anticlogging="False"
      anticlogging_solvent="None"
      anticlogging_solvent_volume="2 mL"
      anticlogging_reagent_volume="10 mL"
      flush_solvent="None"
      flush_solvent_volume="5 mL"
      aspiration_valve="Valve_4"
      aspiration_pump="Pump_4"
      through_cartridge="None"
      reagent_vessel="DMF"
      waste_vessel="Waste_4"
      vessel_type="filter"
      anticlogging_solvent_vessel="None"
      prime_n_times="1"
      priming_volume="0"
      confirm_solid="True"
      cleaning="False"
      cleaning_solvent="None"
      cleaning_repeats="1"
      reagent_on_backbone="True"
      after_add_waste_vessel="None"
      tubing_dead_volume="0"
      reagent_concentration="None"
      default_pump_speed="100 mL/min"
      comment="">
      <StopStir
        vessel="MW_SPPS_Reactor"
        stirring_controller="None"
        comment="" />
      <PrimePumpForAdd
        reagent="DMF"
        volume="0"
        reagent_vessel="DMF"
        waste_vessel="Waste_4"
        prime_n_times="1"
        move_speed="100 mL/min"
        aspiration_speed="100 mL/min"
        dispense_speed="100 mL/min"
        aspiration_pump="Pump_4"
        comment="" />
      <CMove
        from_vessel="DMF"
        to_vessel="MW_SPPS_Reactor"
        volume="9 mL"
        move_speed="100.0"
        aspiration_speed="100.0"
        dispense_speed="100.0"
        from_port="0"
        to_port="bottom"
        through="None"
        use_backbone="True"
        repeats="1"
        estimated_volume="None"
        time="None"
        comment="" />
      <Wait
        time="10 s"
        comment="" />
      <FlushTubing
        to_vessel="MW_SPPS_Reactor"
        to_port="bottom"
        volume="5 mL"
        aspiration_speed="100 mL/min"
        move_speed="100 mL/min"
        dispense_speed="100 mL/min"
        through_cartridge="None"
        flush_tube_vessel="Air"
        aspiration_valve="Valve_4"
        flush_solvent="None"
        flush_solvent_volume="5 mL"
        flush_solvent_vessel="None"
        solvent_aspiration_valve="None"
        through_nodes="Valve_4"
        dead_volume="None"
        time="None"
        comment="">
        <CMove
          from_vessel="Air"
          to_vessel="MW_SPPS_Reactor"
          volume="5 mL"
          move_speed="100.0"
          aspiration_speed="100.0"
          dispense_speed="100.0"
          from_port="0"
          to_port="bottom"
          through="Valve_4"
          use_backbone="True"
          repeats="1"
          estimated_volume="None"
          time="None"
          comment="" />
      </FlushTubing>
    </Add>
    <Purge
      vessel="MW_SPPS_Reactor"
      time="45 s"
      gas="None"
      pressure="None"
      flow_rate="None"
      comment="">
      <StartPurge
        vessel="MW_SPPS_Reactor"
        gas="None"
        pressure="None"
        flow_rate="None"
        pneumatic_controller="Pneumatic controller"
        inert_gas="None"
        comment="">
        <SwitchArgon
          vessel="MW_SPPS_Reactor"
          port="None"
          connect_pump="False"
          vacuum_valve="valve_8"
          pneumatic_controller="Pneumatic controller"
          pneumatic_controller_port="1"
          aspiration_pump="None"
          comment="">
          <CConnect
            from_vessel="Pneumatic controller"
            to_vessel="MW_SPPS_Reactor"
            from_port="None"
            to_port="None"
            comment="" />
          <CSetPneumaticState
            pneumatic_controller="Pneumatic controller"
            port="1"
            state="gas"
            comment="" />
        </SwitchArgon>
      </StartPurge>
      <Wait
        time="45 s"
        comment="" />
      <StopPurge
        vessel="MW_SPPS_Reactor"
        pneumatic_controller="Pneumatic controller"
        inert_gas="None"
        inert_gas_valve="valve_8"
        inert_gas_valve_unused_port="1"
        comment="">
        <SwitchClosed
          vessel="MW_SPPS_Reactor"
          port="None"
          vacuum_valve="valve_8"
          pneumatic_controller="Pneumatic controller"
          pneumatic_controller_port="1"
          connect_pump="False"
          aspiration_pump="None"
          comment="">
          <CSetPneumaticState
            pneumatic_controller="Pneumatic controller"
            port="1"
            state="closed"
            comment="" />
        </SwitchClosed>
        <CValveMoveToPosition
          valve_name="valve_8"
          position="1"
          comment="" />
      </StopPurge>
    </Purge>
    <Filter
      vessel="MW_SPPS_Reactor"
      wait_time="50 s"
      aspiration_speed="5.0"
      stir="False"
      stir_speed="500 RPM"
      filtrate_vessel="None"
      filtrate_through="None"
      anticlogging="False"
      temp="None"
      volume="0"
      continue_heatchill="False"
      dynamic="False"
      pressure="400 mbar"
      waste_vessel="Waste_4"
      filter_top_volume="0"
      inline_filter="False"
      vacuum_attached="True"
      transfer_to_volume="30 mL"
      r300_vac_node="None"
      through_cartridge="None"
      rotavap_waste="None"
      comment="">
      <StopStir
        vessel="MW_SPPS_Reactor"
        stirring_controller="None"
        comment="" />
      <CMove
        from_vessel="MW_SPPS_Reactor"
        to_vessel="Waste_4"
        volume="0"
        move_speed="100.0"
        aspiration_speed="5.0"
        dispense_speed="100.0"
        from_port="bottom"
        to_port="0"
        through="None"
        use_backbone="True"
        repeats="1"
        estimated_volume="None"
        time="None"
        comment="" />
      <ApplyVacuum
        vessel="MW_SPPS_Reactor"
        time="50 s"
        pressure="400 mbar"
        port="bottom"
        vessel_type="filter"
        vacuum_valve="valve_8"
        vacuum_source="Vacuum pump R"
        vacuum_device="None"
        vacuum_valve_inert_gas="None"
        vacuum_valve_unused_port="1"
        pneumatic_controller="Pneumatic controller"
        dynamic="False"
        comment="">
        <CConnect
          from_vessel="MW_SPPS_Reactor"
          to_vessel="Vacuum pump R"
          from_port="bottom"
          to_port="None"
          comment="" />
        <Wait
          time="50 s"
          comment="" />
        <CValveMoveToPosition
          valve_name="valve_8"
          position="1"
          comment="" />
      </ApplyVacuum>
    </Filter>
    <Add
      vessel="MW_SPPS_Reactor"
      reagent="DMF"
      volume="9 mL"
      viscous="False"
      dropwise="False"
      time="None"
      stir="False"
      stir_speed="250 RPM"
      purpose="None"
      amount="9 mL"
      mass="None"
      speed="None"
      port="bottom"
      through="None"
      move_speed="100 mL/min"
      aspiration_speed="100 mL/min"
      dispense_speed="100 mL/min"
      anticlogging="False"
      anticlogging_solvent="None"
      anticlogging_solvent_volume="2 mL"
      anticlogging_reagent_volume="10 mL"
      flush_solvent="None"
      flush_solvent_volume="5 mL"
      aspiration_valve="Valve_4"
      aspiration_pump="Pump_4"
      through_cartridge="None"
      reagent_vessel="DMF"
      waste_vessel="Waste_4"
      vessel_type="filter"
      anticlogging_solvent_vessel="None"
      prime_n_times="1"
      priming_volume="0"
      confirm_solid="True"
      cleaning="False"
      cleaning_solvent="None"
      cleaning_repeats="1"
      reagent_on_backbone="True"
      after_add_waste_vessel="None"
      tubing_dead_volume="0"
      reagent_concentration="None"
      default_pump_speed="100 mL/min"
      comment="">
      <StopStir
        vessel="MW_SPPS_Reactor"
        stirring_controller="None"
        comment="" />
      <PrimePumpForAdd
        reagent="DMF"
        volume="0"
        reagent_vessel="DMF"
        waste_vessel="Waste_4"
        prime_n_times="1"
        move_speed="100 mL/min"
        aspiration_speed="100 mL/min"
        dispense_speed="100 mL/min"
        aspiration_pump="Pump_4"
        comment="" />
      <CMove
        from_vessel="DMF"
        to_vessel="MW_SPPS_Reactor"
        volume="9 mL"
        move_speed="100.0"
        aspiration_speed="100.0"
        dispense_speed="100.0"
        from_port="0"
        to_port="bottom"
        through="None"
        use_backbone="True"
        repeats="1"
        estimated_volume="None"
        time="None"
        comment="" />
      <Wait
        time="10 s"
        comment="" />
      <FlushTubing
        to_vessel="MW_SPPS_Reactor"
        to_port="bottom"
        volume="5 mL"
        aspiration_speed="100 mL/min"
        move_speed="100 mL/min"
        dispense_speed="100 mL/min"
        through_cartridge="None"
        flush_tube_vessel="Air"
        aspiration_valve="Valve_4"
        flush_solvent="None"
        flush_solvent_volume="5 mL"
        flush_solvent_vessel="None"
        solvent_aspiration_valve="None"
        through_nodes="Valve_4"
        dead_volume="None"
        time="None"
        comment="">
        <CMove
          from_vessel="Air"
          to_vessel="MW_SPPS_Reactor"
          volume="5 mL"
          move_speed="100.0"
          aspiration_speed="100.0"
          dispense_speed="100.0"
          from_port="0"
          to_port="bottom"
          through="Valve_4"
          use_backbone="True"
          repeats="1"
          estimated_volume="None"
          time="None"
          comment="" />
      </FlushTubing>
    </Add>
    <Purge
      vessel="MW_SPPS_Reactor"
      time="45 s"
      gas="None"
      pressure="None"
      flow_rate="None"
      comment="">
      <StartPurge
        vessel="MW_SPPS_Reactor"
        gas="None"
        pressure="None"
        flow_rate="None"
        pneumatic_controller="Pneumatic controller"
        inert_gas="None"
        comment="">
        <SwitchArgon
          vessel="MW_SPPS_Reactor"
          port="None"
          connect_pump="False"
          vacuum_valve="valve_8"
          pneumatic_controller="Pneumatic controller"
          pneumatic_controller_port="1"
          aspiration_pump="None"
          comment="">
          <CConnect
            from_vessel="Pneumatic controller"
            to_vessel="MW_SPPS_Reactor"
            from_port="None"
            to_port="None"
            comment="" />
          <CSetPneumaticState
            pneumatic_controller="Pneumatic controller"
            port="1"
            state="gas"
            comment="" />
        </SwitchArgon>
      </StartPurge>
      <Wait
        time="45 s"
        comment="" />
      <StopPurge
        vessel="MW_SPPS_Reactor"
        pneumatic_controller="Pneumatic controller"
        inert_gas="None"
        inert_gas_valve="valve_8"
        inert_gas_valve_unused_port="1"
        comment="">
        <SwitchClosed
          vessel="MW_SPPS_Reactor"
          port="None"
          vacuum_valve="valve_8"
          pneumatic_controller="Pneumatic controller"
          pneumatic_controller_port="1"
          connect_pump="False"
          aspiration_pump="None"
          comment="">
          <CSetPneumaticState
            pneumatic_controller="Pneumatic controller"
            port="1"
            state="closed"
            comment="" />
        </SwitchClosed>
        <CValveMoveToPosition
          valve_name="valve_8"
          position="1"
          comment="" />
      </StopPurge>
    </Purge>
    <Filter
      vessel="MW_SPPS_Reactor"
      wait_time="1.1667 min"
      aspiration_speed="5.0"
      stir="False"
      stir_speed="500 RPM"
      filtrate_vessel="None"
      filtrate_through="None"
      anticlogging="False"
      temp="None"
      volume="0"
      continue_heatchill="False"
      dynamic="False"
      pressure="400 mbar"
      waste_vessel="Waste_4"
      filter_top_volume="0"
      inline_filter="False"
      vacuum_attached="True"
      transfer_to_volume="30 mL"
      r300_vac_node="None"
      through_cartridge="None"
      rotavap_waste="None"
      comment="">
      <StopStir
        vessel="MW_SPPS_Reactor"
        stirring_controller="None"
        comment="" />
      <CMove
        from_vessel="MW_SPPS_Reactor"
        to_vessel="Waste_4"
        volume="0"
        move_speed="100.0"
        aspiration_speed="5.0"
        dispense_speed="100.0"
        from_port="bottom"
        to_port="0"
        through="None"
        use_backbone="True"
        repeats="1"
        estimated_volume="None"
        time="None"
        comment="" />
      <ApplyVacuum
        vessel="MW_SPPS_Reactor"
        time="1.1667 min"
        pressure="400 mbar"
        port="bottom"
        vessel_type="filter"
        vacuum_valve="valve_8"
        vacuum_source="Vacuum pump R"
        vacuum_device="None"
        vacuum_valve_inert_gas="None"
        vacuum_valve_unused_port="1"
        pneumatic_controller="Pneumatic controller"
        dynamic="False"
        comment="">
        <CConnect
          from_vessel="MW_SPPS_Reactor"
          to_vessel="Vacuum pump R"
          from_port="bottom"
          to_port="None"
          comment="" />
        <Wait
          time="1.1667 min"
          comment="" />
        <CValveMoveToPosition
          valve_name="valve_8"
          position="1"
          comment="" />
      </ApplyVacuum>
    </Filter>
    <CConnect
      from_vessel="Pneumatic controller"
      to_vessel="MW_SPPS_Reactor"
      from_port="1"
      to_port="bottom"
      comment="" />
    <Add
      vessel="MW_SPPS_Reactor"
      reagent="Piperidine"
      volume="9 mL"
      viscous="False"
      dropwise="False"
      time="None"
      stir="False"
      stir_speed="250 RPM"
      purpose="None"
      amount="9 mL"
      mass="None"
      speed="None"
      port="bottom"
      through="None"
      move_speed="100 mL/min"
      aspiration_speed="100 mL/min"
      dispense_speed="100 mL/min"
      anticlogging="False"
      anticlogging_solvent="None"
      anticlogging_solvent_volume="2 mL"
      anticlogging_reagent_volume="10 mL"
      flush_solvent="None"
      flush_solvent_volume="5 mL"
      aspiration_valve="Valve_4"
      aspiration_pump="Pump_4"
      through_cartridge="None"
      reagent_vessel="Piperidine"
      waste_vessel="Waste_4"
      vessel_type="filter"
      anticlogging_solvent_vessel="None"
      prime_n_times="1"
      priming_volume="3 mL"
      confirm_solid="True"
      cleaning="False"
      cleaning_solvent="None"
      cleaning_repeats="1"
      reagent_on_backbone="True"
      after_add_waste_vessel="None"
      tubing_dead_volume="0"
      reagent_concentration="None"
      default_pump_speed="100 mL/min"
      comment="">
      <StopStir
        vessel="MW_SPPS_Reactor"
        stirring_controller="None"
        comment="" />
      <PrimePumpForAdd
        reagent="Piperidine"
        volume="3 mL"
        reagent_vessel="Piperidine"
        waste_vessel="Waste_4"
        prime_n_times="1"
        move_speed="100 mL/min"
        aspiration_speed="100 mL/min"
        dispense_speed="100 mL/min"
        aspiration_pump="Pump_4"
        comment="">
        <Repeat
          repeats="1"
          once="False"
          comment="">
          <CMove
            from_vessel="Piperidine"
            to_vessel="Waste_4"
            volume="3 mL"
            move_speed="100.0"
            aspiration_speed="100.0"
            dispense_speed="100.0"
            from_port="0"
            to_port="0"
            through="None"
            use_backbone="True"
            repeats="1"
            estimated_volume="None"
            time="None"
            comment="" />
        </Repeat>
      </PrimePumpForAdd>
      <CMove
        from_vessel="Piperidine"
        to_vessel="MW_SPPS_Reactor"
        volume="9 mL"
        move_speed="100.0"
        aspiration_speed="100.0"
        dispense_speed="100.0"
        from_port="0"
        to_port="bottom"
        through="None"
        use_backbone="True"
        repeats="1"
        estimated_volume="None"
        time="None"
        comment="" />
      <Wait
        time="10 s"
        comment="" />
      <FlushTubing
        to_vessel="MW_SPPS_Reactor"
        to_port="bottom"
        volume="5 mL"
        aspiration_speed="100 mL/min"
        move_speed="100 mL/min"
        dispense_speed="100 mL/min"
        through_cartridge="None"
        flush_tube_vessel="Air"
        aspiration_valve="Valve_4"
        flush_solvent="None"
        flush_solvent_volume="5 mL"
        flush_solvent_vessel="None"
        solvent_aspiration_valve="None"
        through_nodes="Valve_4"
        dead_volume="None"
        time="None"
        comment="">
        <CMove
          from_vessel="Air"
          to_vessel="MW_SPPS_Reactor"
          volume="5 mL"
          move_speed="100.0"
          aspiration_speed="100.0"
          dispense_speed="100.0"
          from_port="0"
          to_port="bottom"
          through="Valve_4"
          use_backbone="True"
          repeats="1"
          estimated_volume="None"
          time="None"
          comment="" />
      </FlushTubing>
    </Add>
    <StartPurge
      vessel="MW_SPPS_Reactor"
      gas="None"
      pressure="None"
      flow_rate="None"
      pneumatic_controller="Pneumatic controller"
      inert_gas="None"
      comment="">
      <SwitchArgon
        vessel="MW_SPPS_Reactor"
        port="None"
        connect_pump="False"
        vacuum_valve="valve_8"
        pneumatic_controller="Pneumatic controller"
        pneumatic_controller_port="1"
        aspiration_pump="None"
        comment="">
        <CConnect
          from_vessel="Pneumatic controller"
          to_vessel="MW_SPPS_Reactor"
          from_port="None"
          to_port="None"
          comment="" />
        <CSetPneumaticState
          pneumatic_controller="Pneumatic controller"
          port="1"
          state="gas"
          comment="" />
      </SwitchArgon>
    </StartPurge>
    <Repeat
      repeats="3"
      once="False"
      comment="">
      <Microwave
        vessel="MW_SPPS_Reactor"
        time="15 s"
        power="150.0"
        temp="None"
        pressure="None"
        comment="">
        <StartMicrowave
          vessel="MW_SPPS_Reactor"
          power="150.0"
          temp="None"
          pressure="None"
          _device_name="None"
          comment="">
          <CMicrowaveGeneratorSetPower
            vessel="MW_SPPS_Reactor"
            power="150.0"
            _device_name="None"
            comment="" />
          <CMicrowaveGeneratorStart
            vessel="MW_SPPS_Reactor"
            _device_name="None"
            comment="" />
        </StartMicrowave>
        <Wait
          time="15 s"
          comment="" />
        <StopMicrowave
          vessel="MW_SPPS_Reactor"
          comment="">
          <CMicrowaveGeneratorStop
            vessel="MW_SPPS_Reactor"
            _device_name="None"
            comment="" />
        </StopMicrowave>
      </Microwave>
      <Wait
        time="45 s"
        comment="" />
    </Repeat>
    <StopPurge
      vessel="MW_SPPS_Reactor"
      pneumatic_controller="Pneumatic controller"
      inert_gas="None"
      inert_gas_valve="valve_8"
      inert_gas_valve_unused_port="1"
      comment="">
      <SwitchClosed
        vessel="MW_SPPS_Reactor"
        port="None"
        vacuum_valve="valve_8"
        pneumatic_controller="Pneumatic controller"
        pneumatic_controller_port="1"
        connect_pump="False"
        aspiration_pump="None"
        comment="">
        <CSetPneumaticState
          pneumatic_controller="Pneumatic controller"
          port="1"
          state="closed"
          comment="" />
      </SwitchClosed>
      <CValveMoveToPosition
        valve_name="valve_8"
        position="1"
        comment="" />
    </StopPurge>
    <Filter
      vessel="MW_SPPS_Reactor"
      wait_time="1.3333 min"
      aspiration_speed="5.0"
      stir="False"
      stir_speed="500 RPM"
      filtrate_vessel="None"
      filtrate_through="None"
      anticlogging="False"
      temp="None"
      volume="0"
      continue_heatchill="False"
      dynamic="False"
      pressure="400 mbar"
      waste_vessel="Waste_4"
      filter_top_volume="0"
      inline_filter="False"
      vacuum_attached="True"
      transfer_to_volume="30 mL"
      r300_vac_node="None"
      through_cartridge="None"
      rotavap_waste="None"
      comment="">
      <StopStir
        vessel="MW_SPPS_Reactor"
        stirring_controller="None"
        comment="" />
      <CMove
        from_vessel="MW_SPPS_Reactor"
        to_vessel="Waste_4"
        volume="0"
        move_speed="100.0"
        aspiration_speed="5.0"
        dispense_speed="100.0"
        from_port="bottom"
        to_port="0"
        through="None"
        use_backbone="True"
        repeats="1"
        estimated_volume="None"
        time="None"
        comment="" />
      <ApplyVacuum
        vessel="MW_SPPS_Reactor"
        time="1.3333 min"
        pressure="400 mbar"
        port="bottom"
        vessel_type="filter"
        vacuum_valve="valve_8"
        vacuum_source="Vacuum pump R"
        vacuum_device="None"
        vacuum_valve_inert_gas="None"
        vacuum_valve_unused_port="1"
        pneumatic_controller="Pneumatic controller"
        dynamic="False"
        comment="">
        <CConnect
          from_vessel="MW_SPPS_Reactor"
          to_vessel="Vacuum pump R"
          from_port="bottom"
          to_port="None"
          comment="" />
        <Wait
          time="1.3333 min"
          comment="" />
        <CValveMoveToPosition
          valve_name="valve_8"
          position="1"
          comment="" />
      </ApplyVacuum>
    </Filter>
    <ResetHandling
      solvent="DMF"
      repeats="3"
      volume="3 mL"
      daisy_chained="True"
      end_wastes="Waste_1 Waste_7"
      solvent_vessel="DMF"
      air_flush="True"
      comment="">
      <CMove
        from_vessel="DMF"
        to_vessel="Waste_1"
        volume="3 mL"
        move_speed="100.0"
        aspiration_speed="100.0"
        dispense_speed="100.0"
        from_port="0"
        to_port="0"
        through="None"
        use_backbone="True"
        repeats="3"
        estimated_volume="None"
        time="None"
        comment="" />
      <CMove
        from_vessel="DMF"
        to_vessel="Waste_7"
        volume="3 mL"
        move_speed="100.0"
        aspiration_speed="100.0"
        dispense_speed="100.0"
        from_port="0"
        to_port="0"
        through="None"
        use_backbone="True"
        repeats="3"
        estimated_volume="None"
        time="None"
        comment="" />
      <FlushTubing
        to_vessel="Waste_1"
        to_port="0"
        volume="5 mL"
        aspiration_speed="100 mL/min"
        move_speed="100 mL/min"
        dispense_speed="100 mL/min"
        through_cartridge="None"
        flush_tube_vessel="Air"
        aspiration_valve="None"
        flush_solvent="None"
        flush_solvent_volume="None"
        flush_solvent_vessel="None"
        solvent_aspiration_valve="None"
        through_nodes=""
        dead_volume="None"
        time="None"
        comment="">
        <CMove
          from_vessel="Air"
          to_vessel="Waste_1"
          volume="5 mL"
          move_speed="100.0"
          aspiration_speed="100.0"
          dispense_speed="100.0"
          from_port="0"
          to_port="0"
          through=""
          use_backbone="True"
          repeats="1"
          estimated_volume="None"
          time="None"
          comment="" />
      </FlushTubing>
      <FlushTubing
        to_vessel="Waste_7"
        to_port="0"
        volume="5 mL"
        aspiration_speed="100 mL/min"
        move_speed="100 mL/min"
        dispense_speed="100 mL/min"
        through_cartridge="None"
        flush_tube_vessel="Air"
        aspiration_valve="None"
        flush_solvent="None"
        flush_solvent_volume="None"
        flush_solvent_vessel="None"
        solvent_aspiration_valve="None"
        through_nodes=""
        dead_volume="None"
        time="None"
        comment="">
        <CMove
          from_vessel="Air"
          to_vessel="Waste_7"
          volume="5 mL"
          move_speed="100.0"
          aspiration_speed="100.0"
          dispense_speed="100.0"
          from_port="0"
          to_port="0"
          through=""
          use_backbone="True"
          repeats="1"
          estimated_volume="None"
          time="None"
          comment="" />
      </FlushTubing>
    </ResetHandling>
    <Add
      vessel="MW_SPPS_Reactor"
      reagent="DMF"
      volume="9 mL"
      viscous="False"
      dropwise="False"
      time="None"
      stir="False"
      stir_speed="250 RPM"
      purpose="None"
      amount="9 mL"
      mass="None"
      speed="None"
      port="bottom"
      through="None"
      move_speed="100 mL/min"
      aspiration_speed="100 mL/min"
      dispense_speed="100 mL/min"
      anticlogging="False"
      anticlogging_solvent="None"
      anticlogging_solvent_volume="2 mL"
      anticlogging_reagent_volume="10 mL"
      flush_solvent="None"
      flush_solvent_volume="5 mL"
      aspiration_valve="Valve_4"
      aspiration_pump="Pump_4"
      through_cartridge="None"
      reagent_vessel="DMF"
      waste_vessel="Waste_4"
      vessel_type="filter"
      anticlogging_solvent_vessel="None"
      prime_n_times="1"
      priming_volume="3 mL"
      confirm_solid="True"
      cleaning="False"
      cleaning_solvent="None"
      cleaning_repeats="1"
      reagent_on_backbone="True"
      after_add_waste_vessel="None"
      tubing_dead_volume="0"
      reagent_concentration="None"
      default_pump_speed="100 mL/min"
      comment="">
      <StopStir
        vessel="MW_SPPS_Reactor"
        stirring_controller="None"
        comment="" />
      <PrimePumpForAdd
        reagent="DMF"
        volume="3 mL"
        reagent_vessel="DMF"
        waste_vessel="Waste_4"
        prime_n_times="1"
        move_speed="100 mL/min"
        aspiration_speed="100 mL/min"
        dispense_speed="100 mL/min"
        aspiration_pump="Pump_4"
        comment="">
        <Repeat
          repeats="1"
          once="False"
          comment="">
          <CMove
            from_vessel="DMF"
            to_vessel="Waste_4"
            volume="3 mL"
            move_speed="100.0"
            aspiration_speed="100.0"
            dispense_speed="100.0"
            from_port="0"
            to_port="0"
            through="None"
            use_backbone="True"
            repeats="1"
            estimated_volume="None"
            time="None"
            comment="" />
        </Repeat>
      </PrimePumpForAdd>
      <CMove
        from_vessel="DMF"
        to_vessel="MW_SPPS_Reactor"
        volume="9 mL"
        move_speed="100.0"
        aspiration_speed="100.0"
        dispense_speed="100.0"
        from_port="0"
        to_port="bottom"
        through="None"
        use_backbone="True"
        repeats="1"
        estimated_volume="None"
        time="None"
        comment="" />
      <Wait
        time="10 s"
        comment="" />
      <FlushTubing
        to_vessel="MW_SPPS_Reactor"
        to_port="bottom"
        volume="5 mL"
        aspiration_speed="100 mL/min"
        move_speed="100 mL/min"
        dispense_speed="100 mL/min"
        through_cartridge="None"
        flush_tube_vessel="Air"
        aspiration_valve="Valve_4"
        flush_solvent="None"
        flush_solvent_volume="5 mL"
        flush_solvent_vessel="None"
        solvent_aspiration_valve="None"
        through_nodes="Valve_4"
        dead_volume="None"
        time="None"
        comment="">
        <CMove
          from_vessel="Air"
          to_vessel="MW_SPPS_Reactor"
          volume="5 mL"
          move_speed="100.0"
          aspiration_speed="100.0"
          dispense_speed="100.0"
          from_port="0"
          to_port="bottom"
          through="Valve_4"
          use_backbone="True"
          repeats="1"
          estimated_volume="None"
          time="None"
          comment="" />
      </FlushTubing>
    </Add>
    <Purge
      vessel="MW_SPPS_Reactor"
      time="45 s"
      gas="None"
      pressure="None"
      flow_rate="None"
      comment="">
      <StartPurge
        vessel="MW_SPPS_Reactor"
        gas="None"
        pressure="None"
        flow_rate="None"
        pneumatic_controller="Pneumatic controller"
        inert_gas="None"
        comment="">
        <SwitchArgon
          vessel="MW_SPPS_Reactor"
          port="None"
          connect_pump="False"
          vacuum_valve="valve_8"
          pneumatic_controller="Pneumatic controller"
          pneumatic_controller_port="1"
          aspiration_pump="None"
          comment="">
          <CConnect
            from_vessel="Pneumatic controller"
            to_vessel="MW_SPPS_Reactor"
            from_port="None"
            to_port="None"
            comment="" />
          <CSetPneumaticState
            pneumatic_controller="Pneumatic controller"
            port="1"
            state="gas"
            comment="" />
        </SwitchArgon>
      </StartPurge>
      <Wait
        time="45 s"
        comment="" />
      <StopPurge
        vessel="MW_SPPS_Reactor"
        pneumatic_controller="Pneumatic controller"
        inert_gas="None"
        inert_gas_valve="valve_8"
        inert_gas_valve_unused_port="1"
        comment="">
        <SwitchClosed
          vessel="MW_SPPS_Reactor"
          port="None"
          vacuum_valve="valve_8"
          pneumatic_controller="Pneumatic controller"
          pneumatic_controller_port="1"
          connect_pump="False"
          aspiration_pump="None"
          comment="">
          <CSetPneumaticState
            pneumatic_controller="Pneumatic controller"
            port="1"
            state="closed"
            comment="" />
        </SwitchClosed>
        <CValveMoveToPosition
          valve_name="valve_8"
          position="1"
          comment="" />
      </StopPurge>
    </Purge>
    <Filter
      vessel="MW_SPPS_Reactor"
      wait_time="50 s"
      aspiration_speed="5.0"
      stir="False"
      stir_speed="500 RPM"
      filtrate_vessel="None"
      filtrate_through="None"
      anticlogging="False"
      temp="None"
      volume="0"
      continue_heatchill="False"
      dynamic="False"
      pressure="400 mbar"
      waste_vessel="Waste_4"
      filter_top_volume="0"
      inline_filter="False"
      vacuum_attached="True"
      transfer_to_volume="30 mL"
      r300_vac_node="None"
      through_cartridge="None"
      rotavap_waste="None"
      comment="">
      <StopStir
        vessel="MW_SPPS_Reactor"
        stirring_controller="None"
        comment="" />
      <CMove
        from_vessel="MW_SPPS_Reactor"
        to_vessel="Waste_4"
        volume="0"
        move_speed="100.0"
        aspiration_speed="5.0"
        dispense_speed="100.0"
        from_port="bottom"
        to_port="0"
        through="None"
        use_backbone="True"
        repeats="1"
        estimated_volume="None"
        time="None"
        comment="" />
      <ApplyVacuum
        vessel="MW_SPPS_Reactor"
        time="50 s"
        pressure="400 mbar"
        port="bottom"
        vessel_type="filter"
        vacuum_valve="valve_8"
        vacuum_source="Vacuum pump R"
        vacuum_device="None"
        vacuum_valve_inert_gas="None"
        vacuum_valve_unused_port="1"
        pneumatic_controller="Pneumatic controller"
        dynamic="False"
        comment="">
        <CConnect
          from_vessel="MW_SPPS_Reactor"
          to_vessel="Vacuum pump R"
          from_port="bottom"
          to_port="None"
          comment="" />
        <Wait
          time="50 s"
          comment="" />
        <CValveMoveToPosition
          valve_name="valve_8"
          position="1"
          comment="" />
      </ApplyVacuum>
    </Filter>
    <Add
      vessel="MW_SPPS_Reactor"
      reagent="DMF"
      volume="9 mL"
      viscous="False"
      dropwise="False"
      time="None"
      stir="False"
      stir_speed="250 RPM"
      purpose="None"
      amount="9 mL"
      mass="None"
      speed="None"
      port="bottom"
      through="None"
      move_speed="100 mL/min"
      aspiration_speed="100 mL/min"
      dispense_speed="100 mL/min"
      anticlogging="False"
      anticlogging_solvent="None"
      anticlogging_solvent_volume="2 mL"
      anticlogging_reagent_volume="10 mL"
      flush_solvent="None"
      flush_solvent_volume="5 mL"
      aspiration_valve="Valve_4"
      aspiration_pump="Pump_4"
      through_cartridge="None"
      reagent_vessel="DMF"
      waste_vessel="Waste_4"
      vessel_type="filter"
      anticlogging_solvent_vessel="None"
      prime_n_times="1"
      priming_volume="0"
      confirm_solid="True"
      cleaning="False"
      cleaning_solvent="None"
      cleaning_repeats="1"
      reagent_on_backbone="True"
      after_add_waste_vessel="None"
      tubing_dead_volume="0"
      reagent_concentration="None"
      default_pump_speed="100 mL/min"
      comment="">
      <StopStir
        vessel="MW_SPPS_Reactor"
        stirring_controller="None"
        comment="" />
      <PrimePumpForAdd
        reagent="DMF"
        volume="0"
        reagent_vessel="DMF"
        waste_vessel="Waste_4"
        prime_n_times="1"
        move_speed="100 mL/min"
        aspiration_speed="100 mL/min"
        dispense_speed="100 mL/min"
        aspiration_pump="Pump_4"
        comment="" />
      <CMove
        from_vessel="DMF"
        to_vessel="MW_SPPS_Reactor"
        volume="9 mL"
        move_speed="100.0"
        aspiration_speed="100.0"
        dispense_speed="100.0"
        from_port="0"
        to_port="bottom"
        through="None"
        use_backbone="True"
        repeats="1"
        estimated_volume="None"
        time="None"
        comment="" />
      <Wait
        time="10 s"
        comment="" />
      <FlushTubing
        to_vessel="MW_SPPS_Reactor"
        to_port="bottom"
        volume="5 mL"
        aspiration_speed="100 mL/min"
        move_speed="100 mL/min"
        dispense_speed="100 mL/min"
        through_cartridge="None"
        flush_tube_vessel="Air"
        aspiration_valve="Valve_4"
        flush_solvent="None"
        flush_solvent_volume="5 mL"
        flush_solvent_vessel="None"
        solvent_aspiration_valve="None"
        through_nodes="Valve_4"
        dead_volume="None"
        time="None"
        comment="">
        <CMove
          from_vessel="Air"
          to_vessel="MW_SPPS_Reactor"
          volume="5 mL"
          move_speed="100.0"
          aspiration_speed="100.0"
          dispense_speed="100.0"
          from_port="0"
          to_port="bottom"
          through="Valve_4"
          use_backbone="True"
          repeats="1"
          estimated_volume="None"
          time="None"
          comment="" />
      </FlushTubing>
    </Add>
    <Purge
      vessel="MW_SPPS_Reactor"
      time="45 s"
      gas="None"
      pressure="None"
      flow_rate="None"
      comment="">
      <StartPurge
        vessel="MW_SPPS_Reactor"
        gas="None"
        pressure="None"
        flow_rate="None"
        pneumatic_controller="Pneumatic controller"
        inert_gas="None"
        comment="">
        <SwitchArgon
          vessel="MW_SPPS_Reactor"
          port="None"
          connect_pump="False"
          vacuum_valve="valve_8"
          pneumatic_controller="Pneumatic controller"
          pneumatic_controller_port="1"
          aspiration_pump="None"
          comment="">
          <CConnect
            from_vessel="Pneumatic controller"
            to_vessel="MW_SPPS_Reactor"
            from_port="None"
            to_port="None"
            comment="" />
          <CSetPneumaticState
            pneumatic_controller="Pneumatic controller"
            port="1"
            state="gas"
            comment="" />
        </SwitchArgon>
      </StartPurge>
      <Wait
        time="45 s"
        comment="" />
      <StopPurge
        vessel="MW_SPPS_Reactor"
        pneumatic_controller="Pneumatic controller"
        inert_gas="None"
        inert_gas_valve="valve_8"
        inert_gas_valve_unused_port="1"
        comment="">
        <SwitchClosed
          vessel="MW_SPPS_Reactor"
          port="None"
          vacuum_valve="valve_8"
          pneumatic_controller="Pneumatic controller"
          pneumatic_controller_port="1"
          connect_pump="False"
          aspiration_pump="None"
          comment="">
          <CSetPneumaticState
            pneumatic_controller="Pneumatic controller"
            port="1"
            state="closed"
            comment="" />
        </SwitchClosed>
        <CValveMoveToPosition
          valve_name="valve_8"
          position="1"
          comment="" />
      </StopPurge>
    </Purge>
    <Filter
      vessel="MW_SPPS_Reactor"
      wait_time="50 s"
      aspiration_speed="5.0"
      stir="False"
      stir_speed="500 RPM"
      filtrate_vessel="None"
      filtrate_through="None"
      anticlogging="False"
      temp="None"
      volume="0"
      continue_heatchill="False"
      dynamic="False"
      pressure="400 mbar"
      waste_vessel="Waste_4"
      filter_top_volume="0"
      inline_filter="False"
      vacuum_attached="True"
      transfer_to_volume="30 mL"
      r300_vac_node="None"
      through_cartridge="None"
      rotavap_waste="None"
      comment="">
      <StopStir
        vessel="MW_SPPS_Reactor"
        stirring_controller="None"
        comment="" />
      <CMove
        from_vessel="MW_SPPS_Reactor"
        to_vessel="Waste_4"
        volume="0"
        move_speed="100.0"
        aspiration_speed="5.0"
        dispense_speed="100.0"
        from_port="bottom"
        to_port="0"
        through="None"
        use_backbone="True"
        repeats="1"
        estimated_volume="None"
        time="None"
        comment="" />
      <ApplyVacuum
        vessel="MW_SPPS_Reactor"
        time="50 s"
        pressure="400 mbar"
        port="bottom"
        vessel_type="filter"
        vacuum_valve="valve_8"
        vacuum_source="Vacuum pump R"
        vacuum_device="None"
        vacuum_valve_inert_gas="None"
        vacuum_valve_unused_port="1"
        pneumatic_controller="Pneumatic controller"
        dynamic="False"
        comment="">
        <CConnect
          from_vessel="MW_SPPS_Reactor"
          to_vessel="Vacuum pump R"
          from_port="bottom"
          to_port="None"
          comment="" />
        <Wait
          time="50 s"
          comment="" />
        <CValveMoveToPosition
          valve_name="valve_8"
          position="1"
          comment="" />
      </ApplyVacuum>
    </Filter>
    <Add
      vessel="MW_SPPS_Reactor"
      reagent="DMF"
      volume="9 mL"
      viscous="False"
      dropwise="False"
      time="None"
      stir="False"
      stir_speed="250 RPM"
      purpose="None"
      amount="9 mL"
      mass="None"
      speed="None"
      port="bottom"
      through="None"
      move_speed="100 mL/min"
      aspiration_speed="100 mL/min"
      dispense_speed="100 mL/min"
      anticlogging="False"
      anticlogging_solvent="None"
      anticlogging_solvent_volume="2 mL"
      anticlogging_reagent_volume="10 mL"
      flush_solvent="None"
      flush_solvent_volume="5 mL"
      aspiration_valve="Valve_4"
      aspiration_pump="Pump_4"
      through_cartridge="None"
      reagent_vessel="DMF"
      waste_vessel="Waste_4"
      vessel_type="filter"
      anticlogging_solvent_vessel="None"
      prime_n_times="1"
      priming_volume="0"
      confirm_solid="True"
      cleaning="False"
      cleaning_solvent="None"
      cleaning_repeats="1"
      reagent_on_backbone="True"
      after_add_waste_vessel="None"
      tubing_dead_volume="0"
      reagent_concentration="None"
      default_pump_speed="100 mL/min"
      comment="">
      <StopStir
        vessel="MW_SPPS_Reactor"
        stirring_controller="None"
        comment="" />
      <PrimePumpForAdd
        reagent="DMF"
        volume="0"
        reagent_vessel="DMF"
        waste_vessel="Waste_4"
        prime_n_times="1"
        move_speed="100 mL/min"
        aspiration_speed="100 mL/min"
        dispense_speed="100 mL/min"
        aspiration_pump="Pump_4"
        comment="" />
      <CMove
        from_vessel="DMF"
        to_vessel="MW_SPPS_Reactor"
        volume="9 mL"
        move_speed="100.0"
        aspiration_speed="100.0"
        dispense_speed="100.0"
        from_port="0"
        to_port="bottom"
        through="None"
        use_backbone="True"
        repeats="1"
        estimated_volume="None"
        time="None"
        comment="" />
      <Wait
        time="10 s"
        comment="" />
      <FlushTubing
        to_vessel="MW_SPPS_Reactor"
        to_port="bottom"
        volume="5 mL"
        aspiration_speed="100 mL/min"
        move_speed="100 mL/min"
        dispense_speed="100 mL/min"
        through_cartridge="None"
        flush_tube_vessel="Air"
        aspiration_valve="Valve_4"
        flush_solvent="None"
        flush_solvent_volume="5 mL"
        flush_solvent_vessel="None"
        solvent_aspiration_valve="None"
        through_nodes="Valve_4"
        dead_volume="None"
        time="None"
        comment="">
        <CMove
          from_vessel="Air"
          to_vessel="MW_SPPS_Reactor"
          volume="5 mL"
          move_speed="100.0"
          aspiration_speed="100.0"
          dispense_speed="100.0"
          from_port="0"
          to_port="bottom"
          through="Valve_4"
          use_backbone="True"
          repeats="1"
          estimated_volume="None"
          time="None"
          comment="" />
      </FlushTubing>
    </Add>
    <Purge
      vessel="MW_SPPS_Reactor"
      time="45 s"
      gas="None"
      pressure="None"
      flow_rate="None"
      comment="">
      <StartPurge
        vessel="MW_SPPS_Reactor"
        gas="None"
        pressure="None"
        flow_rate="None"
        pneumatic_controller="Pneumatic controller"
        inert_gas="None"
        comment="">
        <SwitchArgon
          vessel="MW_SPPS_Reactor"
          port="None"
          connect_pump="False"
          vacuum_valve="valve_8"
          pneumatic_controller="Pneumatic controller"
          pneumatic_controller_port="1"
          aspiration_pump="None"
          comment="">
          <CConnect
            from_vessel="Pneumatic controller"
            to_vessel="MW_SPPS_Reactor"
            from_port="None"
            to_port="None"
            comment="" />
          <CSetPneumaticState
            pneumatic_controller="Pneumatic controller"
            port="1"
            state="gas"
            comment="" />
        </SwitchArgon>
      </StartPurge>
      <Wait
        time="45 s"
        comment="" />
      <StopPurge
        vessel="MW_SPPS_Reactor"
        pneumatic_controller="Pneumatic controller"
        inert_gas="None"
        inert_gas_valve="valve_8"
        inert_gas_valve_unused_port="1"
        comment="">
        <SwitchClosed
          vessel="MW_SPPS_Reactor"
          port="None"
          vacuum_valve="valve_8"
          pneumatic_controller="Pneumatic controller"
          pneumatic_controller_port="1"
          connect_pump="False"
          aspiration_pump="None"
          comment="">
          <CSetPneumaticState
            pneumatic_controller="Pneumatic controller"
            port="1"
            state="closed"
            comment="" />
        </SwitchClosed>
        <CValveMoveToPosition
          valve_name="valve_8"
          position="1"
          comment="" />
      </StopPurge>
    </Purge>
    <Filter
      vessel="MW_SPPS_Reactor"
      wait_time="50 s"
      aspiration_speed="5.0"
      stir="False"
      stir_speed="500 RPM"
      filtrate_vessel="None"
      filtrate_through="None"
      anticlogging="False"
      temp="None"
      volume="0"
      continue_heatchill="False"
      dynamic="False"
      pressure="400 mbar"
      waste_vessel="Waste_4"
      filter_top_volume="0"
      inline_filter="False"
      vacuum_attached="True"
      transfer_to_volume="30 mL"
      r300_vac_node="None"
      through_cartridge="None"
      rotavap_waste="None"
      comment="">
      <StopStir
        vessel="MW_SPPS_Reactor"
        stirring_controller="None"
        comment="" />
      <CMove
        from_vessel="MW_SPPS_Reactor"
        to_vessel="Waste_4"
        volume="0"
        move_speed="100.0"
        aspiration_speed="5.0"
        dispense_speed="100.0"
        from_port="bottom"
        to_port="0"
        through="None"
        use_backbone="True"
        repeats="1"
        estimated_volume="None"
        time="None"
        comment="" />
      <ApplyVacuum
        vessel="MW_SPPS_Reactor"
        time="50 s"
        pressure="400 mbar"
        port="bottom"
        vessel_type="filter"
        vacuum_valve="valve_8"
        vacuum_source="Vacuum pump R"
        vacuum_device="None"
        vacuum_valve_inert_gas="None"
        vacuum_valve_unused_port="1"
        pneumatic_controller="Pneumatic controller"
        dynamic="False"
        comment="">
        <CConnect
          from_vessel="MW_SPPS_Reactor"
          to_vessel="Vacuum pump R"
          from_port="bottom"
          to_port="None"
          comment="" />
        <Wait
          time="50 s"
          comment="" />
        <CValveMoveToPosition
          valve_name="valve_8"
          position="1"
          comment="" />
      </ApplyVacuum>
    </Filter>
    <Add
      vessel="MW_SPPS_Reactor"
      reagent="DMF"
      volume="9 mL"
      viscous="False"
      dropwise="False"
      time="None"
      stir="False"
      stir_speed="250 RPM"
      purpose="None"
      amount="9 mL"
      mass="None"
      speed="None"
      port="bottom"
      through="None"
      move_speed="100 mL/min"
      aspiration_speed="100 mL/min"
      dispense_speed="100 mL/min"
      anticlogging="False"
      anticlogging_solvent="None"
      anticlogging_solvent_volume="2 mL"
      anticlogging_reagent_volume="10 mL"
      flush_solvent="None"
      flush_solvent_volume="5 mL"
      aspiration_valve="Valve_4"
      aspiration_pump="Pump_4"
      through_cartridge="None"
      reagent_vessel="DMF"
      waste_vessel="Waste_4"
      vessel_type="filter"
      anticlogging_solvent_vessel="None"
      prime_n_times="1"
      priming_volume="0"
      confirm_solid="True"
      cleaning="False"
      cleaning_solvent="None"
      cleaning_repeats="1"
      reagent_on_backbone="True"
      after_add_waste_vessel="None"
      tubing_dead_volume="0"
      reagent_concentration="None"
      default_pump_speed="100 mL/min"
      comment="">
      <StopStir
        vessel="MW_SPPS_Reactor"
        stirring_controller="None"
        comment="" />
      <PrimePumpForAdd
        reagent="DMF"
        volume="0"
        reagent_vessel="DMF"
        waste_vessel="Waste_4"
        prime_n_times="1"
        move_speed="100 mL/min"
        aspiration_speed="100 mL/min"
        dispense_speed="100 mL/min"
        aspiration_pump="Pump_4"
        comment="" />
      <CMove
        from_vessel="DMF"
        to_vessel="MW_SPPS_Reactor"
        volume="9 mL"
        move_speed="100.0"
        aspiration_speed="100.0"
        dispense_speed="100.0"
        from_port="0"
        to_port="bottom"
        through="None"
        use_backbone="True"
        repeats="1"
        estimated_volume="None"
        time="None"
        comment="" />
      <Wait
        time="10 s"
        comment="" />
      <FlushTubing
        to_vessel="MW_SPPS_Reactor"
        to_port="bottom"
        volume="5 mL"
        aspiration_speed="100 mL/min"
        move_speed="100 mL/min"
        dispense_speed="100 mL/min"
        through_cartridge="None"
        flush_tube_vessel="Air"
        aspiration_valve="Valve_4"
        flush_solvent="None"
        flush_solvent_volume="5 mL"
        flush_solvent_vessel="None"
        solvent_aspiration_valve="None"
        through_nodes="Valve_4"
        dead_volume="None"
        time="None"
        comment="">
        <CMove
          from_vessel="Air"
          to_vessel="MW_SPPS_Reactor"
          volume="5 mL"
          move_speed="100.0"
          aspiration_speed="100.0"
          dispense_speed="100.0"
          from_port="0"
          to_port="bottom"
          through="Valve_4"
          use_backbone="True"
          repeats="1"
          estimated_volume="None"
          time="None"
          comment="" />
      </FlushTubing>
    </Add>
    <Purge
      vessel="MW_SPPS_Reactor"
      time="45 s"
      gas="None"
      pressure="None"
      flow_rate="None"
      comment="">
      <StartPurge
        vessel="MW_SPPS_Reactor"
        gas="None"
        pressure="None"
        flow_rate="None"
        pneumatic_controller="Pneumatic controller"
        inert_gas="None"
        comment="">
        <SwitchArgon
          vessel="MW_SPPS_Reactor"
          port="None"
          connect_pump="False"
          vacuum_valve="valve_8"
          pneumatic_controller="Pneumatic controller"
          pneumatic_controller_port="1"
          aspiration_pump="None"
          comment="">
          <CConnect
            from_vessel="Pneumatic controller"
            to_vessel="MW_SPPS_Reactor"
            from_port="None"
            to_port="None"
            comment="" />
          <CSetPneumaticState
            pneumatic_controller="Pneumatic controller"
            port="1"
            state="gas"
            comment="" />
        </SwitchArgon>
      </StartPurge>
      <Wait
        time="45 s"
        comment="" />
      <StopPurge
        vessel="MW_SPPS_Reactor"
        pneumatic_controller="Pneumatic controller"
        inert_gas="None"
        inert_gas_valve="valve_8"
        inert_gas_valve_unused_port="1"
        comment="">
        <SwitchClosed
          vessel="MW_SPPS_Reactor"
          port="None"
          vacuum_valve="valve_8"
          pneumatic_controller="Pneumatic controller"
          pneumatic_controller_port="1"
          connect_pump="False"
          aspiration_pump="None"
          comment="">
          <CSetPneumaticState
            pneumatic_controller="Pneumatic controller"
            port="1"
            state="closed"
            comment="" />
        </SwitchClosed>
        <CValveMoveToPosition
          valve_name="valve_8"
          position="1"
          comment="" />
      </StopPurge>
    </Purge>
    <Filter
      vessel="MW_SPPS_Reactor"
      wait_time="50 s"
      aspiration_speed="5.0"
      stir="False"
      stir_speed="500 RPM"
      filtrate_vessel="None"
      filtrate_through="None"
      anticlogging="False"
      temp="None"
      volume="0"
      continue_heatchill="False"
      dynamic="False"
      pressure="400 mbar"
      waste_vessel="Waste_4"
      filter_top_volume="0"
      inline_filter="False"
      vacuum_attached="True"
      transfer_to_volume="30 mL"
      r300_vac_node="None"
      through_cartridge="None"
      rotavap_waste="None"
      comment="">
      <StopStir
        vessel="MW_SPPS_Reactor"
        stirring_controller="None"
        comment="" />
      <CMove
        from_vessel="MW_SPPS_Reactor"
        to_vessel="Waste_4"
        volume="0"
        move_speed="100.0"
        aspiration_speed="5.0"
        dispense_speed="100.0"
        from_port="bottom"
        to_port="0"
        through="None"
        use_backbone="True"
        repeats="1"
        estimated_volume="None"
        time="None"
        comment="" />
      <ApplyVacuum
        vessel="MW_SPPS_Reactor"
        time="50 s"
        pressure="400 mbar"
        port="bottom"
        vessel_type="filter"
        vacuum_valve="valve_8"
        vacuum_source="Vacuum pump R"
        vacuum_device="None"
        vacuum_valve_inert_gas="None"
        vacuum_valve_unused_port="1"
        pneumatic_controller="Pneumatic controller"
        dynamic="False"
        comment="">
        <CConnect
          from_vessel="MW_SPPS_Reactor"
          to_vessel="Vacuum pump R"
          from_port="bottom"
          to_port="None"
          comment="" />
        <Wait
          time="50 s"
          comment="" />
        <CValveMoveToPosition
          valve_name="valve_8"
          position="1"
          comment="" />
      </ApplyVacuum>
    </Filter>
    <Add
      vessel="MW_SPPS_Reactor"
      reagent="DMF"
      volume="9 mL"
      viscous="False"
      dropwise="False"
      time="None"
      stir="False"
      stir_speed="250 RPM"
      purpose="None"
      amount="9 mL"
      mass="None"
      speed="None"
      port="bottom"
      through="None"
      move_speed="100 mL/min"
      aspiration_speed="100 mL/min"
      dispense_speed="100 mL/min"
      anticlogging="False"
      anticlogging_solvent="None"
      anticlogging_solvent_volume="2 mL"
      anticlogging_reagent_volume="10 mL"
      flush_solvent="None"
      flush_solvent_volume="5 mL"
      aspiration_valve="Valve_4"
      aspiration_pump="Pump_4"
      through_cartridge="None"
      reagent_vessel="DMF"
      waste_vessel="Waste_4"
      vessel_type="filter"
      anticlogging_solvent_vessel="None"
      prime_n_times="1"
      priming_volume="0"
      confirm_solid="True"
      cleaning="False"
      cleaning_solvent="None"
      cleaning_repeats="1"
      reagent_on_backbone="True"
      after_add_waste_vessel="None"
      tubing_dead_volume="0"
      reagent_concentration="None"
      default_pump_speed="100 mL/min"
      comment="">
      <StopStir
        vessel="MW_SPPS_Reactor"
        stirring_controller="None"
        comment="" />
      <PrimePumpForAdd
        reagent="DMF"
        volume="0"
        reagent_vessel="DMF"
        waste_vessel="Waste_4"
        prime_n_times="1"
        move_speed="100 mL/min"
        aspiration_speed="100 mL/min"
        dispense_speed="100 mL/min"
        aspiration_pump="Pump_4"
        comment="" />
      <CMove
        from_vessel="DMF"
        to_vessel="MW_SPPS_Reactor"
        volume="9 mL"
        move_speed="100.0"
        aspiration_speed="100.0"
        dispense_speed="100.0"
        from_port="0"
        to_port="bottom"
        through="None"
        use_backbone="True"
        repeats="1"
        estimated_volume="None"
        time="None"
        comment="" />
      <Wait
        time="10 s"
        comment="" />
      <FlushTubing
        to_vessel="MW_SPPS_Reactor"
        to_port="bottom"
        volume="5 mL"
        aspiration_speed="100 mL/min"
        move_speed="100 mL/min"
        dispense_speed="100 mL/min"
        through_cartridge="None"
        flush_tube_vessel="Air"
        aspiration_valve="Valve_4"
        flush_solvent="None"
        flush_solvent_volume="5 mL"
        flush_solvent_vessel="None"
        solvent_aspiration_valve="None"
        through_nodes="Valve_4"
        dead_volume="None"
        time="None"
        comment="">
        <CMove
          from_vessel="Air"
          to_vessel="MW_SPPS_Reactor"
          volume="5 mL"
          move_speed="100.0"
          aspiration_speed="100.0"
          dispense_speed="100.0"
          from_port="0"
          to_port="bottom"
          through="Valve_4"
          use_backbone="True"
          repeats="1"
          estimated_volume="None"
          time="None"
          comment="" />
      </FlushTubing>
    </Add>
    <Purge
      vessel="MW_SPPS_Reactor"
      time="45 s"
      gas="None"
      pressure="None"
      flow_rate="None"
      comment="">
      <StartPurge
        vessel="MW_SPPS_Reactor"
        gas="None"
        pressure="None"
        flow_rate="None"
        pneumatic_controller="Pneumatic controller"
        inert_gas="None"
        comment="">
        <SwitchArgon
          vessel="MW_SPPS_Reactor"
          port="None"
          connect_pump="False"
          vacuum_valve="valve_8"
          pneumatic_controller="Pneumatic controller"
          pneumatic_controller_port="1"
          aspiration_pump="None"
          comment="">
          <CConnect
            from_vessel="Pneumatic controller"
            to_vessel="MW_SPPS_Reactor"
            from_port="None"
            to_port="None"
            comment="" />
          <CSetPneumaticState
            pneumatic_controller="Pneumatic controller"
            port="1"
            state="gas"
            comment="" />
        </SwitchArgon>
      </StartPurge>
      <Wait
        time="45 s"
        comment="" />
      <StopPurge
        vessel="MW_SPPS_Reactor"
        pneumatic_controller="Pneumatic controller"
        inert_gas="None"
        inert_gas_valve="valve_8"
        inert_gas_valve_unused_port="1"
        comment="">
        <SwitchClosed
          vessel="MW_SPPS_Reactor"
          port="None"
          vacuum_valve="valve_8"
          pneumatic_controller="Pneumatic controller"
          pneumatic_controller_port="1"
          connect_pump="False"
          aspiration_pump="None"
          comment="">
          <CSetPneumaticState
            pneumatic_controller="Pneumatic controller"
            port="1"
            state="closed"
            comment="" />
        </SwitchClosed>
        <CValveMoveToPosition
          valve_name="valve_8"
          position="1"
          comment="" />
      </StopPurge>
    </Purge>
    <Filter
      vessel="MW_SPPS_Reactor"
      wait_time="1.1667 min"
      aspiration_speed="5.0"
      stir="False"
      stir_speed="500 RPM"
      filtrate_vessel="None"
      filtrate_through="None"
      anticlogging="False"
      temp="None"
      volume="0"
      continue_heatchill="False"
      dynamic="False"
      pressure="400 mbar"
      waste_vessel="Waste_4"
      filter_top_volume="0"
      inline_filter="False"
      vacuum_attached="True"
      transfer_to_volume="30 mL"
      r300_vac_node="None"
      through_cartridge="None"
      rotavap_waste="None"
      comment="">
      <StopStir
        vessel="MW_SPPS_Reactor"
        stirring_controller="None"
        comment="" />
      <CMove
        from_vessel="MW_SPPS_Reactor"
        to_vessel="Waste_4"
        volume="0"
        move_speed="100.0"
        aspiration_speed="5.0"
        dispense_speed="100.0"
        from_port="bottom"
        to_port="0"
        through="None"
        use_backbone="True"
        repeats="1"
        estimated_volume="None"
        time="None"
        comment="" />
      <ApplyVacuum
        vessel="MW_SPPS_Reactor"
        time="1.1667 min"
        pressure="400 mbar"
        port="bottom"
        vessel_type="filter"
        vacuum_valve="valve_8"
        vacuum_source="Vacuum pump R"
        vacuum_device="None"
        vacuum_valve_inert_gas="None"
        vacuum_valve_unused_port="1"
        pneumatic_controller="Pneumatic controller"
        dynamic="False"
        comment="">
        <CConnect
          from_vessel="MW_SPPS_Reactor"
          to_vessel="Vacuum pump R"
          from_port="bottom"
          to_port="None"
          comment="" />
        <Wait
          time="1.1667 min"
          comment="" />
        <CValveMoveToPosition
          valve_name="valve_8"
          position="1"
          comment="" />
      </ApplyVacuum>
    </Filter>
    <Add
      vessel="MW_SPPS_Reactor"
      reagent="Ile"
      volume="2 mL"
      viscous="False"
      dropwise="False"
      time="None"
      stir="False"
      stir_speed="250 RPM"
      purpose="None"
      amount="2 mL"
      mass="None"
      speed="None"
      port="bottom"
      through="None"
      move_speed="100 mL/min"
      aspiration_speed="100 mL/min"
      dispense_speed="100 mL/min"
      anticlogging="False"
      anticlogging_solvent="None"
      anticlogging_solvent_volume="2 mL"
      anticlogging_reagent_volume="10 mL"
      flush_solvent="None"
      flush_solvent_volume="5 mL"
      aspiration_valve="Valve_6"
      aspiration_pump="Pump_6"
      through_cartridge="None"
      reagent_vessel="Ile"
      waste_vessel="Waste_6"
      vessel_type="filter"
      anticlogging_solvent_vessel="None"
      prime_n_times="1"
      priming_volume="2 mL"
      confirm_solid="True"
      cleaning="False"
      cleaning_solvent="None"
      cleaning_repeats="1"
      reagent_on_backbone="True"
      after_add_waste_vessel="None"
      tubing_dead_volume="0"
      reagent_concentration="None"
      default_pump_speed="100 mL/min"
      comment="">
      <StopStir
        vessel="MW_SPPS_Reactor"
        stirring_controller="None"
        comment="" />
      <PrimePumpForAdd
        reagent="Ile"
        volume="2 mL"
        reagent_vessel="Ile"
        waste_vessel="Waste_6"
        prime_n_times="1"
        move_speed="100 mL/min"
        aspiration_speed="100 mL/min"
        dispense_speed="100 mL/min"
        aspiration_pump="Pump_6"
        comment="">
        <Repeat
          repeats="1"
          once="False"
          comment="">
          <CMove
            from_vessel="Ile"
            to_vessel="Waste_6"
            volume="2 mL"
            move_speed="100.0"
            aspiration_speed="100.0"
            dispense_speed="100.0"
            from_port="0"
            to_port="0"
            through="None"
            use_backbone="True"
            repeats="1"
            estimated_volume="None"
            time="None"
            comment="" />
        </Repeat>
      </PrimePumpForAdd>
      <CMove
        from_vessel="Ile"
        to_vessel="MW_SPPS_Reactor"
        volume="2 mL"
        move_speed="100.0"
        aspiration_speed="100.0"
        dispense_speed="100.0"
        from_port="0"
        to_port="bottom"
        through="None"
        use_backbone="True"
        repeats="1"
        estimated_volume="None"
        time="None"
        comment="" />
      <Wait
        time="10 s"
        comment="" />
      <FlushTubing
        to_vessel="MW_SPPS_Reactor"
        to_port="bottom"
        volume="5 mL"
        aspiration_speed="100 mL/min"
        move_speed="100 mL/min"
        dispense_speed="100 mL/min"
        through_cartridge="None"
        flush_tube_vessel="Air"
        aspiration_valve="Valve_6"
        flush_solvent="None"
        flush_solvent_volume="5 mL"
        flush_solvent_vessel="None"
        solvent_aspiration_valve="None"
        through_nodes="Valve_6"
        dead_volume="None"
        time="None"
        comment="">
        <CMove
          from_vessel="Air"
          to_vessel="MW_SPPS_Reactor"
          volume="5 mL"
          move_speed="100.0"
          aspiration_speed="100.0"
          dispense_speed="100.0"
          from_port="0"
          to_port="bottom"
          through="Valve_6"
          use_backbone="True"
          repeats="1"
          estimated_volume="None"
          time="None"
          comment="" />
      </FlushTubing>
    </Add>
    <Add
      vessel="MW_SPPS_Reactor"
      reagent="HATU"
      volume="2 mL"
      viscous="False"
      dropwise="False"
      time="None"
      stir="False"
      stir_speed="250 RPM"
      purpose="None"
      amount="2 mL"
      mass="None"
      speed="None"
      port="bottom"
      through="None"
      move_speed="100 mL/min"
      aspiration_speed="100 mL/min"
      dispense_speed="100 mL/min"
      anticlogging="False"
      anticlogging_solvent="None"
      anticlogging_solvent_volume="2 mL"
      anticlogging_reagent_volume="10 mL"
      flush_solvent="None"
      flush_solvent_volume="5 mL"
      aspiration_valve="Valve_5"
      aspiration_pump="Pump_5"
      through_cartridge="None"
      reagent_vessel="HATU"
      waste_vessel="Waste_5"
      vessel_type="filter"
      anticlogging_solvent_vessel="None"
      prime_n_times="1"
      priming_volume="2 mL"
      confirm_solid="True"
      cleaning="False"
      cleaning_solvent="None"
      cleaning_repeats="1"
      reagent_on_backbone="True"
      after_add_waste_vessel="None"
      tubing_dead_volume="0"
      reagent_concentration="None"
      default_pump_speed="100 mL/min"
      comment="">
      <StopStir
        vessel="MW_SPPS_Reactor"
        stirring_controller="None"
        comment="" />
      <PrimePumpForAdd
        reagent="HATU"
        volume="2 mL"
        reagent_vessel="HATU"
        waste_vessel="Waste_5"
        prime_n_times="1"
        move_speed="100 mL/min"
        aspiration_speed="100 mL/min"
        dispense_speed="100 mL/min"
        aspiration_pump="Pump_5"
        comment="">
        <Repeat
          repeats="1"
          once="False"
          comment="">
          <CMove
            from_vessel="HATU"
            to_vessel="Waste_5"
            volume="2 mL"
            move_speed="100.0"
            aspiration_speed="100.0"
            dispense_speed="100.0"
            from_port="0"
            to_port="0"
            through="None"
            use_backbone="True"
            repeats="1"
            estimated_volume="None"
            time="None"
            comment="" />
        </Repeat>
      </PrimePumpForAdd>
      <CMove
        from_vessel="HATU"
        to_vessel="MW_SPPS_Reactor"
        volume="2 mL"
        move_speed="100.0"
        aspiration_speed="100.0"
        dispense_speed="100.0"
        from_port="0"
        to_port="bottom"
        through="None"
        use_backbone="True"
        repeats="1"
        estimated_volume="None"
        time="None"
        comment="" />
      <Wait
        time="10 s"
        comment="" />
      <FlushTubing
        to_vessel="MW_SPPS_Reactor"
        to_port="bottom"
        volume="5 mL"
        aspiration_speed="100 mL/min"
        move_speed="100 mL/min"
        dispense_speed="100 mL/min"
        through_cartridge="None"
        flush_tube_vessel="Air"
        aspiration_valve="Valve_5"
        flush_solvent="None"
        flush_solvent_volume="5 mL"
        flush_solvent_vessel="None"
        solvent_aspiration_valve="None"
        through_nodes="Valve_5"
        dead_volume="None"
        time="None"
        comment="">
        <CMove
          from_vessel="Air"
          to_vessel="MW_SPPS_Reactor"
          volume="5 mL"
          move_speed="100.0"
          aspiration_speed="100.0"
          dispense_speed="100.0"
          from_port="0"
          to_port="bottom"
          through="Valve_5"
          use_backbone="True"
          repeats="1"
          estimated_volume="None"
          time="None"
          comment="" />
      </FlushTubing>
    </Add>
    <Add
      vessel="MW_SPPS_Reactor"
      reagent="DIPEA"
      volume="0.5 mL"
      viscous="False"
      dropwise="False"
      time="None"
      stir="False"
      stir_speed="250 RPM"
      purpose="None"
      amount="0.5 mL"
      mass="None"
      speed="None"
      port="bottom"
      through="None"
      move_speed="100 mL/min"
      aspiration_speed="100 mL/min"
      dispense_speed="100 mL/min"
      anticlogging="False"
      anticlogging_solvent="None"
      anticlogging_solvent_volume="2 mL"
      anticlogging_reagent_volume="10 mL"
      flush_solvent="None"
      flush_solvent_volume="5 mL"
      aspiration_valve="Valve_5"
      aspiration_pump="Pump_5"
      through_cartridge="None"
      reagent_vessel="DIPEA"
      waste_vessel="Waste_5"
      vessel_type="filter"
      anticlogging_solvent_vessel="None"
      prime_n_times="1"
      priming_volume="3 mL"
      confirm_solid="True"
      cleaning="False"
      cleaning_solvent="None"
      cleaning_repeats="1"
      reagent_on_backbone="True"
      after_add_waste_vessel="None"
      tubing_dead_volume="0"
      reagent_concentration="None"
      default_pump_speed="100 mL/min"
      comment="">
      <StopStir
        vessel="MW_SPPS_Reactor"
        stirring_controller="None"
        comment="" />
      <PrimePumpForAdd
        reagent="DIPEA"
        volume="3 mL"
        reagent_vessel="DIPEA"
        waste_vessel="Waste_5"
        prime_n_times="1"
        move_speed="100 mL/min"
        aspiration_speed="100 mL/min"
        dispense_speed="100 mL/min"
        aspiration_pump="Pump_5"
        comment="">
        <Repeat
          repeats="1"
          once="False"
          comment="">
          <CMove
            from_vessel="DIPEA"
            to_vessel="Waste_5"
            volume="3 mL"
            move_speed="100.0"
            aspiration_speed="100.0"
            dispense_speed="100.0"
            from_port="0"
            to_port="0"
            through="None"
            use_backbone="True"
            repeats="1"
            estimated_volume="None"
            time="None"
            comment="" />
        </Repeat>
      </PrimePumpForAdd>
      <CMove
        from_vessel="DIPEA"
        to_vessel="MW_SPPS_Reactor"
        volume="0.5 mL"
        move_speed="100.0"
        aspiration_speed="100.0"
        dispense_speed="100.0"
        from_port="0"
        to_port="bottom"
        through="None"
        use_backbone="True"
        repeats="1"
        estimated_volume="None"
        time="None"
        comment="" />
      <Wait
        time="10 s"
        comment="" />
      <FlushTubing
        to_vessel="MW_SPPS_Reactor"
        to_port="bottom"
        volume="5 mL"
        aspiration_speed="100 mL/min"
        move_speed="100 mL/min"
        dispense_speed="100 mL/min"
        through_cartridge="None"
        flush_tube_vessel="Air"
        aspiration_valve="Valve_5"
        flush_solvent="None"
        flush_solvent_volume="5 mL"
        flush_solvent_vessel="None"
        solvent_aspiration_valve="None"
        through_nodes="Valve_5"
        dead_volume="None"
        time="None"
        comment="">
        <CMove
          from_vessel="Air"
          to_vessel="MW_SPPS_Reactor"
          volume="5 mL"
          move_speed="100.0"
          aspiration_speed="100.0"
          dispense_speed="100.0"
          from_port="0"
          to_port="bottom"
          through="Valve_5"
          use_backbone="True"
          repeats="1"
          estimated_volume="None"
          time="None"
          comment="" />
      </FlushTubing>
    </Add>
    <StartPurge
      vessel="MW_SPPS_Reactor"
      gas="None"
      pressure="None"
      flow_rate="None"
      pneumatic_controller="Pneumatic controller"
      inert_gas="None"
      comment="">
      <SwitchArgon
        vessel="MW_SPPS_Reactor"
        port="None"
        connect_pump="False"
        vacuum_valve="valve_8"
        pneumatic_controller="Pneumatic controller"
        pneumatic_controller_port="1"
        aspiration_pump="None"
        comment="">
        <CConnect
          from_vessel="Pneumatic controller"
          to_vessel="MW_SPPS_Reactor"
          from_port="None"
          to_port="None"
          comment="" />
        <CSetPneumaticState
          pneumatic_controller="Pneumatic controller"
          port="1"
          state="gas"
          comment="" />
      </SwitchArgon>
    </StartPurge>
    <Repeat
      repeats="5"
      once="False"
      comment="">
      <Microwave
        vessel="MW_SPPS_Reactor"
        time="15 s"
        power="150.0"
        temp="None"
        pressure="None"
        comment="">
        <StartMicrowave
          vessel="MW_SPPS_Reactor"
          power="150.0"
          temp="None"
          pressure="None"
          _device_name="None"
          comment="">
          <CMicrowaveGeneratorSetPower
            vessel="MW_SPPS_Reactor"
            power="150.0"
            _device_name="None"
            comment="" />
          <CMicrowaveGeneratorStart
            vessel="MW_SPPS_Reactor"
            _device_name="None"
            comment="" />
        </StartMicrowave>
        <Wait
          time="15 s"
          comment="" />
        <StopMicrowave
          vessel="MW_SPPS_Reactor"
          comment="">
          <CMicrowaveGeneratorStop
            vessel="MW_SPPS_Reactor"
            _device_name="None"
            comment="" />
        </StopMicrowave>
      </Microwave>
      <Wait
        time="45 s"
        comment="" />
    </Repeat>
    <StopPurge
      vessel="MW_SPPS_Reactor"
      pneumatic_controller="Pneumatic controller"
      inert_gas="None"
      inert_gas_valve="valve_8"
      inert_gas_valve_unused_port="1"
      comment="">
      <SwitchClosed
        vessel="MW_SPPS_Reactor"
        port="None"
        vacuum_valve="valve_8"
        pneumatic_controller="Pneumatic controller"
        pneumatic_controller_port="1"
        connect_pump="False"
        aspiration_pump="None"
        comment="">
        <CSetPneumaticState
          pneumatic_controller="Pneumatic controller"
          port="1"
          state="closed"
          comment="" />
      </SwitchClosed>
      <CValveMoveToPosition
        valve_name="valve_8"
        position="1"
        comment="" />
    </StopPurge>
    <Filter
      vessel="MW_SPPS_Reactor"
      wait_time="1.3333 min"
      aspiration_speed="5.0"
      stir="False"
      stir_speed="500 RPM"
      filtrate_vessel="None"
      filtrate_through="None"
      anticlogging="False"
      temp="None"
      volume="0"
      continue_heatchill="False"
      dynamic="False"
      pressure="400 mbar"
      waste_vessel="Waste_4"
      filter_top_volume="0"
      inline_filter="False"
      vacuum_attached="True"
      transfer_to_volume="30 mL"
      r300_vac_node="None"
      through_cartridge="None"
      rotavap_waste="None"
      comment="">
      <StopStir
        vessel="MW_SPPS_Reactor"
        stirring_controller="None"
        comment="" />
      <CMove
        from_vessel="MW_SPPS_Reactor"
        to_vessel="Waste_4"
        volume="0"
        move_speed="100.0"
        aspiration_speed="5.0"
        dispense_speed="100.0"
        from_port="bottom"
        to_port="0"
        through="None"
        use_backbone="True"
        repeats="1"
        estimated_volume="None"
        time="None"
        comment="" />
      <ApplyVacuum
        vessel="MW_SPPS_Reactor"
        time="1.3333 min"
        pressure="400 mbar"
        port="bottom"
        vessel_type="filter"
        vacuum_valve="valve_8"
        vacuum_source="Vacuum pump R"
        vacuum_device="None"
        vacuum_valve_inert_gas="None"
        vacuum_valve_unused_port="1"
        pneumatic_controller="Pneumatic controller"
        dynamic="False"
        comment="">
        <CConnect
          from_vessel="MW_SPPS_Reactor"
          to_vessel="Vacuum pump R"
          from_port="bottom"
          to_port="None"
          comment="" />
        <Wait
          time="1.3333 min"
          comment="" />
        <CValveMoveToPosition
          valve_name="valve_8"
          position="1"
          comment="" />
      </ApplyVacuum>
    </Filter>
    <ResetHandling
      solvent="DMF"
      repeats="3"
      volume="3 mL"
      daisy_chained="True"
      end_wastes="Waste_1 Waste_7"
      solvent_vessel="DMF"
      air_flush="True"
      comment="">
      <CMove
        from_vessel="DMF"
        to_vessel="Waste_1"
        volume="3 mL"
        move_speed="100.0"
        aspiration_speed="100.0"
        dispense_speed="100.0"
        from_port="0"
        to_port="0"
        through="None"
        use_backbone="True"
        repeats="3"
        estimated_volume="None"
        time="None"
        comment="" />
      <CMove
        from_vessel="DMF"
        to_vessel="Waste_7"
        volume="3 mL"
        move_speed="100.0"
        aspiration_speed="100.0"
        dispense_speed="100.0"
        from_port="0"
        to_port="0"
        through="None"
        use_backbone="True"
        repeats="3"
        estimated_volume="None"
        time="None"
        comment="" />
      <FlushTubing
        to_vessel="Waste_1"
        to_port="0"
        volume="5 mL"
        aspiration_speed="100 mL/min"
        move_speed="100 mL/min"
        dispense_speed="100 mL/min"
        through_cartridge="None"
        flush_tube_vessel="Air"
        aspiration_valve="None"
        flush_solvent="None"
        flush_solvent_volume="None"
        flush_solvent_vessel="None"
        solvent_aspiration_valve="None"
        through_nodes=""
        dead_volume="None"
        time="None"
        comment="">
        <CMove
          from_vessel="Air"
          to_vessel="Waste_1"
          volume="5 mL"
          move_speed="100.0"
          aspiration_speed="100.0"
          dispense_speed="100.0"
          from_port="0"
          to_port="0"
          through=""
          use_backbone="True"
          repeats="1"
          estimated_volume="None"
          time="None"
          comment="" />
      </FlushTubing>
      <FlushTubing
        to_vessel="Waste_7"
        to_port="0"
        volume="5 mL"
        aspiration_speed="100 mL/min"
        move_speed="100 mL/min"
        dispense_speed="100 mL/min"
        through_cartridge="None"
        flush_tube_vessel="Air"
        aspiration_valve="None"
        flush_solvent="None"
        flush_solvent_volume="None"
        flush_solvent_vessel="None"
        solvent_aspiration_valve="None"
        through_nodes=""
        dead_volume="None"
        time="None"
        comment="">
        <CMove
          from_vessel="Air"
          to_vessel="Waste_7"
          volume="5 mL"
          move_speed="100.0"
          aspiration_speed="100.0"
          dispense_speed="100.0"
          from_port="0"
          to_port="0"
          through=""
          use_backbone="True"
          repeats="1"
          estimated_volume="None"
          time="None"
          comment="" />
      </FlushTubing>
    </ResetHandling>
    <Add
      vessel="MW_SPPS_Reactor"
      reagent="DMF"
      volume="9 mL"
      viscous="False"
      dropwise="False"
      time="None"
      stir="False"
      stir_speed="250 RPM"
      purpose="None"
      amount="9 mL"
      mass="None"
      speed="None"
      port="bottom"
      through="None"
      move_speed="100 mL/min"
      aspiration_speed="100 mL/min"
      dispense_speed="100 mL/min"
      anticlogging="False"
      anticlogging_solvent="None"
      anticlogging_solvent_volume="2 mL"
      anticlogging_reagent_volume="10 mL"
      flush_solvent="None"
      flush_solvent_volume="5 mL"
      aspiration_valve="Valve_4"
      aspiration_pump="Pump_4"
      through_cartridge="None"
      reagent_vessel="DMF"
      waste_vessel="Waste_4"
      vessel_type="filter"
      anticlogging_solvent_vessel="None"
      prime_n_times="1"
      priming_volume="3 mL"
      confirm_solid="True"
      cleaning="False"
      cleaning_solvent="None"
      cleaning_repeats="1"
      reagent_on_backbone="True"
      after_add_waste_vessel="None"
      tubing_dead_volume="0"
      reagent_concentration="None"
      default_pump_speed="100 mL/min"
      comment="">
      <StopStir
        vessel="MW_SPPS_Reactor"
        stirring_controller="None"
        comment="" />
      <PrimePumpForAdd
        reagent="DMF"
        volume="3 mL"
        reagent_vessel="DMF"
        waste_vessel="Waste_4"
        prime_n_times="1"
        move_speed="100 mL/min"
        aspiration_speed="100 mL/min"
        dispense_speed="100 mL/min"
        aspiration_pump="Pump_4"
        comment="">
        <Repeat
          repeats="1"
          once="False"
          comment="">
          <CMove
            from_vessel="DMF"
            to_vessel="Waste_4"
            volume="3 mL"
            move_speed="100.0"
            aspiration_speed="100.0"
            dispense_speed="100.0"
            from_port="0"
            to_port="0"
            through="None"
            use_backbone="True"
            repeats="1"
            estimated_volume="None"
            time="None"
            comment="" />
        </Repeat>
      </PrimePumpForAdd>
      <CMove
        from_vessel="DMF"
        to_vessel="MW_SPPS_Reactor"
        volume="9 mL"
        move_speed="100.0"
        aspiration_speed="100.0"
        dispense_speed="100.0"
        from_port="0"
        to_port="bottom"
        through="None"
        use_backbone="True"
        repeats="1"
        estimated_volume="None"
        time="None"
        comment="" />
      <Wait
        time="10 s"
        comment="" />
      <FlushTubing
        to_vessel="MW_SPPS_Reactor"
        to_port="bottom"
        volume="5 mL"
        aspiration_speed="100 mL/min"
        move_speed="100 mL/min"
        dispense_speed="100 mL/min"
        through_cartridge="None"
        flush_tube_vessel="Air"
        aspiration_valve="Valve_4"
        flush_solvent="None"
        flush_solvent_volume="5 mL"
        flush_solvent_vessel="None"
        solvent_aspiration_valve="None"
        through_nodes="Valve_4"
        dead_volume="None"
        time="None"
        comment="">
        <CMove
          from_vessel="Air"
          to_vessel="MW_SPPS_Reactor"
          volume="5 mL"
          move_speed="100.0"
          aspiration_speed="100.0"
          dispense_speed="100.0"
          from_port="0"
          to_port="bottom"
          through="Valve_4"
          use_backbone="True"
          repeats="1"
          estimated_volume="None"
          time="None"
          comment="" />
      </FlushTubing>
    </Add>
    <Purge
      vessel="MW_SPPS_Reactor"
      time="45 s"
      gas="None"
      pressure="None"
      flow_rate="None"
      comment="">
      <StartPurge
        vessel="MW_SPPS_Reactor"
        gas="None"
        pressure="None"
        flow_rate="None"
        pneumatic_controller="Pneumatic controller"
        inert_gas="None"
        comment="">
        <SwitchArgon
          vessel="MW_SPPS_Reactor"
          port="None"
          connect_pump="False"
          vacuum_valve="valve_8"
          pneumatic_controller="Pneumatic controller"
          pneumatic_controller_port="1"
          aspiration_pump="None"
          comment="">
          <CConnect
            from_vessel="Pneumatic controller"
            to_vessel="MW_SPPS_Reactor"
            from_port="None"
            to_port="None"
            comment="" />
          <CSetPneumaticState
            pneumatic_controller="Pneumatic controller"
            port="1"
            state="gas"
            comment="" />
        </SwitchArgon>
      </StartPurge>
      <Wait
        time="45 s"
        comment="" />
      <StopPurge
        vessel="MW_SPPS_Reactor"
        pneumatic_controller="Pneumatic controller"
        inert_gas="None"
        inert_gas_valve="valve_8"
        inert_gas_valve_unused_port="1"
        comment="">
        <SwitchClosed
          vessel="MW_SPPS_Reactor"
          port="None"
          vacuum_valve="valve_8"
          pneumatic_controller="Pneumatic controller"
          pneumatic_controller_port="1"
          connect_pump="False"
          aspiration_pump="None"
          comment="">
          <CSetPneumaticState
            pneumatic_controller="Pneumatic controller"
            port="1"
            state="closed"
            comment="" />
        </SwitchClosed>
        <CValveMoveToPosition
          valve_name="valve_8"
          position="1"
          comment="" />
      </StopPurge>
    </Purge>
    <Filter
      vessel="MW_SPPS_Reactor"
      wait_time="50 s"
      aspiration_speed="5.0"
      stir="False"
      stir_speed="500 RPM"
      filtrate_vessel="None"
      filtrate_through="None"
      anticlogging="False"
      temp="None"
      volume="0"
      continue_heatchill="False"
      dynamic="False"
      pressure="400 mbar"
      waste_vessel="Waste_4"
      filter_top_volume="0"
      inline_filter="False"
      vacuum_attached="True"
      transfer_to_volume="30 mL"
      r300_vac_node="None"
      through_cartridge="None"
      rotavap_waste="None"
      comment="">
      <StopStir
        vessel="MW_SPPS_Reactor"
        stirring_controller="None"
        comment="" />
      <CMove
        from_vessel="MW_SPPS_Reactor"
        to_vessel="Waste_4"
        volume="0"
        move_speed="100.0"
        aspiration_speed="5.0"
        dispense_speed="100.0"
        from_port="bottom"
        to_port="0"
        through="None"
        use_backbone="True"
        repeats="1"
        estimated_volume="None"
        time="None"
        comment="" />
      <ApplyVacuum
        vessel="MW_SPPS_Reactor"
        time="50 s"
        pressure="400 mbar"
        port="bottom"
        vessel_type="filter"
        vacuum_valve="valve_8"
        vacuum_source="Vacuum pump R"
        vacuum_device="None"
        vacuum_valve_inert_gas="None"
        vacuum_valve_unused_port="1"
        pneumatic_controller="Pneumatic controller"
        dynamic="False"
        comment="">
        <CConnect
          from_vessel="MW_SPPS_Reactor"
          to_vessel="Vacuum pump R"
          from_port="bottom"
          to_port="None"
          comment="" />
        <Wait
          time="50 s"
          comment="" />
        <CValveMoveToPosition
          valve_name="valve_8"
          position="1"
          comment="" />
      </ApplyVacuum>
    </Filter>
    <Add
      vessel="MW_SPPS_Reactor"
      reagent="DMF"
      volume="9 mL"
      viscous="False"
      dropwise="False"
      time="None"
      stir="False"
      stir_speed="250 RPM"
      purpose="None"
      amount="9 mL"
      mass="None"
      speed="None"
      port="bottom"
      through="None"
      move_speed="100 mL/min"
      aspiration_speed="100 mL/min"
      dispense_speed="100 mL/min"
      anticlogging="False"
      anticlogging_solvent="None"
      anticlogging_solvent_volume="2 mL"
      anticlogging_reagent_volume="10 mL"
      flush_solvent="None"
      flush_solvent_volume="5 mL"
      aspiration_valve="Valve_4"
      aspiration_pump="Pump_4"
      through_cartridge="None"
      reagent_vessel="DMF"
      waste_vessel="Waste_4"
      vessel_type="filter"
      anticlogging_solvent_vessel="None"
      prime_n_times="1"
      priming_volume="0"
      confirm_solid="True"
      cleaning="False"
      cleaning_solvent="None"
      cleaning_repeats="1"
      reagent_on_backbone="True"
      after_add_waste_vessel="None"
      tubing_dead_volume="0"
      reagent_concentration="None"
      default_pump_speed="100 mL/min"
      comment="">
      <StopStir
        vessel="MW_SPPS_Reactor"
        stirring_controller="None"
        comment="" />
      <PrimePumpForAdd
        reagent="DMF"
        volume="0"
        reagent_vessel="DMF"
        waste_vessel="Waste_4"
        prime_n_times="1"
        move_speed="100 mL/min"
        aspiration_speed="100 mL/min"
        dispense_speed="100 mL/min"
        aspiration_pump="Pump_4"
        comment="" />
      <CMove
        from_vessel="DMF"
        to_vessel="MW_SPPS_Reactor"
        volume="9 mL"
        move_speed="100.0"
        aspiration_speed="100.0"
        dispense_speed="100.0"
        from_port="0"
        to_port="bottom"
        through="None"
        use_backbone="True"
        repeats="1"
        estimated_volume="None"
        time="None"
        comment="" />
      <Wait
        time="10 s"
        comment="" />
      <FlushTubing
        to_vessel="MW_SPPS_Reactor"
        to_port="bottom"
        volume="5 mL"
        aspiration_speed="100 mL/min"
        move_speed="100 mL/min"
        dispense_speed="100 mL/min"
        through_cartridge="None"
        flush_tube_vessel="Air"
        aspiration_valve="Valve_4"
        flush_solvent="None"
        flush_solvent_volume="5 mL"
        flush_solvent_vessel="None"
        solvent_aspiration_valve="None"
        through_nodes="Valve_4"
        dead_volume="None"
        time="None"
        comment="">
        <CMove
          from_vessel="Air"
          to_vessel="MW_SPPS_Reactor"
          volume="5 mL"
          move_speed="100.0"
          aspiration_speed="100.0"
          dispense_speed="100.0"
          from_port="0"
          to_port="bottom"
          through="Valve_4"
          use_backbone="True"
          repeats="1"
          estimated_volume="None"
          time="None"
          comment="" />
      </FlushTubing>
    </Add>
    <Purge
      vessel="MW_SPPS_Reactor"
      time="45 s"
      gas="None"
      pressure="None"
      flow_rate="None"
      comment="">
      <StartPurge
        vessel="MW_SPPS_Reactor"
        gas="None"
        pressure="None"
        flow_rate="None"
        pneumatic_controller="Pneumatic controller"
        inert_gas="None"
        comment="">
        <SwitchArgon
          vessel="MW_SPPS_Reactor"
          port="None"
          connect_pump="False"
          vacuum_valve="valve_8"
          pneumatic_controller="Pneumatic controller"
          pneumatic_controller_port="1"
          aspiration_pump="None"
          comment="">
          <CConnect
            from_vessel="Pneumatic controller"
            to_vessel="MW_SPPS_Reactor"
            from_port="None"
            to_port="None"
            comment="" />
          <CSetPneumaticState
            pneumatic_controller="Pneumatic controller"
            port="1"
            state="gas"
            comment="" />
        </SwitchArgon>
      </StartPurge>
      <Wait
        time="45 s"
        comment="" />
      <StopPurge
        vessel="MW_SPPS_Reactor"
        pneumatic_controller="Pneumatic controller"
        inert_gas="None"
        inert_gas_valve="valve_8"
        inert_gas_valve_unused_port="1"
        comment="">
        <SwitchClosed
          vessel="MW_SPPS_Reactor"
          port="None"
          vacuum_valve="valve_8"
          pneumatic_controller="Pneumatic controller"
          pneumatic_controller_port="1"
          connect_pump="False"
          aspiration_pump="None"
          comment="">
          <CSetPneumaticState
            pneumatic_controller="Pneumatic controller"
            port="1"
            state="closed"
            comment="" />
        </SwitchClosed>
        <CValveMoveToPosition
          valve_name="valve_8"
          position="1"
          comment="" />
      </StopPurge>
    </Purge>
    <Filter
      vessel="MW_SPPS_Reactor"
      wait_time="50 s"
      aspiration_speed="5.0"
      stir="False"
      stir_speed="500 RPM"
      filtrate_vessel="None"
      filtrate_through="None"
      anticlogging="False"
      temp="None"
      volume="0"
      continue_heatchill="False"
      dynamic="False"
      pressure="400 mbar"
      waste_vessel="Waste_4"
      filter_top_volume="0"
      inline_filter="False"
      vacuum_attached="True"
      transfer_to_volume="30 mL"
      r300_vac_node="None"
      through_cartridge="None"
      rotavap_waste="None"
      comment="">
      <StopStir
        vessel="MW_SPPS_Reactor"
        stirring_controller="None"
        comment="" />
      <CMove
        from_vessel="MW_SPPS_Reactor"
        to_vessel="Waste_4"
        volume="0"
        move_speed="100.0"
        aspiration_speed="5.0"
        dispense_speed="100.0"
        from_port="bottom"
        to_port="0"
        through="None"
        use_backbone="True"
        repeats="1"
        estimated_volume="None"
        time="None"
        comment="" />
      <ApplyVacuum
        vessel="MW_SPPS_Reactor"
        time="50 s"
        pressure="400 mbar"
        port="bottom"
        vessel_type="filter"
        vacuum_valve="valve_8"
        vacuum_source="Vacuum pump R"
        vacuum_device="None"
        vacuum_valve_inert_gas="None"
        vacuum_valve_unused_port="1"
        pneumatic_controller="Pneumatic controller"
        dynamic="False"
        comment="">
        <CConnect
          from_vessel="MW_SPPS_Reactor"
          to_vessel="Vacuum pump R"
          from_port="bottom"
          to_port="None"
          comment="" />
        <Wait
          time="50 s"
          comment="" />
        <CValveMoveToPosition
          valve_name="valve_8"
          position="1"
          comment="" />
      </ApplyVacuum>
    </Filter>
    <Add
      vessel="MW_SPPS_Reactor"
      reagent="DMF"
      volume="9 mL"
      viscous="False"
      dropwise="False"
      time="None"
      stir="False"
      stir_speed="250 RPM"
      purpose="None"
      amount="9 mL"
      mass="None"
      speed="None"
      port="bottom"
      through="None"
      move_speed="100 mL/min"
      aspiration_speed="100 mL/min"
      dispense_speed="100 mL/min"
      anticlogging="False"
      anticlogging_solvent="None"
      anticlogging_solvent_volume="2 mL"
      anticlogging_reagent_volume="10 mL"
      flush_solvent="None"
      flush_solvent_volume="5 mL"
      aspiration_valve="Valve_4"
      aspiration_pump="Pump_4"
      through_cartridge="None"
      reagent_vessel="DMF"
      waste_vessel="Waste_4"
      vessel_type="filter"
      anticlogging_solvent_vessel="None"
      prime_n_times="1"
      priming_volume="0"
      confirm_solid="True"
      cleaning="False"
      cleaning_solvent="None"
      cleaning_repeats="1"
      reagent_on_backbone="True"
      after_add_waste_vessel="None"
      tubing_dead_volume="0"
      reagent_concentration="None"
      default_pump_speed="100 mL/min"
      comment="">
      <StopStir
        vessel="MW_SPPS_Reactor"
        stirring_controller="None"
        comment="" />
      <PrimePumpForAdd
        reagent="DMF"
        volume="0"
        reagent_vessel="DMF"
        waste_vessel="Waste_4"
        prime_n_times="1"
        move_speed="100 mL/min"
        aspiration_speed="100 mL/min"
        dispense_speed="100 mL/min"
        aspiration_pump="Pump_4"
        comment="" />
      <CMove
        from_vessel="DMF"
        to_vessel="MW_SPPS_Reactor"
        volume="9 mL"
        move_speed="100.0"
        aspiration_speed="100.0"
        dispense_speed="100.0"
        from_port="0"
        to_port="bottom"
        through="None"
        use_backbone="True"
        repeats="1"
        estimated_volume="None"
        time="None"
        comment="" />
      <Wait
        time="10 s"
        comment="" />
      <FlushTubing
        to_vessel="MW_SPPS_Reactor"
        to_port="bottom"
        volume="5 mL"
        aspiration_speed="100 mL/min"
        move_speed="100 mL/min"
        dispense_speed="100 mL/min"
        through_cartridge="None"
        flush_tube_vessel="Air"
        aspiration_valve="Valve_4"
        flush_solvent="None"
        flush_solvent_volume="5 mL"
        flush_solvent_vessel="None"
        solvent_aspiration_valve="None"
        through_nodes="Valve_4"
        dead_volume="None"
        time="None"
        comment="">
        <CMove
          from_vessel="Air"
          to_vessel="MW_SPPS_Reactor"
          volume="5 mL"
          move_speed="100.0"
          aspiration_speed="100.0"
          dispense_speed="100.0"
          from_port="0"
          to_port="bottom"
          through="Valve_4"
          use_backbone="True"
          repeats="1"
          estimated_volume="None"
          time="None"
          comment="" />
      </FlushTubing>
    </Add>
    <Purge
      vessel="MW_SPPS_Reactor"
      time="45 s"
      gas="None"
      pressure="None"
      flow_rate="None"
      comment="">
      <StartPurge
        vessel="MW_SPPS_Reactor"
        gas="None"
        pressure="None"
        flow_rate="None"
        pneumatic_controller="Pneumatic controller"
        inert_gas="None"
        comment="">
        <SwitchArgon
          vessel="MW_SPPS_Reactor"
          port="None"
          connect_pump="False"
          vacuum_valve="valve_8"
          pneumatic_controller="Pneumatic controller"
          pneumatic_controller_port="1"
          aspiration_pump="None"
          comment="">
          <CConnect
            from_vessel="Pneumatic controller"
            to_vessel="MW_SPPS_Reactor"
            from_port="None"
            to_port="None"
            comment="" />
          <CSetPneumaticState
            pneumatic_controller="Pneumatic controller"
            port="1"
            state="gas"
            comment="" />
        </SwitchArgon>
      </StartPurge>
      <Wait
        time="45 s"
        comment="" />
      <StopPurge
        vessel="MW_SPPS_Reactor"
        pneumatic_controller="Pneumatic controller"
        inert_gas="None"
        inert_gas_valve="valve_8"
        inert_gas_valve_unused_port="1"
        comment="">
        <SwitchClosed
          vessel="MW_SPPS_Reactor"
          port="None"
          vacuum_valve="valve_8"
          pneumatic_controller="Pneumatic controller"
          pneumatic_controller_port="1"
          connect_pump="False"
          aspiration_pump="None"
          comment="">
          <CSetPneumaticState
            pneumatic_controller="Pneumatic controller"
            port="1"
            state="closed"
            comment="" />
        </SwitchClosed>
        <CValveMoveToPosition
          valve_name="valve_8"
          position="1"
          comment="" />
      </StopPurge>
    </Purge>
    <Filter
      vessel="MW_SPPS_Reactor"
      wait_time="50 s"
      aspiration_speed="5.0"
      stir="False"
      stir_speed="500 RPM"
      filtrate_vessel="None"
      filtrate_through="None"
      anticlogging="False"
      temp="None"
      volume="0"
      continue_heatchill="False"
      dynamic="False"
      pressure="400 mbar"
      waste_vessel="Waste_4"
      filter_top_volume="0"
      inline_filter="False"
      vacuum_attached="True"
      transfer_to_volume="30 mL"
      r300_vac_node="None"
      through_cartridge="None"
      rotavap_waste="None"
      comment="">
      <StopStir
        vessel="MW_SPPS_Reactor"
        stirring_controller="None"
        comment="" />
      <CMove
        from_vessel="MW_SPPS_Reactor"
        to_vessel="Waste_4"
        volume="0"
        move_speed="100.0"
        aspiration_speed="5.0"
        dispense_speed="100.0"
        from_port="bottom"
        to_port="0"
        through="None"
        use_backbone="True"
        repeats="1"
        estimated_volume="None"
        time="None"
        comment="" />
      <ApplyVacuum
        vessel="MW_SPPS_Reactor"
        time="50 s"
        pressure="400 mbar"
        port="bottom"
        vessel_type="filter"
        vacuum_valve="valve_8"
        vacuum_source="Vacuum pump R"
        vacuum_device="None"
        vacuum_valve_inert_gas="None"
        vacuum_valve_unused_port="1"
        pneumatic_controller="Pneumatic controller"
        dynamic="False"
        comment="">
        <CConnect
          from_vessel="MW_SPPS_Reactor"
          to_vessel="Vacuum pump R"
          from_port="bottom"
          to_port="None"
          comment="" />
        <Wait
          time="50 s"
          comment="" />
        <CValveMoveToPosition
          valve_name="valve_8"
          position="1"
          comment="" />
      </ApplyVacuum>
    </Filter>
    <Add
      vessel="MW_SPPS_Reactor"
      reagent="DMF"
      volume="9 mL"
      viscous="False"
      dropwise="False"
      time="None"
      stir="False"
      stir_speed="250 RPM"
      purpose="None"
      amount="9 mL"
      mass="None"
      speed="None"
      port="bottom"
      through="None"
      move_speed="100 mL/min"
      aspiration_speed="100 mL/min"
      dispense_speed="100 mL/min"
      anticlogging="False"
      anticlogging_solvent="None"
      anticlogging_solvent_volume="2 mL"
      anticlogging_reagent_volume="10 mL"
      flush_solvent="None"
      flush_solvent_volume="5 mL"
      aspiration_valve="Valve_4"
      aspiration_pump="Pump_4"
      through_cartridge="None"
      reagent_vessel="DMF"
      waste_vessel="Waste_4"
      vessel_type="filter"
      anticlogging_solvent_vessel="None"
      prime_n_times="1"
      priming_volume="0"
      confirm_solid="True"
      cleaning="False"
      cleaning_solvent="None"
      cleaning_repeats="1"
      reagent_on_backbone="True"
      after_add_waste_vessel="None"
      tubing_dead_volume="0"
      reagent_concentration="None"
      default_pump_speed="100 mL/min"
      comment="">
      <StopStir
        vessel="MW_SPPS_Reactor"
        stirring_controller="None"
        comment="" />
      <PrimePumpForAdd
        reagent="DMF"
        volume="0"
        reagent_vessel="DMF"
        waste_vessel="Waste_4"
        prime_n_times="1"
        move_speed="100 mL/min"
        aspiration_speed="100 mL/min"
        dispense_speed="100 mL/min"
        aspiration_pump="Pump_4"
        comment="" />
      <CMove
        from_vessel="DMF"
        to_vessel="MW_SPPS_Reactor"
        volume="9 mL"
        move_speed="100.0"
        aspiration_speed="100.0"
        dispense_speed="100.0"
        from_port="0"
        to_port="bottom"
        through="None"
        use_backbone="True"
        repeats="1"
        estimated_volume="None"
        time="None"
        comment="" />
      <Wait
        time="10 s"
        comment="" />
      <FlushTubing
        to_vessel="MW_SPPS_Reactor"
        to_port="bottom"
        volume="5 mL"
        aspiration_speed="100 mL/min"
        move_speed="100 mL/min"
        dispense_speed="100 mL/min"
        through_cartridge="None"
        flush_tube_vessel="Air"
        aspiration_valve="Valve_4"
        flush_solvent="None"
        flush_solvent_volume="5 mL"
        flush_solvent_vessel="None"
        solvent_aspiration_valve="None"
        through_nodes="Valve_4"
        dead_volume="None"
        time="None"
        comment="">
        <CMove
          from_vessel="Air"
          to_vessel="MW_SPPS_Reactor"
          volume="5 mL"
          move_speed="100.0"
          aspiration_speed="100.0"
          dispense_speed="100.0"
          from_port="0"
          to_port="bottom"
          through="Valve_4"
          use_backbone="True"
          repeats="1"
          estimated_volume="None"
          time="None"
          comment="" />
      </FlushTubing>
    </Add>
    <Purge
      vessel="MW_SPPS_Reactor"
      time="45 s"
      gas="None"
      pressure="None"
      flow_rate="None"
      comment="">
      <StartPurge
        vessel="MW_SPPS_Reactor"
        gas="None"
        pressure="None"
        flow_rate="None"
        pneumatic_controller="Pneumatic controller"
        inert_gas="None"
        comment="">
        <SwitchArgon
          vessel="MW_SPPS_Reactor"
          port="None"
          connect_pump="False"
          vacuum_valve="valve_8"
          pneumatic_controller="Pneumatic controller"
          pneumatic_controller_port="1"
          aspiration_pump="None"
          comment="">
          <CConnect
            from_vessel="Pneumatic controller"
            to_vessel="MW_SPPS_Reactor"
            from_port="None"
            to_port="None"
            comment="" />
          <CSetPneumaticState
            pneumatic_controller="Pneumatic controller"
            port="1"
            state="gas"
            comment="" />
        </SwitchArgon>
      </StartPurge>
      <Wait
        time="45 s"
        comment="" />
      <StopPurge
        vessel="MW_SPPS_Reactor"
        pneumatic_controller="Pneumatic controller"
        inert_gas="None"
        inert_gas_valve="valve_8"
        inert_gas_valve_unused_port="1"
        comment="">
        <SwitchClosed
          vessel="MW_SPPS_Reactor"
          port="None"
          vacuum_valve="valve_8"
          pneumatic_controller="Pneumatic controller"
          pneumatic_controller_port="1"
          connect_pump="False"
          aspiration_pump="None"
          comment="">
          <CSetPneumaticState
            pneumatic_controller="Pneumatic controller"
            port="1"
            state="closed"
            comment="" />
        </SwitchClosed>
        <CValveMoveToPosition
          valve_name="valve_8"
          position="1"
          comment="" />
      </StopPurge>
    </Purge>
    <Filter
      vessel="MW_SPPS_Reactor"
      wait_time="50 s"
      aspiration_speed="5.0"
      stir="False"
      stir_speed="500 RPM"
      filtrate_vessel="None"
      filtrate_through="None"
      anticlogging="False"
      temp="None"
      volume="0"
      continue_heatchill="False"
      dynamic="False"
      pressure="400 mbar"
      waste_vessel="Waste_4"
      filter_top_volume="0"
      inline_filter="False"
      vacuum_attached="True"
      transfer_to_volume="30 mL"
      r300_vac_node="None"
      through_cartridge="None"
      rotavap_waste="None"
      comment="">
      <StopStir
        vessel="MW_SPPS_Reactor"
        stirring_controller="None"
        comment="" />
      <CMove
        from_vessel="MW_SPPS_Reactor"
        to_vessel="Waste_4"
        volume="0"
        move_speed="100.0"
        aspiration_speed="5.0"
        dispense_speed="100.0"
        from_port="bottom"
        to_port="0"
        through="None"
        use_backbone="True"
        repeats="1"
        estimated_volume="None"
        time="None"
        comment="" />
      <ApplyVacuum
        vessel="MW_SPPS_Reactor"
        time="50 s"
        pressure="400 mbar"
        port="bottom"
        vessel_type="filter"
        vacuum_valve="valve_8"
        vacuum_source="Vacuum pump R"
        vacuum_device="None"
        vacuum_valve_inert_gas="None"
        vacuum_valve_unused_port="1"
        pneumatic_controller="Pneumatic controller"
        dynamic="False"
        comment="">
        <CConnect
          from_vessel="MW_SPPS_Reactor"
          to_vessel="Vacuum pump R"
          from_port="bottom"
          to_port="None"
          comment="" />
        <Wait
          time="50 s"
          comment="" />
        <CValveMoveToPosition
          valve_name="valve_8"
          position="1"
          comment="" />
      </ApplyVacuum>
    </Filter>
    <Add
      vessel="MW_SPPS_Reactor"
      reagent="DMF"
      volume="9 mL"
      viscous="False"
      dropwise="False"
      time="None"
      stir="False"
      stir_speed="250 RPM"
      purpose="None"
      amount="9 mL"
      mass="None"
      speed="None"
      port="bottom"
      through="None"
      move_speed="100 mL/min"
      aspiration_speed="100 mL/min"
      dispense_speed="100 mL/min"
      anticlogging="False"
      anticlogging_solvent="None"
      anticlogging_solvent_volume="2 mL"
      anticlogging_reagent_volume="10 mL"
      flush_solvent="None"
      flush_solvent_volume="5 mL"
      aspiration_valve="Valve_4"
      aspiration_pump="Pump_4"
      through_cartridge="None"
      reagent_vessel="DMF"
      waste_vessel="Waste_4"
      vessel_type="filter"
      anticlogging_solvent_vessel="None"
      prime_n_times="1"
      priming_volume="0"
      confirm_solid="True"
      cleaning="False"
      cleaning_solvent="None"
      cleaning_repeats="1"
      reagent_on_backbone="True"
      after_add_waste_vessel="None"
      tubing_dead_volume="0"
      reagent_concentration="None"
      default_pump_speed="100 mL/min"
      comment="">
      <StopStir
        vessel="MW_SPPS_Reactor"
        stirring_controller="None"
        comment="" />
      <PrimePumpForAdd
        reagent="DMF"
        volume="0"
        reagent_vessel="DMF"
        waste_vessel="Waste_4"
        prime_n_times="1"
        move_speed="100 mL/min"
        aspiration_speed="100 mL/min"
        dispense_speed="100 mL/min"
        aspiration_pump="Pump_4"
        comment="" />
      <CMove
        from_vessel="DMF"
        to_vessel="MW_SPPS_Reactor"
        volume="9 mL"
        move_speed="100.0"
        aspiration_speed="100.0"
        dispense_speed="100.0"
        from_port="0"
        to_port="bottom"
        through="None"
        use_backbone="True"
        repeats="1"
        estimated_volume="None"
        time="None"
        comment="" />
      <Wait
        time="10 s"
        comment="" />
      <FlushTubing
        to_vessel="MW_SPPS_Reactor"
        to_port="bottom"
        volume="5 mL"
        aspiration_speed="100 mL/min"
        move_speed="100 mL/min"
        dispense_speed="100 mL/min"
        through_cartridge="None"
        flush_tube_vessel="Air"
        aspiration_valve="Valve_4"
        flush_solvent="None"
        flush_solvent_volume="5 mL"
        flush_solvent_vessel="None"
        solvent_aspiration_valve="None"
        through_nodes="Valve_4"
        dead_volume="None"
        time="None"
        comment="">
        <CMove
          from_vessel="Air"
          to_vessel="MW_SPPS_Reactor"
          volume="5 mL"
          move_speed="100.0"
          aspiration_speed="100.0"
          dispense_speed="100.0"
          from_port="0"
          to_port="bottom"
          through="Valve_4"
          use_backbone="True"
          repeats="1"
          estimated_volume="None"
          time="None"
          comment="" />
      </FlushTubing>
    </Add>
    <Purge
      vessel="MW_SPPS_Reactor"
      time="45 s"
      gas="None"
      pressure="None"
      flow_rate="None"
      comment="">
      <StartPurge
        vessel="MW_SPPS_Reactor"
        gas="None"
        pressure="None"
        flow_rate="None"
        pneumatic_controller="Pneumatic controller"
        inert_gas="None"
        comment="">
        <SwitchArgon
          vessel="MW_SPPS_Reactor"
          port="None"
          connect_pump="False"
          vacuum_valve="valve_8"
          pneumatic_controller="Pneumatic controller"
          pneumatic_controller_port="1"
          aspiration_pump="None"
          comment="">
          <CConnect
            from_vessel="Pneumatic controller"
            to_vessel="MW_SPPS_Reactor"
            from_port="None"
            to_port="None"
            comment="" />
          <CSetPneumaticState
            pneumatic_controller="Pneumatic controller"
            port="1"
            state="gas"
            comment="" />
        </SwitchArgon>
      </StartPurge>
      <Wait
        time="45 s"
        comment="" />
      <StopPurge
        vessel="MW_SPPS_Reactor"
        pneumatic_controller="Pneumatic controller"
        inert_gas="None"
        inert_gas_valve="valve_8"
        inert_gas_valve_unused_port="1"
        comment="">
        <SwitchClosed
          vessel="MW_SPPS_Reactor"
          port="None"
          vacuum_valve="valve_8"
          pneumatic_controller="Pneumatic controller"
          pneumatic_controller_port="1"
          connect_pump="False"
          aspiration_pump="None"
          comment="">
          <CSetPneumaticState
            pneumatic_controller="Pneumatic controller"
            port="1"
            state="closed"
            comment="" />
        </SwitchClosed>
        <CValveMoveToPosition
          valve_name="valve_8"
          position="1"
          comment="" />
      </StopPurge>
    </Purge>
    <Filter
      vessel="MW_SPPS_Reactor"
      wait_time="1.1667 min"
      aspiration_speed="5.0"
      stir="False"
      stir_speed="500 RPM"
      filtrate_vessel="None"
      filtrate_through="None"
      anticlogging="False"
      temp="None"
      volume="0"
      continue_heatchill="False"
      dynamic="False"
      pressure="400 mbar"
      waste_vessel="Waste_4"
      filter_top_volume="0"
      inline_filter="False"
      vacuum_attached="True"
      transfer_to_volume="30 mL"
      r300_vac_node="None"
      through_cartridge="None"
      rotavap_waste="None"
      comment="">
      <StopStir
        vessel="MW_SPPS_Reactor"
        stirring_controller="None"
        comment="" />
      <CMove
        from_vessel="MW_SPPS_Reactor"
        to_vessel="Waste_4"
        volume="0"
        move_speed="100.0"
        aspiration_speed="5.0"
        dispense_speed="100.0"
        from_port="bottom"
        to_port="0"
        through="None"
        use_backbone="True"
        repeats="1"
        estimated_volume="None"
        time="None"
        comment="" />
      <ApplyVacuum
        vessel="MW_SPPS_Reactor"
        time="1.1667 min"
        pressure="400 mbar"
        port="bottom"
        vessel_type="filter"
        vacuum_valve="valve_8"
        vacuum_source="Vacuum pump R"
        vacuum_device="None"
        vacuum_valve_inert_gas="None"
        vacuum_valve_unused_port="1"
        pneumatic_controller="Pneumatic controller"
        dynamic="False"
        comment="">
        <CConnect
          from_vessel="MW_SPPS_Reactor"
          to_vessel="Vacuum pump R"
          from_port="bottom"
          to_port="None"
          comment="" />
        <Wait
          time="1.1667 min"
          comment="" />
        <CValveMoveToPosition
          valve_name="valve_8"
          position="1"
          comment="" />
      </ApplyVacuum>
    </Filter>
    <CConnect
      from_vessel="Pneumatic controller"
      to_vessel="MW_SPPS_Reactor"
      from_port="1"
      to_port="bottom"
      comment="" />
    <Add
      vessel="MW_SPPS_Reactor"
      reagent="Piperidine"
      volume="9 mL"
      viscous="False"
      dropwise="False"
      time="None"
      stir="False"
      stir_speed="250 RPM"
      purpose="None"
      amount="9 mL"
      mass="None"
      speed="None"
      port="bottom"
      through="None"
      move_speed="100 mL/min"
      aspiration_speed="100 mL/min"
      dispense_speed="100 mL/min"
      anticlogging="False"
      anticlogging_solvent="None"
      anticlogging_solvent_volume="2 mL"
      anticlogging_reagent_volume="10 mL"
      flush_solvent="None"
      flush_solvent_volume="5 mL"
      aspiration_valve="Valve_4"
      aspiration_pump="Pump_4"
      through_cartridge="None"
      reagent_vessel="Piperidine"
      waste_vessel="Waste_4"
      vessel_type="filter"
      anticlogging_solvent_vessel="None"
      prime_n_times="1"
      priming_volume="3 mL"
      confirm_solid="True"
      cleaning="False"
      cleaning_solvent="None"
      cleaning_repeats="1"
      reagent_on_backbone="True"
      after_add_waste_vessel="None"
      tubing_dead_volume="0"
      reagent_concentration="None"
      default_pump_speed="100 mL/min"
      comment="">
      <StopStir
        vessel="MW_SPPS_Reactor"
        stirring_controller="None"
        comment="" />
      <PrimePumpForAdd
        reagent="Piperidine"
        volume="3 mL"
        reagent_vessel="Piperidine"
        waste_vessel="Waste_4"
        prime_n_times="1"
        move_speed="100 mL/min"
        aspiration_speed="100 mL/min"
        dispense_speed="100 mL/min"
        aspiration_pump="Pump_4"
        comment="">
        <Repeat
          repeats="1"
          once="False"
          comment="">
          <CMove
            from_vessel="Piperidine"
            to_vessel="Waste_4"
            volume="3 mL"
            move_speed="100.0"
            aspiration_speed="100.0"
            dispense_speed="100.0"
            from_port="0"
            to_port="0"
            through="None"
            use_backbone="True"
            repeats="1"
            estimated_volume="None"
            time="None"
            comment="" />
        </Repeat>
      </PrimePumpForAdd>
      <CMove
        from_vessel="Piperidine"
        to_vessel="MW_SPPS_Reactor"
        volume="9 mL"
        move_speed="100.0"
        aspiration_speed="100.0"
        dispense_speed="100.0"
        from_port="0"
        to_port="bottom"
        through="None"
        use_backbone="True"
        repeats="1"
        estimated_volume="None"
        time="None"
        comment="" />
      <Wait
        time="10 s"
        comment="" />
      <FlushTubing
        to_vessel="MW_SPPS_Reactor"
        to_port="bottom"
        volume="5 mL"
        aspiration_speed="100 mL/min"
        move_speed="100 mL/min"
        dispense_speed="100 mL/min"
        through_cartridge="None"
        flush_tube_vessel="Air"
        aspiration_valve="Valve_4"
        flush_solvent="None"
        flush_solvent_volume="5 mL"
        flush_solvent_vessel="None"
        solvent_aspiration_valve="None"
        through_nodes="Valve_4"
        dead_volume="None"
        time="None"
        comment="">
        <CMove
          from_vessel="Air"
          to_vessel="MW_SPPS_Reactor"
          volume="5 mL"
          move_speed="100.0"
          aspiration_speed="100.0"
          dispense_speed="100.0"
          from_port="0"
          to_port="bottom"
          through="Valve_4"
          use_backbone="True"
          repeats="1"
          estimated_volume="None"
          time="None"
          comment="" />
      </FlushTubing>
    </Add>
    <StartPurge
      vessel="MW_SPPS_Reactor"
      gas="None"
      pressure="None"
      flow_rate="None"
      pneumatic_controller="Pneumatic controller"
      inert_gas="None"
      comment="">
      <SwitchArgon
        vessel="MW_SPPS_Reactor"
        port="None"
        connect_pump="False"
        vacuum_valve="valve_8"
        pneumatic_controller="Pneumatic controller"
        pneumatic_controller_port="1"
        aspiration_pump="None"
        comment="">
        <CConnect
          from_vessel="Pneumatic controller"
          to_vessel="MW_SPPS_Reactor"
          from_port="None"
          to_port="None"
          comment="" />
        <CSetPneumaticState
          pneumatic_controller="Pneumatic controller"
          port="1"
          state="gas"
          comment="" />
      </SwitchArgon>
    </StartPurge>
    <Repeat
      repeats="3"
      once="False"
      comment="">
      <Microwave
        vessel="MW_SPPS_Reactor"
        time="15 s"
        power="150.0"
        temp="None"
        pressure="None"
        comment="">
        <StartMicrowave
          vessel="MW_SPPS_Reactor"
          power="150.0"
          temp="None"
          pressure="None"
          _device_name="None"
          comment="">
          <CMicrowaveGeneratorSetPower
            vessel="MW_SPPS_Reactor"
            power="150.0"
            _device_name="None"
            comment="" />
          <CMicrowaveGeneratorStart
            vessel="MW_SPPS_Reactor"
            _device_name="None"
            comment="" />
        </StartMicrowave>
        <Wait
          time="15 s"
          comment="" />
        <StopMicrowave
          vessel="MW_SPPS_Reactor"
          comment="">
          <CMicrowaveGeneratorStop
            vessel="MW_SPPS_Reactor"
            _device_name="None"
            comment="" />
        </StopMicrowave>
      </Microwave>
      <Wait
        time="45 s"
        comment="" />
    </Repeat>
    <StopPurge
      vessel="MW_SPPS_Reactor"
      pneumatic_controller="Pneumatic controller"
      inert_gas="None"
      inert_gas_valve="valve_8"
      inert_gas_valve_unused_port="1"
      comment="">
      <SwitchClosed
        vessel="MW_SPPS_Reactor"
        port="None"
        vacuum_valve="valve_8"
        pneumatic_controller="Pneumatic controller"
        pneumatic_controller_port="1"
        connect_pump="False"
        aspiration_pump="None"
        comment="">
        <CSetPneumaticState
          pneumatic_controller="Pneumatic controller"
          port="1"
          state="closed"
          comment="" />
      </SwitchClosed>
      <CValveMoveToPosition
        valve_name="valve_8"
        position="1"
        comment="" />
    </StopPurge>
    <Filter
      vessel="MW_SPPS_Reactor"
      wait_time="1.3333 min"
      aspiration_speed="5.0"
      stir="False"
      stir_speed="500 RPM"
      filtrate_vessel="None"
      filtrate_through="None"
      anticlogging="False"
      temp="None"
      volume="0"
      continue_heatchill="False"
      dynamic="False"
      pressure="400 mbar"
      waste_vessel="Waste_4"
      filter_top_volume="0"
      inline_filter="False"
      vacuum_attached="True"
      transfer_to_volume="30 mL"
      r300_vac_node="None"
      through_cartridge="None"
      rotavap_waste="None"
      comment="">
      <StopStir
        vessel="MW_SPPS_Reactor"
        stirring_controller="None"
        comment="" />
      <CMove
        from_vessel="MW_SPPS_Reactor"
        to_vessel="Waste_4"
        volume="0"
        move_speed="100.0"
        aspiration_speed="5.0"
        dispense_speed="100.0"
        from_port="bottom"
        to_port="0"
        through="None"
        use_backbone="True"
        repeats="1"
        estimated_volume="None"
        time="None"
        comment="" />
      <ApplyVacuum
        vessel="MW_SPPS_Reactor"
        time="1.3333 min"
        pressure="400 mbar"
        port="bottom"
        vessel_type="filter"
        vacuum_valve="valve_8"
        vacuum_source="Vacuum pump R"
        vacuum_device="None"
        vacuum_valve_inert_gas="None"
        vacuum_valve_unused_port="1"
        pneumatic_controller="Pneumatic controller"
        dynamic="False"
        comment="">
        <CConnect
          from_vessel="MW_SPPS_Reactor"
          to_vessel="Vacuum pump R"
          from_port="bottom"
          to_port="None"
          comment="" />
        <Wait
          time="1.3333 min"
          comment="" />
        <CValveMoveToPosition
          valve_name="valve_8"
          position="1"
          comment="" />
      </ApplyVacuum>
    </Filter>
    <ResetHandling
      solvent="DMF"
      repeats="3"
      volume="3 mL"
      daisy_chained="True"
      end_wastes="Waste_1 Waste_7"
      solvent_vessel="DMF"
      air_flush="True"
      comment="">
      <CMove
        from_vessel="DMF"
        to_vessel="Waste_1"
        volume="3 mL"
        move_speed="100.0"
        aspiration_speed="100.0"
        dispense_speed="100.0"
        from_port="0"
        to_port="0"
        through="None"
        use_backbone="True"
        repeats="3"
        estimated_volume="None"
        time="None"
        comment="" />
      <CMove
        from_vessel="DMF"
        to_vessel="Waste_7"
        volume="3 mL"
        move_speed="100.0"
        aspiration_speed="100.0"
        dispense_speed="100.0"
        from_port="0"
        to_port="0"
        through="None"
        use_backbone="True"
        repeats="3"
        estimated_volume="None"
        time="None"
        comment="" />
      <FlushTubing
        to_vessel="Waste_1"
        to_port="0"
        volume="5 mL"
        aspiration_speed="100 mL/min"
        move_speed="100 mL/min"
        dispense_speed="100 mL/min"
        through_cartridge="None"
        flush_tube_vessel="Air"
        aspiration_valve="None"
        flush_solvent="None"
        flush_solvent_volume="None"
        flush_solvent_vessel="None"
        solvent_aspiration_valve="None"
        through_nodes=""
        dead_volume="None"
        time="None"
        comment="">
        <CMove
          from_vessel="Air"
          to_vessel="Waste_1"
          volume="5 mL"
          move_speed="100.0"
          aspiration_speed="100.0"
          dispense_speed="100.0"
          from_port="0"
          to_port="0"
          through=""
          use_backbone="True"
          repeats="1"
          estimated_volume="None"
          time="None"
          comment="" />
      </FlushTubing>
      <FlushTubing
        to_vessel="Waste_7"
        to_port="0"
        volume="5 mL"
        aspiration_speed="100 mL/min"
        move_speed="100 mL/min"
        dispense_speed="100 mL/min"
        through_cartridge="None"
        flush_tube_vessel="Air"
        aspiration_valve="None"
        flush_solvent="None"
        flush_solvent_volume="None"
        flush_solvent_vessel="None"
        solvent_aspiration_valve="None"
        through_nodes=""
        dead_volume="None"
        time="None"
        comment="">
        <CMove
          from_vessel="Air"
          to_vessel="Waste_7"
          volume="5 mL"
          move_speed="100.0"
          aspiration_speed="100.0"
          dispense_speed="100.0"
          from_port="0"
          to_port="0"
          through=""
          use_backbone="True"
          repeats="1"
          estimated_volume="None"
          time="None"
          comment="" />
      </FlushTubing>
    </ResetHandling>
    <Add
      vessel="MW_SPPS_Reactor"
      reagent="DMF"
      volume="9 mL"
      viscous="False"
      dropwise="False"
      time="None"
      stir="False"
      stir_speed="250 RPM"
      purpose="None"
      amount="9 mL"
      mass="None"
      speed="None"
      port="bottom"
      through="None"
      move_speed="100 mL/min"
      aspiration_speed="100 mL/min"
      dispense_speed="100 mL/min"
      anticlogging="False"
      anticlogging_solvent="None"
      anticlogging_solvent_volume="2 mL"
      anticlogging_reagent_volume="10 mL"
      flush_solvent="None"
      flush_solvent_volume="5 mL"
      aspiration_valve="Valve_4"
      aspiration_pump="Pump_4"
      through_cartridge="None"
      reagent_vessel="DMF"
      waste_vessel="Waste_4"
      vessel_type="filter"
      anticlogging_solvent_vessel="None"
      prime_n_times="1"
      priming_volume="3 mL"
      confirm_solid="True"
      cleaning="False"
      cleaning_solvent="None"
      cleaning_repeats="1"
      reagent_on_backbone="True"
      after_add_waste_vessel="None"
      tubing_dead_volume="0"
      reagent_concentration="None"
      default_pump_speed="100 mL/min"
      comment="">
      <StopStir
        vessel="MW_SPPS_Reactor"
        stirring_controller="None"
        comment="" />
      <PrimePumpForAdd
        reagent="DMF"
        volume="3 mL"
        reagent_vessel="DMF"
        waste_vessel="Waste_4"
        prime_n_times="1"
        move_speed="100 mL/min"
        aspiration_speed="100 mL/min"
        dispense_speed="100 mL/min"
        aspiration_pump="Pump_4"
        comment="">
        <Repeat
          repeats="1"
          once="False"
          comment="">
          <CMove
            from_vessel="DMF"
            to_vessel="Waste_4"
            volume="3 mL"
            move_speed="100.0"
            aspiration_speed="100.0"
            dispense_speed="100.0"
            from_port="0"
            to_port="0"
            through="None"
            use_backbone="True"
            repeats="1"
            estimated_volume="None"
            time="None"
            comment="" />
        </Repeat>
      </PrimePumpForAdd>
      <CMove
        from_vessel="DMF"
        to_vessel="MW_SPPS_Reactor"
        volume="9 mL"
        move_speed="100.0"
        aspiration_speed="100.0"
        dispense_speed="100.0"
        from_port="0"
        to_port="bottom"
        through="None"
        use_backbone="True"
        repeats="1"
        estimated_volume="None"
        time="None"
        comment="" />
      <Wait
        time="10 s"
        comment="" />
      <FlushTubing
        to_vessel="MW_SPPS_Reactor"
        to_port="bottom"
        volume="5 mL"
        aspiration_speed="100 mL/min"
        move_speed="100 mL/min"
        dispense_speed="100 mL/min"
        through_cartridge="None"
        flush_tube_vessel="Air"
        aspiration_valve="Valve_4"
        flush_solvent="None"
        flush_solvent_volume="5 mL"
        flush_solvent_vessel="None"
        solvent_aspiration_valve="None"
        through_nodes="Valve_4"
        dead_volume="None"
        time="None"
        comment="">
        <CMove
          from_vessel="Air"
          to_vessel="MW_SPPS_Reactor"
          volume="5 mL"
          move_speed="100.0"
          aspiration_speed="100.0"
          dispense_speed="100.0"
          from_port="0"
          to_port="bottom"
          through="Valve_4"
          use_backbone="True"
          repeats="1"
          estimated_volume="None"
          time="None"
          comment="" />
      </FlushTubing>
    </Add>
    <Purge
      vessel="MW_SPPS_Reactor"
      time="45 s"
      gas="None"
      pressure="None"
      flow_rate="None"
      comment="">
      <StartPurge
        vessel="MW_SPPS_Reactor"
        gas="None"
        pressure="None"
        flow_rate="None"
        pneumatic_controller="Pneumatic controller"
        inert_gas="None"
        comment="">
        <SwitchArgon
          vessel="MW_SPPS_Reactor"
          port="None"
          connect_pump="False"
          vacuum_valve="valve_8"
          pneumatic_controller="Pneumatic controller"
          pneumatic_controller_port="1"
          aspiration_pump="None"
          comment="">
          <CConnect
            from_vessel="Pneumatic controller"
            to_vessel="MW_SPPS_Reactor"
            from_port="None"
            to_port="None"
            comment="" />
          <CSetPneumaticState
            pneumatic_controller="Pneumatic controller"
            port="1"
            state="gas"
            comment="" />
        </SwitchArgon>
      </StartPurge>
      <Wait
        time="45 s"
        comment="" />
      <StopPurge
        vessel="MW_SPPS_Reactor"
        pneumatic_controller="Pneumatic controller"
        inert_gas="None"
        inert_gas_valve="valve_8"
        inert_gas_valve_unused_port="1"
        comment="">
        <SwitchClosed
          vessel="MW_SPPS_Reactor"
          port="None"
          vacuum_valve="valve_8"
          pneumatic_controller="Pneumatic controller"
          pneumatic_controller_port="1"
          connect_pump="False"
          aspiration_pump="None"
          comment="">
          <CSetPneumaticState
            pneumatic_controller="Pneumatic controller"
            port="1"
            state="closed"
            comment="" />
        </SwitchClosed>
        <CValveMoveToPosition
          valve_name="valve_8"
          position="1"
          comment="" />
      </StopPurge>
    </Purge>
    <Filter
      vessel="MW_SPPS_Reactor"
      wait_time="50 s"
      aspiration_speed="5.0"
      stir="False"
      stir_speed="500 RPM"
      filtrate_vessel="None"
      filtrate_through="None"
      anticlogging="False"
      temp="None"
      volume="0"
      continue_heatchill="False"
      dynamic="False"
      pressure="400 mbar"
      waste_vessel="Waste_4"
      filter_top_volume="0"
      inline_filter="False"
      vacuum_attached="True"
      transfer_to_volume="30 mL"
      r300_vac_node="None"
      through_cartridge="None"
      rotavap_waste="None"
      comment="">
      <StopStir
        vessel="MW_SPPS_Reactor"
        stirring_controller="None"
        comment="" />
      <CMove
        from_vessel="MW_SPPS_Reactor"
        to_vessel="Waste_4"
        volume="0"
        move_speed="100.0"
        aspiration_speed="5.0"
        dispense_speed="100.0"
        from_port="bottom"
        to_port="0"
        through="None"
        use_backbone="True"
        repeats="1"
        estimated_volume="None"
        time="None"
        comment="" />
      <ApplyVacuum
        vessel="MW_SPPS_Reactor"
        time="50 s"
        pressure="400 mbar"
        port="bottom"
        vessel_type="filter"
        vacuum_valve="valve_8"
        vacuum_source="Vacuum pump R"
        vacuum_device="None"
        vacuum_valve_inert_gas="None"
        vacuum_valve_unused_port="1"
        pneumatic_controller="Pneumatic controller"
        dynamic="False"
        comment="">
        <CConnect
          from_vessel="MW_SPPS_Reactor"
          to_vessel="Vacuum pump R"
          from_port="bottom"
          to_port="None"
          comment="" />
        <Wait
          time="50 s"
          comment="" />
        <CValveMoveToPosition
          valve_name="valve_8"
          position="1"
          comment="" />
      </ApplyVacuum>
    </Filter>
    <Add
      vessel="MW_SPPS_Reactor"
      reagent="DMF"
      volume="9 mL"
      viscous="False"
      dropwise="False"
      time="None"
      stir="False"
      stir_speed="250 RPM"
      purpose="None"
      amount="9 mL"
      mass="None"
      speed="None"
      port="bottom"
      through="None"
      move_speed="100 mL/min"
      aspiration_speed="100 mL/min"
      dispense_speed="100 mL/min"
      anticlogging="False"
      anticlogging_solvent="None"
      anticlogging_solvent_volume="2 mL"
      anticlogging_reagent_volume="10 mL"
      flush_solvent="None"
      flush_solvent_volume="5 mL"
      aspiration_valve="Valve_4"
      aspiration_pump="Pump_4"
      through_cartridge="None"
      reagent_vessel="DMF"
      waste_vessel="Waste_4"
      vessel_type="filter"
      anticlogging_solvent_vessel="None"
      prime_n_times="1"
      priming_volume="0"
      confirm_solid="True"
      cleaning="False"
      cleaning_solvent="None"
      cleaning_repeats="1"
      reagent_on_backbone="True"
      after_add_waste_vessel="None"
      tubing_dead_volume="0"
      reagent_concentration="None"
      default_pump_speed="100 mL/min"
      comment="">
      <StopStir
        vessel="MW_SPPS_Reactor"
        stirring_controller="None"
        comment="" />
      <PrimePumpForAdd
        reagent="DMF"
        volume="0"
        reagent_vessel="DMF"
        waste_vessel="Waste_4"
        prime_n_times="1"
        move_speed="100 mL/min"
        aspiration_speed="100 mL/min"
        dispense_speed="100 mL/min"
        aspiration_pump="Pump_4"
        comment="" />
      <CMove
        from_vessel="DMF"
        to_vessel="MW_SPPS_Reactor"
        volume="9 mL"
        move_speed="100.0"
        aspiration_speed="100.0"
        dispense_speed="100.0"
        from_port="0"
        to_port="bottom"
        through="None"
        use_backbone="True"
        repeats="1"
        estimated_volume="None"
        time="None"
        comment="" />
      <Wait
        time="10 s"
        comment="" />
      <FlushTubing
        to_vessel="MW_SPPS_Reactor"
        to_port="bottom"
        volume="5 mL"
        aspiration_speed="100 mL/min"
        move_speed="100 mL/min"
        dispense_speed="100 mL/min"
        through_cartridge="None"
        flush_tube_vessel="Air"
        aspiration_valve="Valve_4"
        flush_solvent="None"
        flush_solvent_volume="5 mL"
        flush_solvent_vessel="None"
        solvent_aspiration_valve="None"
        through_nodes="Valve_4"
        dead_volume="None"
        time="None"
        comment="">
        <CMove
          from_vessel="Air"
          to_vessel="MW_SPPS_Reactor"
          volume="5 mL"
          move_speed="100.0"
          aspiration_speed="100.0"
          dispense_speed="100.0"
          from_port="0"
          to_port="bottom"
          through="Valve_4"
          use_backbone="True"
          repeats="1"
          estimated_volume="None"
          time="None"
          comment="" />
      </FlushTubing>
    </Add>
    <Purge
      vessel="MW_SPPS_Reactor"
      time="45 s"
      gas="None"
      pressure="None"
      flow_rate="None"
      comment="">
      <StartPurge
        vessel="MW_SPPS_Reactor"
        gas="None"
        pressure="None"
        flow_rate="None"
        pneumatic_controller="Pneumatic controller"
        inert_gas="None"
        comment="">
        <SwitchArgon
          vessel="MW_SPPS_Reactor"
          port="None"
          connect_pump="False"
          vacuum_valve="valve_8"
          pneumatic_controller="Pneumatic controller"
          pneumatic_controller_port="1"
          aspiration_pump="None"
          comment="">
          <CConnect
            from_vessel="Pneumatic controller"
            to_vessel="MW_SPPS_Reactor"
            from_port="None"
            to_port="None"
            comment="" />
          <CSetPneumaticState
            pneumatic_controller="Pneumatic controller"
            port="1"
            state="gas"
            comment="" />
        </SwitchArgon>
      </StartPurge>
      <Wait
        time="45 s"
        comment="" />
      <StopPurge
        vessel="MW_SPPS_Reactor"
        pneumatic_controller="Pneumatic controller"
        inert_gas="None"
        inert_gas_valve="valve_8"
        inert_gas_valve_unused_port="1"
        comment="">
        <SwitchClosed
          vessel="MW_SPPS_Reactor"
          port="None"
          vacuum_valve="valve_8"
          pneumatic_controller="Pneumatic controller"
          pneumatic_controller_port="1"
          connect_pump="False"
          aspiration_pump="None"
          comment="">
          <CSetPneumaticState
            pneumatic_controller="Pneumatic controller"
            port="1"
            state="closed"
            comment="" />
        </SwitchClosed>
        <CValveMoveToPosition
          valve_name="valve_8"
          position="1"
          comment="" />
      </StopPurge>
    </Purge>
    <Filter
      vessel="MW_SPPS_Reactor"
      wait_time="50 s"
      aspiration_speed="5.0"
      stir="False"
      stir_speed="500 RPM"
      filtrate_vessel="None"
      filtrate_through="None"
      anticlogging="False"
      temp="None"
      volume="0"
      continue_heatchill="False"
      dynamic="False"
      pressure="400 mbar"
      waste_vessel="Waste_4"
      filter_top_volume="0"
      inline_filter="False"
      vacuum_attached="True"
      transfer_to_volume="30 mL"
      r300_vac_node="None"
      through_cartridge="None"
      rotavap_waste="None"
      comment="">
      <StopStir
        vessel="MW_SPPS_Reactor"
        stirring_controller="None"
        comment="" />
      <CMove
        from_vessel="MW_SPPS_Reactor"
        to_vessel="Waste_4"
        volume="0"
        move_speed="100.0"
        aspiration_speed="5.0"
        dispense_speed="100.0"
        from_port="bottom"
        to_port="0"
        through="None"
        use_backbone="True"
        repeats="1"
        estimated_volume="None"
        time="None"
        comment="" />
      <ApplyVacuum
        vessel="MW_SPPS_Reactor"
        time="50 s"
        pressure="400 mbar"
        port="bottom"
        vessel_type="filter"
        vacuum_valve="valve_8"
        vacuum_source="Vacuum pump R"
        vacuum_device="None"
        vacuum_valve_inert_gas="None"
        vacuum_valve_unused_port="1"
        pneumatic_controller="Pneumatic controller"
        dynamic="False"
        comment="">
        <CConnect
          from_vessel="MW_SPPS_Reactor"
          to_vessel="Vacuum pump R"
          from_port="bottom"
          to_port="None"
          comment="" />
        <Wait
          time="50 s"
          comment="" />
        <CValveMoveToPosition
          valve_name="valve_8"
          position="1"
          comment="" />
      </ApplyVacuum>
    </Filter>
    <Add
      vessel="MW_SPPS_Reactor"
      reagent="DMF"
      volume="9 mL"
      viscous="False"
      dropwise="False"
      time="None"
      stir="False"
      stir_speed="250 RPM"
      purpose="None"
      amount="9 mL"
      mass="None"
      speed="None"
      port="bottom"
      through="None"
      move_speed="100 mL/min"
      aspiration_speed="100 mL/min"
      dispense_speed="100 mL/min"
      anticlogging="False"
      anticlogging_solvent="None"
      anticlogging_solvent_volume="2 mL"
      anticlogging_reagent_volume="10 mL"
      flush_solvent="None"
      flush_solvent_volume="5 mL"
      aspiration_valve="Valve_4"
      aspiration_pump="Pump_4"
      through_cartridge="None"
      reagent_vessel="DMF"
      waste_vessel="Waste_4"
      vessel_type="filter"
      anticlogging_solvent_vessel="None"
      prime_n_times="1"
      priming_volume="0"
      confirm_solid="True"
      cleaning="False"
      cleaning_solvent="None"
      cleaning_repeats="1"
      reagent_on_backbone="True"
      after_add_waste_vessel="None"
      tubing_dead_volume="0"
      reagent_concentration="None"
      default_pump_speed="100 mL/min"
      comment="">
      <StopStir
        vessel="MW_SPPS_Reactor"
        stirring_controller="None"
        comment="" />
      <PrimePumpForAdd
        reagent="DMF"
        volume="0"
        reagent_vessel="DMF"
        waste_vessel="Waste_4"
        prime_n_times="1"
        move_speed="100 mL/min"
        aspiration_speed="100 mL/min"
        dispense_speed="100 mL/min"
        aspiration_pump="Pump_4"
        comment="" />
      <CMove
        from_vessel="DMF"
        to_vessel="MW_SPPS_Reactor"
        volume="9 mL"
        move_speed="100.0"
        aspiration_speed="100.0"
        dispense_speed="100.0"
        from_port="0"
        to_port="bottom"
        through="None"
        use_backbone="True"
        repeats="1"
        estimated_volume="None"
        time="None"
        comment="" />
      <Wait
        time="10 s"
        comment="" />
      <FlushTubing
        to_vessel="MW_SPPS_Reactor"
        to_port="bottom"
        volume="5 mL"
        aspiration_speed="100 mL/min"
        move_speed="100 mL/min"
        dispense_speed="100 mL/min"
        through_cartridge="None"
        flush_tube_vessel="Air"
        aspiration_valve="Valve_4"
        flush_solvent="None"
        flush_solvent_volume="5 mL"
        flush_solvent_vessel="None"
        solvent_aspiration_valve="None"
        through_nodes="Valve_4"
        dead_volume="None"
        time="None"
        comment="">
        <CMove
          from_vessel="Air"
          to_vessel="MW_SPPS_Reactor"
          volume="5 mL"
          move_speed="100.0"
          aspiration_speed="100.0"
          dispense_speed="100.0"
          from_port="0"
          to_port="bottom"
          through="Valve_4"
          use_backbone="True"
          repeats="1"
          estimated_volume="None"
          time="None"
          comment="" />
      </FlushTubing>
    </Add>
    <Purge
      vessel="MW_SPPS_Reactor"
      time="45 s"
      gas="None"
      pressure="None"
      flow_rate="None"
      comment="">
      <StartPurge
        vessel="MW_SPPS_Reactor"
        gas="None"
        pressure="None"
        flow_rate="None"
        pneumatic_controller="Pneumatic controller"
        inert_gas="None"
        comment="">
        <SwitchArgon
          vessel="MW_SPPS_Reactor"
          port="None"
          connect_pump="False"
          vacuum_valve="valve_8"
          pneumatic_controller="Pneumatic controller"
          pneumatic_controller_port="1"
          aspiration_pump="None"
          comment="">
          <CConnect
            from_vessel="Pneumatic controller"
            to_vessel="MW_SPPS_Reactor"
            from_port="None"
            to_port="None"
            comment="" />
          <CSetPneumaticState
            pneumatic_controller="Pneumatic controller"
            port="1"
            state="gas"
            comment="" />
        </SwitchArgon>
      </StartPurge>
      <Wait
        time="45 s"
        comment="" />
      <StopPurge
        vessel="MW_SPPS_Reactor"
        pneumatic_controller="Pneumatic controller"
        inert_gas="None"
        inert_gas_valve="valve_8"
        inert_gas_valve_unused_port="1"
        comment="">
        <SwitchClosed
          vessel="MW_SPPS_Reactor"
          port="None"
          vacuum_valve="valve_8"
          pneumatic_controller="Pneumatic controller"
          pneumatic_controller_port="1"
          connect_pump="False"
          aspiration_pump="None"
          comment="">
          <CSetPneumaticState
            pneumatic_controller="Pneumatic controller"
            port="1"
            state="closed"
            comment="" />
        </SwitchClosed>
        <CValveMoveToPosition
          valve_name="valve_8"
          position="1"
          comment="" />
      </StopPurge>
    </Purge>
    <Filter
      vessel="MW_SPPS_Reactor"
      wait_time="50 s"
      aspiration_speed="5.0"
      stir="False"
      stir_speed="500 RPM"
      filtrate_vessel="None"
      filtrate_through="None"
      anticlogging="False"
      temp="None"
      volume="0"
      continue_heatchill="False"
      dynamic="False"
      pressure="400 mbar"
      waste_vessel="Waste_4"
      filter_top_volume="0"
      inline_filter="False"
      vacuum_attached="True"
      transfer_to_volume="30 mL"
      r300_vac_node="None"
      through_cartridge="None"
      rotavap_waste="None"
      comment="">
      <StopStir
        vessel="MW_SPPS_Reactor"
        stirring_controller="None"
        comment="" />
      <CMove
        from_vessel="MW_SPPS_Reactor"
        to_vessel="Waste_4"
        volume="0"
        move_speed="100.0"
        aspiration_speed="5.0"
        dispense_speed="100.0"
        from_port="bottom"
        to_port="0"
        through="None"
        use_backbone="True"
        repeats="1"
        estimated_volume="None"
        time="None"
        comment="" />
      <ApplyVacuum
        vessel="MW_SPPS_Reactor"
        time="50 s"
        pressure="400 mbar"
        port="bottom"
        vessel_type="filter"
        vacuum_valve="valve_8"
        vacuum_source="Vacuum pump R"
        vacuum_device="None"
        vacuum_valve_inert_gas="None"
        vacuum_valve_unused_port="1"
        pneumatic_controller="Pneumatic controller"
        dynamic="False"
        comment="">
        <CConnect
          from_vessel="MW_SPPS_Reactor"
          to_vessel="Vacuum pump R"
          from_port="bottom"
          to_port="None"
          comment="" />
        <Wait
          time="50 s"
          comment="" />
        <CValveMoveToPosition
          valve_name="valve_8"
          position="1"
          comment="" />
      </ApplyVacuum>
    </Filter>
    <Add
      vessel="MW_SPPS_Reactor"
      reagent="DMF"
      volume="9 mL"
      viscous="False"
      dropwise="False"
      time="None"
      stir="False"
      stir_speed="250 RPM"
      purpose="None"
      amount="9 mL"
      mass="None"
      speed="None"
      port="bottom"
      through="None"
      move_speed="100 mL/min"
      aspiration_speed="100 mL/min"
      dispense_speed="100 mL/min"
      anticlogging="False"
      anticlogging_solvent="None"
      anticlogging_solvent_volume="2 mL"
      anticlogging_reagent_volume="10 mL"
      flush_solvent="None"
      flush_solvent_volume="5 mL"
      aspiration_valve="Valve_4"
      aspiration_pump="Pump_4"
      through_cartridge="None"
      reagent_vessel="DMF"
      waste_vessel="Waste_4"
      vessel_type="filter"
      anticlogging_solvent_vessel="None"
      prime_n_times="1"
      priming_volume="0"
      confirm_solid="True"
      cleaning="False"
      cleaning_solvent="None"
      cleaning_repeats="1"
      reagent_on_backbone="True"
      after_add_waste_vessel="None"
      tubing_dead_volume="0"
      reagent_concentration="None"
      default_pump_speed="100 mL/min"
      comment="">
      <StopStir
        vessel="MW_SPPS_Reactor"
        stirring_controller="None"
        comment="" />
      <PrimePumpForAdd
        reagent="DMF"
        volume="0"
        reagent_vessel="DMF"
        waste_vessel="Waste_4"
        prime_n_times="1"
        move_speed="100 mL/min"
        aspiration_speed="100 mL/min"
        dispense_speed="100 mL/min"
        aspiration_pump="Pump_4"
        comment="" />
      <CMove
        from_vessel="DMF"
        to_vessel="MW_SPPS_Reactor"
        volume="9 mL"
        move_speed="100.0"
        aspiration_speed="100.0"
        dispense_speed="100.0"
        from_port="0"
        to_port="bottom"
        through="None"
        use_backbone="True"
        repeats="1"
        estimated_volume="None"
        time="None"
        comment="" />
      <Wait
        time="10 s"
        comment="" />
      <FlushTubing
        to_vessel="MW_SPPS_Reactor"
        to_port="bottom"
        volume="5 mL"
        aspiration_speed="100 mL/min"
        move_speed="100 mL/min"
        dispense_speed="100 mL/min"
        through_cartridge="None"
        flush_tube_vessel="Air"
        aspiration_valve="Valve_4"
        flush_solvent="None"
        flush_solvent_volume="5 mL"
        flush_solvent_vessel="None"
        solvent_aspiration_valve="None"
        through_nodes="Valve_4"
        dead_volume="None"
        time="None"
        comment="">
        <CMove
          from_vessel="Air"
          to_vessel="MW_SPPS_Reactor"
          volume="5 mL"
          move_speed="100.0"
          aspiration_speed="100.0"
          dispense_speed="100.0"
          from_port="0"
          to_port="bottom"
          through="Valve_4"
          use_backbone="True"
          repeats="1"
          estimated_volume="None"
          time="None"
          comment="" />
      </FlushTubing>
    </Add>
    <Purge
      vessel="MW_SPPS_Reactor"
      time="45 s"
      gas="None"
      pressure="None"
      flow_rate="None"
      comment="">
      <StartPurge
        vessel="MW_SPPS_Reactor"
        gas="None"
        pressure="None"
        flow_rate="None"
        pneumatic_controller="Pneumatic controller"
        inert_gas="None"
        comment="">
        <SwitchArgon
          vessel="MW_SPPS_Reactor"
          port="None"
          connect_pump="False"
          vacuum_valve="valve_8"
          pneumatic_controller="Pneumatic controller"
          pneumatic_controller_port="1"
          aspiration_pump="None"
          comment="">
          <CConnect
            from_vessel="Pneumatic controller"
            to_vessel="MW_SPPS_Reactor"
            from_port="None"
            to_port="None"
            comment="" />
          <CSetPneumaticState
            pneumatic_controller="Pneumatic controller"
            port="1"
            state="gas"
            comment="" />
        </SwitchArgon>
      </StartPurge>
      <Wait
        time="45 s"
        comment="" />
      <StopPurge
        vessel="MW_SPPS_Reactor"
        pneumatic_controller="Pneumatic controller"
        inert_gas="None"
        inert_gas_valve="valve_8"
        inert_gas_valve_unused_port="1"
        comment="">
        <SwitchClosed
          vessel="MW_SPPS_Reactor"
          port="None"
          vacuum_valve="valve_8"
          pneumatic_controller="Pneumatic controller"
          pneumatic_controller_port="1"
          connect_pump="False"
          aspiration_pump="None"
          comment="">
          <CSetPneumaticState
            pneumatic_controller="Pneumatic controller"
            port="1"
            state="closed"
            comment="" />
        </SwitchClosed>
        <CValveMoveToPosition
          valve_name="valve_8"
          position="1"
          comment="" />
      </StopPurge>
    </Purge>
    <Filter
      vessel="MW_SPPS_Reactor"
      wait_time="50 s"
      aspiration_speed="5.0"
      stir="False"
      stir_speed="500 RPM"
      filtrate_vessel="None"
      filtrate_through="None"
      anticlogging="False"
      temp="None"
      volume="0"
      continue_heatchill="False"
      dynamic="False"
      pressure="400 mbar"
      waste_vessel="Waste_4"
      filter_top_volume="0"
      inline_filter="False"
      vacuum_attached="True"
      transfer_to_volume="30 mL"
      r300_vac_node="None"
      through_cartridge="None"
      rotavap_waste="None"
      comment="">
      <StopStir
        vessel="MW_SPPS_Reactor"
        stirring_controller="None"
        comment="" />
      <CMove
        from_vessel="MW_SPPS_Reactor"
        to_vessel="Waste_4"
        volume="0"
        move_speed="100.0"
        aspiration_speed="5.0"
        dispense_speed="100.0"
        from_port="bottom"
        to_port="0"
        through="None"
        use_backbone="True"
        repeats="1"
        estimated_volume="None"
        time="None"
        comment="" />
      <ApplyVacuum
        vessel="MW_SPPS_Reactor"
        time="50 s"
        pressure="400 mbar"
        port="bottom"
        vessel_type="filter"
        vacuum_valve="valve_8"
        vacuum_source="Vacuum pump R"
        vacuum_device="None"
        vacuum_valve_inert_gas="None"
        vacuum_valve_unused_port="1"
        pneumatic_controller="Pneumatic controller"
        dynamic="False"
        comment="">
        <CConnect
          from_vessel="MW_SPPS_Reactor"
          to_vessel="Vacuum pump R"
          from_port="bottom"
          to_port="None"
          comment="" />
        <Wait
          time="50 s"
          comment="" />
        <CValveMoveToPosition
          valve_name="valve_8"
          position="1"
          comment="" />
      </ApplyVacuum>
    </Filter>
    <Add
      vessel="MW_SPPS_Reactor"
      reagent="DMF"
      volume="9 mL"
      viscous="False"
      dropwise="False"
      time="None"
      stir="False"
      stir_speed="250 RPM"
      purpose="None"
      amount="9 mL"
      mass="None"
      speed="None"
      port="bottom"
      through="None"
      move_speed="100 mL/min"
      aspiration_speed="100 mL/min"
      dispense_speed="100 mL/min"
      anticlogging="False"
      anticlogging_solvent="None"
      anticlogging_solvent_volume="2 mL"
      anticlogging_reagent_volume="10 mL"
      flush_solvent="None"
      flush_solvent_volume="5 mL"
      aspiration_valve="Valve_4"
      aspiration_pump="Pump_4"
      through_cartridge="None"
      reagent_vessel="DMF"
      waste_vessel="Waste_4"
      vessel_type="filter"
      anticlogging_solvent_vessel="None"
      prime_n_times="1"
      priming_volume="0"
      confirm_solid="True"
      cleaning="False"
      cleaning_solvent="None"
      cleaning_repeats="1"
      reagent_on_backbone="True"
      after_add_waste_vessel="None"
      tubing_dead_volume="0"
      reagent_concentration="None"
      default_pump_speed="100 mL/min"
      comment="">
      <StopStir
        vessel="MW_SPPS_Reactor"
        stirring_controller="None"
        comment="" />
      <PrimePumpForAdd
        reagent="DMF"
        volume="0"
        reagent_vessel="DMF"
        waste_vessel="Waste_4"
        prime_n_times="1"
        move_speed="100 mL/min"
        aspiration_speed="100 mL/min"
        dispense_speed="100 mL/min"
        aspiration_pump="Pump_4"
        comment="" />
      <CMove
        from_vessel="DMF"
        to_vessel="MW_SPPS_Reactor"
        volume="9 mL"
        move_speed="100.0"
        aspiration_speed="100.0"
        dispense_speed="100.0"
        from_port="0"
        to_port="bottom"
        through="None"
        use_backbone="True"
        repeats="1"
        estimated_volume="None"
        time="None"
        comment="" />
      <Wait
        time="10 s"
        comment="" />
      <FlushTubing
        to_vessel="MW_SPPS_Reactor"
        to_port="bottom"
        volume="5 mL"
        aspiration_speed="100 mL/min"
        move_speed="100 mL/min"
        dispense_speed="100 mL/min"
        through_cartridge="None"
        flush_tube_vessel="Air"
        aspiration_valve="Valve_4"
        flush_solvent="None"
        flush_solvent_volume="5 mL"
        flush_solvent_vessel="None"
        solvent_aspiration_valve="None"
        through_nodes="Valve_4"
        dead_volume="None"
        time="None"
        comment="">
        <CMove
          from_vessel="Air"
          to_vessel="MW_SPPS_Reactor"
          volume="5 mL"
          move_speed="100.0"
          aspiration_speed="100.0"
          dispense_speed="100.0"
          from_port="0"
          to_port="bottom"
          through="Valve_4"
          use_backbone="True"
          repeats="1"
          estimated_volume="None"
          time="None"
          comment="" />
      </FlushTubing>
    </Add>
    <Purge
      vessel="MW_SPPS_Reactor"
      time="45 s"
      gas="None"
      pressure="None"
      flow_rate="None"
      comment="">
      <StartPurge
        vessel="MW_SPPS_Reactor"
        gas="None"
        pressure="None"
        flow_rate="None"
        pneumatic_controller="Pneumatic controller"
        inert_gas="None"
        comment="">
        <SwitchArgon
          vessel="MW_SPPS_Reactor"
          port="None"
          connect_pump="False"
          vacuum_valve="valve_8"
          pneumatic_controller="Pneumatic controller"
          pneumatic_controller_port="1"
          aspiration_pump="None"
          comment="">
          <CConnect
            from_vessel="Pneumatic controller"
            to_vessel="MW_SPPS_Reactor"
            from_port="None"
            to_port="None"
            comment="" />
          <CSetPneumaticState
            pneumatic_controller="Pneumatic controller"
            port="1"
            state="gas"
            comment="" />
        </SwitchArgon>
      </StartPurge>
      <Wait
        time="45 s"
        comment="" />
      <StopPurge
        vessel="MW_SPPS_Reactor"
        pneumatic_controller="Pneumatic controller"
        inert_gas="None"
        inert_gas_valve="valve_8"
        inert_gas_valve_unused_port="1"
        comment="">
        <SwitchClosed
          vessel="MW_SPPS_Reactor"
          port="None"
          vacuum_valve="valve_8"
          pneumatic_controller="Pneumatic controller"
          pneumatic_controller_port="1"
          connect_pump="False"
          aspiration_pump="None"
          comment="">
          <CSetPneumaticState
            pneumatic_controller="Pneumatic controller"
            port="1"
            state="closed"
            comment="" />
        </SwitchClosed>
        <CValveMoveToPosition
          valve_name="valve_8"
          position="1"
          comment="" />
      </StopPurge>
    </Purge>
    <Filter
      vessel="MW_SPPS_Reactor"
      wait_time="1.1667 min"
      aspiration_speed="5.0"
      stir="False"
      stir_speed="500 RPM"
      filtrate_vessel="None"
      filtrate_through="None"
      anticlogging="False"
      temp="None"
      volume="0"
      continue_heatchill="False"
      dynamic="False"
      pressure="400 mbar"
      waste_vessel="Waste_4"
      filter_top_volume="0"
      inline_filter="False"
      vacuum_attached="True"
      transfer_to_volume="30 mL"
      r300_vac_node="None"
      through_cartridge="None"
      rotavap_waste="None"
      comment="">
      <StopStir
        vessel="MW_SPPS_Reactor"
        stirring_controller="None"
        comment="" />
      <CMove
        from_vessel="MW_SPPS_Reactor"
        to_vessel="Waste_4"
        volume="0"
        move_speed="100.0"
        aspiration_speed="5.0"
        dispense_speed="100.0"
        from_port="bottom"
        to_port="0"
        through="None"
        use_backbone="True"
        repeats="1"
        estimated_volume="None"
        time="None"
        comment="" />
      <ApplyVacuum
        vessel="MW_SPPS_Reactor"
        time="1.1667 min"
        pressure="400 mbar"
        port="bottom"
        vessel_type="filter"
        vacuum_valve="valve_8"
        vacuum_source="Vacuum pump R"
        vacuum_device="None"
        vacuum_valve_inert_gas="None"
        vacuum_valve_unused_port="1"
        pneumatic_controller="Pneumatic controller"
        dynamic="False"
        comment="">
        <CConnect
          from_vessel="MW_SPPS_Reactor"
          to_vessel="Vacuum pump R"
          from_port="bottom"
          to_port="None"
          comment="" />
        <Wait
          time="1.1667 min"
          comment="" />
        <CValveMoveToPosition
          valve_name="valve_8"
          position="1"
          comment="" />
      </ApplyVacuum>
    </Filter>
    <Add
      vessel="MW_SPPS_Reactor"
      reagent="Tyr"
      volume="2 mL"
      viscous="False"
      dropwise="False"
      time="None"
      stir="False"
      stir_speed="250 RPM"
      purpose="None"
      amount="2 mL"
      mass="None"
      speed="None"
      port="bottom"
      through="None"
      move_speed="100 mL/min"
      aspiration_speed="100 mL/min"
      dispense_speed="100 mL/min"
      anticlogging="False"
      anticlogging_solvent="None"
      anticlogging_solvent_volume="2 mL"
      anticlogging_reagent_volume="10 mL"
      flush_solvent="None"
      flush_solvent_volume="5 mL"
      aspiration_valve="Valve_6"
      aspiration_pump="Pump_6"
      through_cartridge="None"
      reagent_vessel="Tyr"
      waste_vessel="Waste_6"
      vessel_type="filter"
      anticlogging_solvent_vessel="None"
      prime_n_times="1"
      priming_volume="2 mL"
      confirm_solid="True"
      cleaning="False"
      cleaning_solvent="None"
      cleaning_repeats="1"
      reagent_on_backbone="True"
      after_add_waste_vessel="None"
      tubing_dead_volume="0"
      reagent_concentration="None"
      default_pump_speed="100 mL/min"
      comment="">
      <StopStir
        vessel="MW_SPPS_Reactor"
        stirring_controller="None"
        comment="" />
      <PrimePumpForAdd
        reagent="Tyr"
        volume="2 mL"
        reagent_vessel="Tyr"
        waste_vessel="Waste_6"
        prime_n_times="1"
        move_speed="100 mL/min"
        aspiration_speed="100 mL/min"
        dispense_speed="100 mL/min"
        aspiration_pump="Pump_6"
        comment="">
        <Repeat
          repeats="1"
          once="False"
          comment="">
          <CMove
            from_vessel="Tyr"
            to_vessel="Waste_6"
            volume="2 mL"
            move_speed="100.0"
            aspiration_speed="100.0"
            dispense_speed="100.0"
            from_port="0"
            to_port="0"
            through="None"
            use_backbone="True"
            repeats="1"
            estimated_volume="None"
            time="None"
            comment="" />
        </Repeat>
      </PrimePumpForAdd>
      <CMove
        from_vessel="Tyr"
        to_vessel="MW_SPPS_Reactor"
        volume="2 mL"
        move_speed="100.0"
        aspiration_speed="100.0"
        dispense_speed="100.0"
        from_port="0"
        to_port="bottom"
        through="None"
        use_backbone="True"
        repeats="1"
        estimated_volume="None"
        time="None"
        comment="" />
      <Wait
        time="10 s"
        comment="" />
      <FlushTubing
        to_vessel="MW_SPPS_Reactor"
        to_port="bottom"
        volume="5 mL"
        aspiration_speed="100 mL/min"
        move_speed="100 mL/min"
        dispense_speed="100 mL/min"
        through_cartridge="None"
        flush_tube_vessel="Air"
        aspiration_valve="Valve_6"
        flush_solvent="None"
        flush_solvent_volume="5 mL"
        flush_solvent_vessel="None"
        solvent_aspiration_valve="None"
        through_nodes="Valve_6"
        dead_volume="None"
        time="None"
        comment="">
        <CMove
          from_vessel="Air"
          to_vessel="MW_SPPS_Reactor"
          volume="5 mL"
          move_speed="100.0"
          aspiration_speed="100.0"
          dispense_speed="100.0"
          from_port="0"
          to_port="bottom"
          through="Valve_6"
          use_backbone="True"
          repeats="1"
          estimated_volume="None"
          time="None"
          comment="" />
      </FlushTubing>
    </Add>
    <Add
      vessel="MW_SPPS_Reactor"
      reagent="HATU"
      volume="2 mL"
      viscous="False"
      dropwise="False"
      time="None"
      stir="False"
      stir_speed="250 RPM"
      purpose="None"
      amount="2 mL"
      mass="None"
      speed="None"
      port="bottom"
      through="None"
      move_speed="100 mL/min"
      aspiration_speed="100 mL/min"
      dispense_speed="100 mL/min"
      anticlogging="False"
      anticlogging_solvent="None"
      anticlogging_solvent_volume="2 mL"
      anticlogging_reagent_volume="10 mL"
      flush_solvent="None"
      flush_solvent_volume="5 mL"
      aspiration_valve="Valve_5"
      aspiration_pump="Pump_5"
      through_cartridge="None"
      reagent_vessel="HATU"
      waste_vessel="Waste_5"
      vessel_type="filter"
      anticlogging_solvent_vessel="None"
      prime_n_times="1"
      priming_volume="2 mL"
      confirm_solid="True"
      cleaning="False"
      cleaning_solvent="None"
      cleaning_repeats="1"
      reagent_on_backbone="True"
      after_add_waste_vessel="None"
      tubing_dead_volume="0"
      reagent_concentration="None"
      default_pump_speed="100 mL/min"
      comment="">
      <StopStir
        vessel="MW_SPPS_Reactor"
        stirring_controller="None"
        comment="" />
      <PrimePumpForAdd
        reagent="HATU"
        volume="2 mL"
        reagent_vessel="HATU"
        waste_vessel="Waste_5"
        prime_n_times="1"
        move_speed="100 mL/min"
        aspiration_speed="100 mL/min"
        dispense_speed="100 mL/min"
        aspiration_pump="Pump_5"
        comment="">
        <Repeat
          repeats="1"
          once="False"
          comment="">
          <CMove
            from_vessel="HATU"
            to_vessel="Waste_5"
            volume="2 mL"
            move_speed="100.0"
            aspiration_speed="100.0"
            dispense_speed="100.0"
            from_port="0"
            to_port="0"
            through="None"
            use_backbone="True"
            repeats="1"
            estimated_volume="None"
            time="None"
            comment="" />
        </Repeat>
      </PrimePumpForAdd>
      <CMove
        from_vessel="HATU"
        to_vessel="MW_SPPS_Reactor"
        volume="2 mL"
        move_speed="100.0"
        aspiration_speed="100.0"
        dispense_speed="100.0"
        from_port="0"
        to_port="bottom"
        through="None"
        use_backbone="True"
        repeats="1"
        estimated_volume="None"
        time="None"
        comment="" />
      <Wait
        time="10 s"
        comment="" />
      <FlushTubing
        to_vessel="MW_SPPS_Reactor"
        to_port="bottom"
        volume="5 mL"
        aspiration_speed="100 mL/min"
        move_speed="100 mL/min"
        dispense_speed="100 mL/min"
        through_cartridge="None"
        flush_tube_vessel="Air"
        aspiration_valve="Valve_5"
        flush_solvent="None"
        flush_solvent_volume="5 mL"
        flush_solvent_vessel="None"
        solvent_aspiration_valve="None"
        through_nodes="Valve_5"
        dead_volume="None"
        time="None"
        comment="">
        <CMove
          from_vessel="Air"
          to_vessel="MW_SPPS_Reactor"
          volume="5 mL"
          move_speed="100.0"
          aspiration_speed="100.0"
          dispense_speed="100.0"
          from_port="0"
          to_port="bottom"
          through="Valve_5"
          use_backbone="True"
          repeats="1"
          estimated_volume="None"
          time="None"
          comment="" />
      </FlushTubing>
    </Add>
    <Add
      vessel="MW_SPPS_Reactor"
      reagent="DIPEA"
      volume="0.5 mL"
      viscous="False"
      dropwise="False"
      time="None"
      stir="False"
      stir_speed="250 RPM"
      purpose="None"
      amount="0.5 mL"
      mass="None"
      speed="None"
      port="bottom"
      through="None"
      move_speed="100 mL/min"
      aspiration_speed="100 mL/min"
      dispense_speed="100 mL/min"
      anticlogging="False"
      anticlogging_solvent="None"
      anticlogging_solvent_volume="2 mL"
      anticlogging_reagent_volume="10 mL"
      flush_solvent="None"
      flush_solvent_volume="5 mL"
      aspiration_valve="Valve_5"
      aspiration_pump="Pump_5"
      through_cartridge="None"
      reagent_vessel="DIPEA"
      waste_vessel="Waste_5"
      vessel_type="filter"
      anticlogging_solvent_vessel="None"
      prime_n_times="1"
      priming_volume="3 mL"
      confirm_solid="True"
      cleaning="False"
      cleaning_solvent="None"
      cleaning_repeats="1"
      reagent_on_backbone="True"
      after_add_waste_vessel="None"
      tubing_dead_volume="0"
      reagent_concentration="None"
      default_pump_speed="100 mL/min"
      comment="">
      <StopStir
        vessel="MW_SPPS_Reactor"
        stirring_controller="None"
        comment="" />
      <PrimePumpForAdd
        reagent="DIPEA"
        volume="3 mL"
        reagent_vessel="DIPEA"
        waste_vessel="Waste_5"
        prime_n_times="1"
        move_speed="100 mL/min"
        aspiration_speed="100 mL/min"
        dispense_speed="100 mL/min"
        aspiration_pump="Pump_5"
        comment="">
        <Repeat
          repeats="1"
          once="False"
          comment="">
          <CMove
            from_vessel="DIPEA"
            to_vessel="Waste_5"
            volume="3 mL"
            move_speed="100.0"
            aspiration_speed="100.0"
            dispense_speed="100.0"
            from_port="0"
            to_port="0"
            through="None"
            use_backbone="True"
            repeats="1"
            estimated_volume="None"
            time="None"
            comment="" />
        </Repeat>
      </PrimePumpForAdd>
      <CMove
        from_vessel="DIPEA"
        to_vessel="MW_SPPS_Reactor"
        volume="0.5 mL"
        move_speed="100.0"
        aspiration_speed="100.0"
        dispense_speed="100.0"
        from_port="0"
        to_port="bottom"
        through="None"
        use_backbone="True"
        repeats="1"
        estimated_volume="None"
        time="None"
        comment="" />
      <Wait
        time="10 s"
        comment="" />
      <FlushTubing
        to_vessel="MW_SPPS_Reactor"
        to_port="bottom"
        volume="5 mL"
        aspiration_speed="100 mL/min"
        move_speed="100 mL/min"
        dispense_speed="100 mL/min"
        through_cartridge="None"
        flush_tube_vessel="Air"
        aspiration_valve="Valve_5"
        flush_solvent="None"
        flush_solvent_volume="5 mL"
        flush_solvent_vessel="None"
        solvent_aspiration_valve="None"
        through_nodes="Valve_5"
        dead_volume="None"
        time="None"
        comment="">
        <CMove
          from_vessel="Air"
          to_vessel="MW_SPPS_Reactor"
          volume="5 mL"
          move_speed="100.0"
          aspiration_speed="100.0"
          dispense_speed="100.0"
          from_port="0"
          to_port="bottom"
          through="Valve_5"
          use_backbone="True"
          repeats="1"
          estimated_volume="None"
          time="None"
          comment="" />
      </FlushTubing>
    </Add>
    <StartPurge
      vessel="MW_SPPS_Reactor"
      gas="None"
      pressure="None"
      flow_rate="None"
      pneumatic_controller="Pneumatic controller"
      inert_gas="None"
      comment="">
      <SwitchArgon
        vessel="MW_SPPS_Reactor"
        port="None"
        connect_pump="False"
        vacuum_valve="valve_8"
        pneumatic_controller="Pneumatic controller"
        pneumatic_controller_port="1"
        aspiration_pump="None"
        comment="">
        <CConnect
          from_vessel="Pneumatic controller"
          to_vessel="MW_SPPS_Reactor"
          from_port="None"
          to_port="None"
          comment="" />
        <CSetPneumaticState
          pneumatic_controller="Pneumatic controller"
          port="1"
          state="gas"
          comment="" />
      </SwitchArgon>
    </StartPurge>
    <Repeat
      repeats="5"
      once="False"
      comment="">
      <Microwave
        vessel="MW_SPPS_Reactor"
        time="15 s"
        power="150.0"
        temp="None"
        pressure="None"
        comment="">
        <StartMicrowave
          vessel="MW_SPPS_Reactor"
          power="150.0"
          temp="None"
          pressure="None"
          _device_name="None"
          comment="">
          <CMicrowaveGeneratorSetPower
            vessel="MW_SPPS_Reactor"
            power="150.0"
            _device_name="None"
            comment="" />
          <CMicrowaveGeneratorStart
            vessel="MW_SPPS_Reactor"
            _device_name="None"
            comment="" />
        </StartMicrowave>
        <Wait
          time="15 s"
          comment="" />
        <StopMicrowave
          vessel="MW_SPPS_Reactor"
          comment="">
          <CMicrowaveGeneratorStop
            vessel="MW_SPPS_Reactor"
            _device_name="None"
            comment="" />
        </StopMicrowave>
      </Microwave>
      <Wait
        time="45 s"
        comment="" />
    </Repeat>
    <StopPurge
      vessel="MW_SPPS_Reactor"
      pneumatic_controller="Pneumatic controller"
      inert_gas="None"
      inert_gas_valve="valve_8"
      inert_gas_valve_unused_port="1"
      comment="">
      <SwitchClosed
        vessel="MW_SPPS_Reactor"
        port="None"
        vacuum_valve="valve_8"
        pneumatic_controller="Pneumatic controller"
        pneumatic_controller_port="1"
        connect_pump="False"
        aspiration_pump="None"
        comment="">
        <CSetPneumaticState
          pneumatic_controller="Pneumatic controller"
          port="1"
          state="closed"
          comment="" />
      </SwitchClosed>
      <CValveMoveToPosition
        valve_name="valve_8"
        position="1"
        comment="" />
    </StopPurge>
    <Filter
      vessel="MW_SPPS_Reactor"
      wait_time="1.3333 min"
      aspiration_speed="5.0"
      stir="False"
      stir_speed="500 RPM"
      filtrate_vessel="None"
      filtrate_through="None"
      anticlogging="False"
      temp="None"
      volume="0"
      continue_heatchill="False"
      dynamic="False"
      pressure="400 mbar"
      waste_vessel="Waste_4"
      filter_top_volume="0"
      inline_filter="False"
      vacuum_attached="True"
      transfer_to_volume="30 mL"
      r300_vac_node="None"
      through_cartridge="None"
      rotavap_waste="None"
      comment="">
      <StopStir
        vessel="MW_SPPS_Reactor"
        stirring_controller="None"
        comment="" />
      <CMove
        from_vessel="MW_SPPS_Reactor"
        to_vessel="Waste_4"
        volume="0"
        move_speed="100.0"
        aspiration_speed="5.0"
        dispense_speed="100.0"
        from_port="bottom"
        to_port="0"
        through="None"
        use_backbone="True"
        repeats="1"
        estimated_volume="None"
        time="None"
        comment="" />
      <ApplyVacuum
        vessel="MW_SPPS_Reactor"
        time="1.3333 min"
        pressure="400 mbar"
        port="bottom"
        vessel_type="filter"
        vacuum_valve="valve_8"
        vacuum_source="Vacuum pump R"
        vacuum_device="None"
        vacuum_valve_inert_gas="None"
        vacuum_valve_unused_port="1"
        pneumatic_controller="Pneumatic controller"
        dynamic="False"
        comment="">
        <CConnect
          from_vessel="MW_SPPS_Reactor"
          to_vessel="Vacuum pump R"
          from_port="bottom"
          to_port="None"
          comment="" />
        <Wait
          time="1.3333 min"
          comment="" />
        <CValveMoveToPosition
          valve_name="valve_8"
          position="1"
          comment="" />
      </ApplyVacuum>
    </Filter>
    <ResetHandling
      solvent="DMF"
      repeats="3"
      volume="3 mL"
      daisy_chained="True"
      end_wastes="Waste_1 Waste_7"
      solvent_vessel="DMF"
      air_flush="True"
      comment="">
      <CMove
        from_vessel="DMF"
        to_vessel="Waste_1"
        volume="3 mL"
        move_speed="100.0"
        aspiration_speed="100.0"
        dispense_speed="100.0"
        from_port="0"
        to_port="0"
        through="None"
        use_backbone="True"
        repeats="3"
        estimated_volume="None"
        time="None"
        comment="" />
      <CMove
        from_vessel="DMF"
        to_vessel="Waste_7"
        volume="3 mL"
        move_speed="100.0"
        aspiration_speed="100.0"
        dispense_speed="100.0"
        from_port="0"
        to_port="0"
        through="None"
        use_backbone="True"
        repeats="3"
        estimated_volume="None"
        time="None"
        comment="" />
      <FlushTubing
        to_vessel="Waste_1"
        to_port="0"
        volume="5 mL"
        aspiration_speed="100 mL/min"
        move_speed="100 mL/min"
        dispense_speed="100 mL/min"
        through_cartridge="None"
        flush_tube_vessel="Air"
        aspiration_valve="None"
        flush_solvent="None"
        flush_solvent_volume="None"
        flush_solvent_vessel="None"
        solvent_aspiration_valve="None"
        through_nodes=""
        dead_volume="None"
        time="None"
        comment="">
        <CMove
          from_vessel="Air"
          to_vessel="Waste_1"
          volume="5 mL"
          move_speed="100.0"
          aspiration_speed="100.0"
          dispense_speed="100.0"
          from_port="0"
          to_port="0"
          through=""
          use_backbone="True"
          repeats="1"
          estimated_volume="None"
          time="None"
          comment="" />
      </FlushTubing>
      <FlushTubing
        to_vessel="Waste_7"
        to_port="0"
        volume="5 mL"
        aspiration_speed="100 mL/min"
        move_speed="100 mL/min"
        dispense_speed="100 mL/min"
        through_cartridge="None"
        flush_tube_vessel="Air"
        aspiration_valve="None"
        flush_solvent="None"
        flush_solvent_volume="None"
        flush_solvent_vessel="None"
        solvent_aspiration_valve="None"
        through_nodes=""
        dead_volume="None"
        time="None"
        comment="">
        <CMove
          from_vessel="Air"
          to_vessel="Waste_7"
          volume="5 mL"
          move_speed="100.0"
          aspiration_speed="100.0"
          dispense_speed="100.0"
          from_port="0"
          to_port="0"
          through=""
          use_backbone="True"
          repeats="1"
          estimated_volume="None"
          time="None"
          comment="" />
      </FlushTubing>
    </ResetHandling>
    <Add
      vessel="MW_SPPS_Reactor"
      reagent="DMF"
      volume="9 mL"
      viscous="False"
      dropwise="False"
      time="None"
      stir="False"
      stir_speed="250 RPM"
      purpose="None"
      amount="9 mL"
      mass="None"
      speed="None"
      port="bottom"
      through="None"
      move_speed="100 mL/min"
      aspiration_speed="100 mL/min"
      dispense_speed="100 mL/min"
      anticlogging="False"
      anticlogging_solvent="None"
      anticlogging_solvent_volume="2 mL"
      anticlogging_reagent_volume="10 mL"
      flush_solvent="None"
      flush_solvent_volume="5 mL"
      aspiration_valve="Valve_4"
      aspiration_pump="Pump_4"
      through_cartridge="None"
      reagent_vessel="DMF"
      waste_vessel="Waste_4"
      vessel_type="filter"
      anticlogging_solvent_vessel="None"
      prime_n_times="1"
      priming_volume="3 mL"
      confirm_solid="True"
      cleaning="False"
      cleaning_solvent="None"
      cleaning_repeats="1"
      reagent_on_backbone="True"
      after_add_waste_vessel="None"
      tubing_dead_volume="0"
      reagent_concentration="None"
      default_pump_speed="100 mL/min"
      comment="">
      <StopStir
        vessel="MW_SPPS_Reactor"
        stirring_controller="None"
        comment="" />
      <PrimePumpForAdd
        reagent="DMF"
        volume="3 mL"
        reagent_vessel="DMF"
        waste_vessel="Waste_4"
        prime_n_times="1"
        move_speed="100 mL/min"
        aspiration_speed="100 mL/min"
        dispense_speed="100 mL/min"
        aspiration_pump="Pump_4"
        comment="">
        <Repeat
          repeats="1"
          once="False"
          comment="">
          <CMove
            from_vessel="DMF"
            to_vessel="Waste_4"
            volume="3 mL"
            move_speed="100.0"
            aspiration_speed="100.0"
            dispense_speed="100.0"
            from_port="0"
            to_port="0"
            through="None"
            use_backbone="True"
            repeats="1"
            estimated_volume="None"
            time="None"
            comment="" />
        </Repeat>
      </PrimePumpForAdd>
      <CMove
        from_vessel="DMF"
        to_vessel="MW_SPPS_Reactor"
        volume="9 mL"
        move_speed="100.0"
        aspiration_speed="100.0"
        dispense_speed="100.0"
        from_port="0"
        to_port="bottom"
        through="None"
        use_backbone="True"
        repeats="1"
        estimated_volume="None"
        time="None"
        comment="" />
      <Wait
        time="10 s"
        comment="" />
      <FlushTubing
        to_vessel="MW_SPPS_Reactor"
        to_port="bottom"
        volume="5 mL"
        aspiration_speed="100 mL/min"
        move_speed="100 mL/min"
        dispense_speed="100 mL/min"
        through_cartridge="None"
        flush_tube_vessel="Air"
        aspiration_valve="Valve_4"
        flush_solvent="None"
        flush_solvent_volume="5 mL"
        flush_solvent_vessel="None"
        solvent_aspiration_valve="None"
        through_nodes="Valve_4"
        dead_volume="None"
        time="None"
        comment="">
        <CMove
          from_vessel="Air"
          to_vessel="MW_SPPS_Reactor"
          volume="5 mL"
          move_speed="100.0"
          aspiration_speed="100.0"
          dispense_speed="100.0"
          from_port="0"
          to_port="bottom"
          through="Valve_4"
          use_backbone="True"
          repeats="1"
          estimated_volume="None"
          time="None"
          comment="" />
      </FlushTubing>
    </Add>
    <Purge
      vessel="MW_SPPS_Reactor"
      time="45 s"
      gas="None"
      pressure="None"
      flow_rate="None"
      comment="">
      <StartPurge
        vessel="MW_SPPS_Reactor"
        gas="None"
        pressure="None"
        flow_rate="None"
        pneumatic_controller="Pneumatic controller"
        inert_gas="None"
        comment="">
        <SwitchArgon
          vessel="MW_SPPS_Reactor"
          port="None"
          connect_pump="False"
          vacuum_valve="valve_8"
          pneumatic_controller="Pneumatic controller"
          pneumatic_controller_port="1"
          aspiration_pump="None"
          comment="">
          <CConnect
            from_vessel="Pneumatic controller"
            to_vessel="MW_SPPS_Reactor"
            from_port="None"
            to_port="None"
            comment="" />
          <CSetPneumaticState
            pneumatic_controller="Pneumatic controller"
            port="1"
            state="gas"
            comment="" />
        </SwitchArgon>
      </StartPurge>
      <Wait
        time="45 s"
        comment="" />
      <StopPurge
        vessel="MW_SPPS_Reactor"
        pneumatic_controller="Pneumatic controller"
        inert_gas="None"
        inert_gas_valve="valve_8"
        inert_gas_valve_unused_port="1"
        comment="">
        <SwitchClosed
          vessel="MW_SPPS_Reactor"
          port="None"
          vacuum_valve="valve_8"
          pneumatic_controller="Pneumatic controller"
          pneumatic_controller_port="1"
          connect_pump="False"
          aspiration_pump="None"
          comment="">
          <CSetPneumaticState
            pneumatic_controller="Pneumatic controller"
            port="1"
            state="closed"
            comment="" />
        </SwitchClosed>
        <CValveMoveToPosition
          valve_name="valve_8"
          position="1"
          comment="" />
      </StopPurge>
    </Purge>
    <Filter
      vessel="MW_SPPS_Reactor"
      wait_time="50 s"
      aspiration_speed="5.0"
      stir="False"
      stir_speed="500 RPM"
      filtrate_vessel="None"
      filtrate_through="None"
      anticlogging="False"
      temp="None"
      volume="0"
      continue_heatchill="False"
      dynamic="False"
      pressure="400 mbar"
      waste_vessel="Waste_4"
      filter_top_volume="0"
      inline_filter="False"
      vacuum_attached="True"
      transfer_to_volume="30 mL"
      r300_vac_node="None"
      through_cartridge="None"
      rotavap_waste="None"
      comment="">
      <StopStir
        vessel="MW_SPPS_Reactor"
        stirring_controller="None"
        comment="" />
      <CMove
        from_vessel="MW_SPPS_Reactor"
        to_vessel="Waste_4"
        volume="0"
        move_speed="100.0"
        aspiration_speed="5.0"
        dispense_speed="100.0"
        from_port="bottom"
        to_port="0"
        through="None"
        use_backbone="True"
        repeats="1"
        estimated_volume="None"
        time="None"
        comment="" />
      <ApplyVacuum
        vessel="MW_SPPS_Reactor"
        time="50 s"
        pressure="400 mbar"
        port="bottom"
        vessel_type="filter"
        vacuum_valve="valve_8"
        vacuum_source="Vacuum pump R"
        vacuum_device="None"
        vacuum_valve_inert_gas="None"
        vacuum_valve_unused_port="1"
        pneumatic_controller="Pneumatic controller"
        dynamic="False"
        comment="">
        <CConnect
          from_vessel="MW_SPPS_Reactor"
          to_vessel="Vacuum pump R"
          from_port="bottom"
          to_port="None"
          comment="" />
        <Wait
          time="50 s"
          comment="" />
        <CValveMoveToPosition
          valve_name="valve_8"
          position="1"
          comment="" />
      </ApplyVacuum>
    </Filter>
    <Add
      vessel="MW_SPPS_Reactor"
      reagent="DMF"
      volume="9 mL"
      viscous="False"
      dropwise="False"
      time="None"
      stir="False"
      stir_speed="250 RPM"
      purpose="None"
      amount="9 mL"
      mass="None"
      speed="None"
      port="bottom"
      through="None"
      move_speed="100 mL/min"
      aspiration_speed="100 mL/min"
      dispense_speed="100 mL/min"
      anticlogging="False"
      anticlogging_solvent="None"
      anticlogging_solvent_volume="2 mL"
      anticlogging_reagent_volume="10 mL"
      flush_solvent="None"
      flush_solvent_volume="5 mL"
      aspiration_valve="Valve_4"
      aspiration_pump="Pump_4"
      through_cartridge="None"
      reagent_vessel="DMF"
      waste_vessel="Waste_4"
      vessel_type="filter"
      anticlogging_solvent_vessel="None"
      prime_n_times="1"
      priming_volume="0"
      confirm_solid="True"
      cleaning="False"
      cleaning_solvent="None"
      cleaning_repeats="1"
      reagent_on_backbone="True"
      after_add_waste_vessel="None"
      tubing_dead_volume="0"
      reagent_concentration="None"
      default_pump_speed="100 mL/min"
      comment="">
      <StopStir
        vessel="MW_SPPS_Reactor"
        stirring_controller="None"
        comment="" />
      <PrimePumpForAdd
        reagent="DMF"
        volume="0"
        reagent_vessel="DMF"
        waste_vessel="Waste_4"
        prime_n_times="1"
        move_speed="100 mL/min"
        aspiration_speed="100 mL/min"
        dispense_speed="100 mL/min"
        aspiration_pump="Pump_4"
        comment="" />
      <CMove
        from_vessel="DMF"
        to_vessel="MW_SPPS_Reactor"
        volume="9 mL"
        move_speed="100.0"
        aspiration_speed="100.0"
        dispense_speed="100.0"
        from_port="0"
        to_port="bottom"
        through="None"
        use_backbone="True"
        repeats="1"
        estimated_volume="None"
        time="None"
        comment="" />
      <Wait
        time="10 s"
        comment="" />
      <FlushTubing
        to_vessel="MW_SPPS_Reactor"
        to_port="bottom"
        volume="5 mL"
        aspiration_speed="100 mL/min"
        move_speed="100 mL/min"
        dispense_speed="100 mL/min"
        through_cartridge="None"
        flush_tube_vessel="Air"
        aspiration_valve="Valve_4"
        flush_solvent="None"
        flush_solvent_volume="5 mL"
        flush_solvent_vessel="None"
        solvent_aspiration_valve="None"
        through_nodes="Valve_4"
        dead_volume="None"
        time="None"
        comment="">
        <CMove
          from_vessel="Air"
          to_vessel="MW_SPPS_Reactor"
          volume="5 mL"
          move_speed="100.0"
          aspiration_speed="100.0"
          dispense_speed="100.0"
          from_port="0"
          to_port="bottom"
          through="Valve_4"
          use_backbone="True"
          repeats="1"
          estimated_volume="None"
          time="None"
          comment="" />
      </FlushTubing>
    </Add>
    <Purge
      vessel="MW_SPPS_Reactor"
      time="45 s"
      gas="None"
      pressure="None"
      flow_rate="None"
      comment="">
      <StartPurge
        vessel="MW_SPPS_Reactor"
        gas="None"
        pressure="None"
        flow_rate="None"
        pneumatic_controller="Pneumatic controller"
        inert_gas="None"
        comment="">
        <SwitchArgon
          vessel="MW_SPPS_Reactor"
          port="None"
          connect_pump="False"
          vacuum_valve="valve_8"
          pneumatic_controller="Pneumatic controller"
          pneumatic_controller_port="1"
          aspiration_pump="None"
          comment="">
          <CConnect
            from_vessel="Pneumatic controller"
            to_vessel="MW_SPPS_Reactor"
            from_port="None"
            to_port="None"
            comment="" />
          <CSetPneumaticState
            pneumatic_controller="Pneumatic controller"
            port="1"
            state="gas"
            comment="" />
        </SwitchArgon>
      </StartPurge>
      <Wait
        time="45 s"
        comment="" />
      <StopPurge
        vessel="MW_SPPS_Reactor"
        pneumatic_controller="Pneumatic controller"
        inert_gas="None"
        inert_gas_valve="valve_8"
        inert_gas_valve_unused_port="1"
        comment="">
        <SwitchClosed
          vessel="MW_SPPS_Reactor"
          port="None"
          vacuum_valve="valve_8"
          pneumatic_controller="Pneumatic controller"
          pneumatic_controller_port="1"
          connect_pump="False"
          aspiration_pump="None"
          comment="">
          <CSetPneumaticState
            pneumatic_controller="Pneumatic controller"
            port="1"
            state="closed"
            comment="" />
        </SwitchClosed>
        <CValveMoveToPosition
          valve_name="valve_8"
          position="1"
          comment="" />
      </StopPurge>
    </Purge>
    <Filter
      vessel="MW_SPPS_Reactor"
      wait_time="50 s"
      aspiration_speed="5.0"
      stir="False"
      stir_speed="500 RPM"
      filtrate_vessel="None"
      filtrate_through="None"
      anticlogging="False"
      temp="None"
      volume="0"
      continue_heatchill="False"
      dynamic="False"
      pressure="400 mbar"
      waste_vessel="Waste_4"
      filter_top_volume="0"
      inline_filter="False"
      vacuum_attached="True"
      transfer_to_volume="30 mL"
      r300_vac_node="None"
      through_cartridge="None"
      rotavap_waste="None"
      comment="">
      <StopStir
        vessel="MW_SPPS_Reactor"
        stirring_controller="None"
        comment="" />
      <CMove
        from_vessel="MW_SPPS_Reactor"
        to_vessel="Waste_4"
        volume="0"
        move_speed="100.0"
        aspiration_speed="5.0"
        dispense_speed="100.0"
        from_port="bottom"
        to_port="0"
        through="None"
        use_backbone="True"
        repeats="1"
        estimated_volume="None"
        time="None"
        comment="" />
      <ApplyVacuum
        vessel="MW_SPPS_Reactor"
        time="50 s"
        pressure="400 mbar"
        port="bottom"
        vessel_type="filter"
        vacuum_valve="valve_8"
        vacuum_source="Vacuum pump R"
        vacuum_device="None"
        vacuum_valve_inert_gas="None"
        vacuum_valve_unused_port="1"
        pneumatic_controller="Pneumatic controller"
        dynamic="False"
        comment="">
        <CConnect
          from_vessel="MW_SPPS_Reactor"
          to_vessel="Vacuum pump R"
          from_port="bottom"
          to_port="None"
          comment="" />
        <Wait
          time="50 s"
          comment="" />
        <CValveMoveToPosition
          valve_name="valve_8"
          position="1"
          comment="" />
      </ApplyVacuum>
    </Filter>
    <Add
      vessel="MW_SPPS_Reactor"
      reagent="DMF"
      volume="9 mL"
      viscous="False"
      dropwise="False"
      time="None"
      stir="False"
      stir_speed="250 RPM"
      purpose="None"
      amount="9 mL"
      mass="None"
      speed="None"
      port="bottom"
      through="None"
      move_speed="100 mL/min"
      aspiration_speed="100 mL/min"
      dispense_speed="100 mL/min"
      anticlogging="False"
      anticlogging_solvent="None"
      anticlogging_solvent_volume="2 mL"
      anticlogging_reagent_volume="10 mL"
      flush_solvent="None"
      flush_solvent_volume="5 mL"
      aspiration_valve="Valve_4"
      aspiration_pump="Pump_4"
      through_cartridge="None"
      reagent_vessel="DMF"
      waste_vessel="Waste_4"
      vessel_type="filter"
      anticlogging_solvent_vessel="None"
      prime_n_times="1"
      priming_volume="0"
      confirm_solid="True"
      cleaning="False"
      cleaning_solvent="None"
      cleaning_repeats="1"
      reagent_on_backbone="True"
      after_add_waste_vessel="None"
      tubing_dead_volume="0"
      reagent_concentration="None"
      default_pump_speed="100 mL/min"
      comment="">
      <StopStir
        vessel="MW_SPPS_Reactor"
        stirring_controller="None"
        comment="" />
      <PrimePumpForAdd
        reagent="DMF"
        volume="0"
        reagent_vessel="DMF"
        waste_vessel="Waste_4"
        prime_n_times="1"
        move_speed="100 mL/min"
        aspiration_speed="100 mL/min"
        dispense_speed="100 mL/min"
        aspiration_pump="Pump_4"
        comment="" />
      <CMove
        from_vessel="DMF"
        to_vessel="MW_SPPS_Reactor"
        volume="9 mL"
        move_speed="100.0"
        aspiration_speed="100.0"
        dispense_speed="100.0"
        from_port="0"
        to_port="bottom"
        through="None"
        use_backbone="True"
        repeats="1"
        estimated_volume="None"
        time="None"
        comment="" />
      <Wait
        time="10 s"
        comment="" />
      <FlushTubing
        to_vessel="MW_SPPS_Reactor"
        to_port="bottom"
        volume="5 mL"
        aspiration_speed="100 mL/min"
        move_speed="100 mL/min"
        dispense_speed="100 mL/min"
        through_cartridge="None"
        flush_tube_vessel="Air"
        aspiration_valve="Valve_4"
        flush_solvent="None"
        flush_solvent_volume="5 mL"
        flush_solvent_vessel="None"
        solvent_aspiration_valve="None"
        through_nodes="Valve_4"
        dead_volume="None"
        time="None"
        comment="">
        <CMove
          from_vessel="Air"
          to_vessel="MW_SPPS_Reactor"
          volume="5 mL"
          move_speed="100.0"
          aspiration_speed="100.0"
          dispense_speed="100.0"
          from_port="0"
          to_port="bottom"
          through="Valve_4"
          use_backbone="True"
          repeats="1"
          estimated_volume="None"
          time="None"
          comment="" />
      </FlushTubing>
    </Add>
    <Purge
      vessel="MW_SPPS_Reactor"
      time="45 s"
      gas="None"
      pressure="None"
      flow_rate="None"
      comment="">
      <StartPurge
        vessel="MW_SPPS_Reactor"
        gas="None"
        pressure="None"
        flow_rate="None"
        pneumatic_controller="Pneumatic controller"
        inert_gas="None"
        comment="">
        <SwitchArgon
          vessel="MW_SPPS_Reactor"
          port="None"
          connect_pump="False"
          vacuum_valve="valve_8"
          pneumatic_controller="Pneumatic controller"
          pneumatic_controller_port="1"
          aspiration_pump="None"
          comment="">
          <CConnect
            from_vessel="Pneumatic controller"
            to_vessel="MW_SPPS_Reactor"
            from_port="None"
            to_port="None"
            comment="" />
          <CSetPneumaticState
            pneumatic_controller="Pneumatic controller"
            port="1"
            state="gas"
            comment="" />
        </SwitchArgon>
      </StartPurge>
      <Wait
        time="45 s"
        comment="" />
      <StopPurge
        vessel="MW_SPPS_Reactor"
        pneumatic_controller="Pneumatic controller"
        inert_gas="None"
        inert_gas_valve="valve_8"
        inert_gas_valve_unused_port="1"
        comment="">
        <SwitchClosed
          vessel="MW_SPPS_Reactor"
          port="None"
          vacuum_valve="valve_8"
          pneumatic_controller="Pneumatic controller"
          pneumatic_controller_port="1"
          connect_pump="False"
          aspiration_pump="None"
          comment="">
          <CSetPneumaticState
            pneumatic_controller="Pneumatic controller"
            port="1"
            state="closed"
            comment="" />
        </SwitchClosed>
        <CValveMoveToPosition
          valve_name="valve_8"
          position="1"
          comment="" />
      </StopPurge>
    </Purge>
    <Filter
      vessel="MW_SPPS_Reactor"
      wait_time="50 s"
      aspiration_speed="5.0"
      stir="False"
      stir_speed="500 RPM"
      filtrate_vessel="None"
      filtrate_through="None"
      anticlogging="False"
      temp="None"
      volume="0"
      continue_heatchill="False"
      dynamic="False"
      pressure="400 mbar"
      waste_vessel="Waste_4"
      filter_top_volume="0"
      inline_filter="False"
      vacuum_attached="True"
      transfer_to_volume="30 mL"
      r300_vac_node="None"
      through_cartridge="None"
      rotavap_waste="None"
      comment="">
      <StopStir
        vessel="MW_SPPS_Reactor"
        stirring_controller="None"
        comment="" />
      <CMove
        from_vessel="MW_SPPS_Reactor"
        to_vessel="Waste_4"
        volume="0"
        move_speed="100.0"
        aspiration_speed="5.0"
        dispense_speed="100.0"
        from_port="bottom"
        to_port="0"
        through="None"
        use_backbone="True"
        repeats="1"
        estimated_volume="None"
        time="None"
        comment="" />
      <ApplyVacuum
        vessel="MW_SPPS_Reactor"
        time="50 s"
        pressure="400 mbar"
        port="bottom"
        vessel_type="filter"
        vacuum_valve="valve_8"
        vacuum_source="Vacuum pump R"
        vacuum_device="None"
        vacuum_valve_inert_gas="None"
        vacuum_valve_unused_port="1"
        pneumatic_controller="Pneumatic controller"
        dynamic="False"
        comment="">
        <CConnect
          from_vessel="MW_SPPS_Reactor"
          to_vessel="Vacuum pump R"
          from_port="bottom"
          to_port="None"
          comment="" />
        <Wait
          time="50 s"
          comment="" />
        <CValveMoveToPosition
          valve_name="valve_8"
          position="1"
          comment="" />
      </ApplyVacuum>
    </Filter>
    <Add
      vessel="MW_SPPS_Reactor"
      reagent="DMF"
      volume="9 mL"
      viscous="False"
      dropwise="False"
      time="None"
      stir="False"
      stir_speed="250 RPM"
      purpose="None"
      amount="9 mL"
      mass="None"
      speed="None"
      port="bottom"
      through="None"
      move_speed="100 mL/min"
      aspiration_speed="100 mL/min"
      dispense_speed="100 mL/min"
      anticlogging="False"
      anticlogging_solvent="None"
      anticlogging_solvent_volume="2 mL"
      anticlogging_reagent_volume="10 mL"
      flush_solvent="None"
      flush_solvent_volume="5 mL"
      aspiration_valve="Valve_4"
      aspiration_pump="Pump_4"
      through_cartridge="None"
      reagent_vessel="DMF"
      waste_vessel="Waste_4"
      vessel_type="filter"
      anticlogging_solvent_vessel="None"
      prime_n_times="1"
      priming_volume="0"
      confirm_solid="True"
      cleaning="False"
      cleaning_solvent="None"
      cleaning_repeats="1"
      reagent_on_backbone="True"
      after_add_waste_vessel="None"
      tubing_dead_volume="0"
      reagent_concentration="None"
      default_pump_speed="100 mL/min"
      comment="">
      <StopStir
        vessel="MW_SPPS_Reactor"
        stirring_controller="None"
        comment="" />
      <PrimePumpForAdd
        reagent="DMF"
        volume="0"
        reagent_vessel="DMF"
        waste_vessel="Waste_4"
        prime_n_times="1"
        move_speed="100 mL/min"
        aspiration_speed="100 mL/min"
        dispense_speed="100 mL/min"
        aspiration_pump="Pump_4"
        comment="" />
      <CMove
        from_vessel="DMF"
        to_vessel="MW_SPPS_Reactor"
        volume="9 mL"
        move_speed="100.0"
        aspiration_speed="100.0"
        dispense_speed="100.0"
        from_port="0"
        to_port="bottom"
        through="None"
        use_backbone="True"
        repeats="1"
        estimated_volume="None"
        time="None"
        comment="" />
      <Wait
        time="10 s"
        comment="" />
      <FlushTubing
        to_vessel="MW_SPPS_Reactor"
        to_port="bottom"
        volume="5 mL"
        aspiration_speed="100 mL/min"
        move_speed="100 mL/min"
        dispense_speed="100 mL/min"
        through_cartridge="None"
        flush_tube_vessel="Air"
        aspiration_valve="Valve_4"
        flush_solvent="None"
        flush_solvent_volume="5 mL"
        flush_solvent_vessel="None"
        solvent_aspiration_valve="None"
        through_nodes="Valve_4"
        dead_volume="None"
        time="None"
        comment="">
        <CMove
          from_vessel="Air"
          to_vessel="MW_SPPS_Reactor"
          volume="5 mL"
          move_speed="100.0"
          aspiration_speed="100.0"
          dispense_speed="100.0"
          from_port="0"
          to_port="bottom"
          through="Valve_4"
          use_backbone="True"
          repeats="1"
          estimated_volume="None"
          time="None"
          comment="" />
      </FlushTubing>
    </Add>
    <Purge
      vessel="MW_SPPS_Reactor"
      time="45 s"
      gas="None"
      pressure="None"
      flow_rate="None"
      comment="">
      <StartPurge
        vessel="MW_SPPS_Reactor"
        gas="None"
        pressure="None"
        flow_rate="None"
        pneumatic_controller="Pneumatic controller"
        inert_gas="None"
        comment="">
        <SwitchArgon
          vessel="MW_SPPS_Reactor"
          port="None"
          connect_pump="False"
          vacuum_valve="valve_8"
          pneumatic_controller="Pneumatic controller"
          pneumatic_controller_port="1"
          aspiration_pump="None"
          comment="">
          <CConnect
            from_vessel="Pneumatic controller"
            to_vessel="MW_SPPS_Reactor"
            from_port="None"
            to_port="None"
            comment="" />
          <CSetPneumaticState
            pneumatic_controller="Pneumatic controller"
            port="1"
            state="gas"
            comment="" />
        </SwitchArgon>
      </StartPurge>
      <Wait
        time="45 s"
        comment="" />
      <StopPurge
        vessel="MW_SPPS_Reactor"
        pneumatic_controller="Pneumatic controller"
        inert_gas="None"
        inert_gas_valve="valve_8"
        inert_gas_valve_unused_port="1"
        comment="">
        <SwitchClosed
          vessel="MW_SPPS_Reactor"
          port="None"
          vacuum_valve="valve_8"
          pneumatic_controller="Pneumatic controller"
          pneumatic_controller_port="1"
          connect_pump="False"
          aspiration_pump="None"
          comment="">
          <CSetPneumaticState
            pneumatic_controller="Pneumatic controller"
            port="1"
            state="closed"
            comment="" />
        </SwitchClosed>
        <CValveMoveToPosition
          valve_name="valve_8"
          position="1"
          comment="" />
      </StopPurge>
    </Purge>
    <Filter
      vessel="MW_SPPS_Reactor"
      wait_time="50 s"
      aspiration_speed="5.0"
      stir="False"
      stir_speed="500 RPM"
      filtrate_vessel="None"
      filtrate_through="None"
      anticlogging="False"
      temp="None"
      volume="0"
      continue_heatchill="False"
      dynamic="False"
      pressure="400 mbar"
      waste_vessel="Waste_4"
      filter_top_volume="0"
      inline_filter="False"
      vacuum_attached="True"
      transfer_to_volume="30 mL"
      r300_vac_node="None"
      through_cartridge="None"
      rotavap_waste="None"
      comment="">
      <StopStir
        vessel="MW_SPPS_Reactor"
        stirring_controller="None"
        comment="" />
      <CMove
        from_vessel="MW_SPPS_Reactor"
        to_vessel="Waste_4"
        volume="0"
        move_speed="100.0"
        aspiration_speed="5.0"
        dispense_speed="100.0"
        from_port="bottom"
        to_port="0"
        through="None"
        use_backbone="True"
        repeats="1"
        estimated_volume="None"
        time="None"
        comment="" />
      <ApplyVacuum
        vessel="MW_SPPS_Reactor"
        time="50 s"
        pressure="400 mbar"
        port="bottom"
        vessel_type="filter"
        vacuum_valve="valve_8"
        vacuum_source="Vacuum pump R"
        vacuum_device="None"
        vacuum_valve_inert_gas="None"
        vacuum_valve_unused_port="1"
        pneumatic_controller="Pneumatic controller"
        dynamic="False"
        comment="">
        <CConnect
          from_vessel="MW_SPPS_Reactor"
          to_vessel="Vacuum pump R"
          from_port="bottom"
          to_port="None"
          comment="" />
        <Wait
          time="50 s"
          comment="" />
        <CValveMoveToPosition
          valve_name="valve_8"
          position="1"
          comment="" />
      </ApplyVacuum>
    </Filter>
    <Add
      vessel="MW_SPPS_Reactor"
      reagent="DMF"
      volume="9 mL"
      viscous="False"
      dropwise="False"
      time="None"
      stir="False"
      stir_speed="250 RPM"
      purpose="None"
      amount="9 mL"
      mass="None"
      speed="None"
      port="bottom"
      through="None"
      move_speed="100 mL/min"
      aspiration_speed="100 mL/min"
      dispense_speed="100 mL/min"
      anticlogging="False"
      anticlogging_solvent="None"
      anticlogging_solvent_volume="2 mL"
      anticlogging_reagent_volume="10 mL"
      flush_solvent="None"
      flush_solvent_volume="5 mL"
      aspiration_valve="Valve_4"
      aspiration_pump="Pump_4"
      through_cartridge="None"
      reagent_vessel="DMF"
      waste_vessel="Waste_4"
      vessel_type="filter"
      anticlogging_solvent_vessel="None"
      prime_n_times="1"
      priming_volume="0"
      confirm_solid="True"
      cleaning="False"
      cleaning_solvent="None"
      cleaning_repeats="1"
      reagent_on_backbone="True"
      after_add_waste_vessel="None"
      tubing_dead_volume="0"
      reagent_concentration="None"
      default_pump_speed="100 mL/min"
      comment="">
      <StopStir
        vessel="MW_SPPS_Reactor"
        stirring_controller="None"
        comment="" />
      <PrimePumpForAdd
        reagent="DMF"
        volume="0"
        reagent_vessel="DMF"
        waste_vessel="Waste_4"
        prime_n_times="1"
        move_speed="100 mL/min"
        aspiration_speed="100 mL/min"
        dispense_speed="100 mL/min"
        aspiration_pump="Pump_4"
        comment="" />
      <CMove
        from_vessel="DMF"
        to_vessel="MW_SPPS_Reactor"
        volume="9 mL"
        move_speed="100.0"
        aspiration_speed="100.0"
        dispense_speed="100.0"
        from_port="0"
        to_port="bottom"
        through="None"
        use_backbone="True"
        repeats="1"
        estimated_volume="None"
        time="None"
        comment="" />
      <Wait
        time="10 s"
        comment="" />
      <FlushTubing
        to_vessel="MW_SPPS_Reactor"
        to_port="bottom"
        volume="5 mL"
        aspiration_speed="100 mL/min"
        move_speed="100 mL/min"
        dispense_speed="100 mL/min"
        through_cartridge="None"
        flush_tube_vessel="Air"
        aspiration_valve="Valve_4"
        flush_solvent="None"
        flush_solvent_volume="5 mL"
        flush_solvent_vessel="None"
        solvent_aspiration_valve="None"
        through_nodes="Valve_4"
        dead_volume="None"
        time="None"
        comment="">
        <CMove
          from_vessel="Air"
          to_vessel="MW_SPPS_Reactor"
          volume="5 mL"
          move_speed="100.0"
          aspiration_speed="100.0"
          dispense_speed="100.0"
          from_port="0"
          to_port="bottom"
          through="Valve_4"
          use_backbone="True"
          repeats="1"
          estimated_volume="None"
          time="None"
          comment="" />
      </FlushTubing>
    </Add>
    <Purge
      vessel="MW_SPPS_Reactor"
      time="45 s"
      gas="None"
      pressure="None"
      flow_rate="None"
      comment="">
      <StartPurge
        vessel="MW_SPPS_Reactor"
        gas="None"
        pressure="None"
        flow_rate="None"
        pneumatic_controller="Pneumatic controller"
        inert_gas="None"
        comment="">
        <SwitchArgon
          vessel="MW_SPPS_Reactor"
          port="None"
          connect_pump="False"
          vacuum_valve="valve_8"
          pneumatic_controller="Pneumatic controller"
          pneumatic_controller_port="1"
          aspiration_pump="None"
          comment="">
          <CConnect
            from_vessel="Pneumatic controller"
            to_vessel="MW_SPPS_Reactor"
            from_port="None"
            to_port="None"
            comment="" />
          <CSetPneumaticState
            pneumatic_controller="Pneumatic controller"
            port="1"
            state="gas"
            comment="" />
        </SwitchArgon>
      </StartPurge>
      <Wait
        time="45 s"
        comment="" />
      <StopPurge
        vessel="MW_SPPS_Reactor"
        pneumatic_controller="Pneumatic controller"
        inert_gas="None"
        inert_gas_valve="valve_8"
        inert_gas_valve_unused_port="1"
        comment="">
        <SwitchClosed
          vessel="MW_SPPS_Reactor"
          port="None"
          vacuum_valve="valve_8"
          pneumatic_controller="Pneumatic controller"
          pneumatic_controller_port="1"
          connect_pump="False"
          aspiration_pump="None"
          comment="">
          <CSetPneumaticState
            pneumatic_controller="Pneumatic controller"
            port="1"
            state="closed"
            comment="" />
        </SwitchClosed>
        <CValveMoveToPosition
          valve_name="valve_8"
          position="1"
          comment="" />
      </StopPurge>
    </Purge>
    <Filter
      vessel="MW_SPPS_Reactor"
      wait_time="1.1667 min"
      aspiration_speed="5.0"
      stir="False"
      stir_speed="500 RPM"
      filtrate_vessel="None"
      filtrate_through="None"
      anticlogging="False"
      temp="None"
      volume="0"
      continue_heatchill="False"
      dynamic="False"
      pressure="400 mbar"
      waste_vessel="Waste_4"
      filter_top_volume="0"
      inline_filter="False"
      vacuum_attached="True"
      transfer_to_volume="30 mL"
      r300_vac_node="None"
      through_cartridge="None"
      rotavap_waste="None"
      comment="">
      <StopStir
        vessel="MW_SPPS_Reactor"
        stirring_controller="None"
        comment="" />
      <CMove
        from_vessel="MW_SPPS_Reactor"
        to_vessel="Waste_4"
        volume="0"
        move_speed="100.0"
        aspiration_speed="5.0"
        dispense_speed="100.0"
        from_port="bottom"
        to_port="0"
        through="None"
        use_backbone="True"
        repeats="1"
        estimated_volume="None"
        time="None"
        comment="" />
      <ApplyVacuum
        vessel="MW_SPPS_Reactor"
        time="1.1667 min"
        pressure="400 mbar"
        port="bottom"
        vessel_type="filter"
        vacuum_valve="valve_8"
        vacuum_source="Vacuum pump R"
        vacuum_device="None"
        vacuum_valve_inert_gas="None"
        vacuum_valve_unused_port="1"
        pneumatic_controller="Pneumatic controller"
        dynamic="False"
        comment="">
        <CConnect
          from_vessel="MW_SPPS_Reactor"
          to_vessel="Vacuum pump R"
          from_port="bottom"
          to_port="None"
          comment="" />
        <Wait
          time="1.1667 min"
          comment="" />
        <CValveMoveToPosition
          valve_name="valve_8"
          position="1"
          comment="" />
      </ApplyVacuum>
    </Filter>
    <CConnect
      from_vessel="Pneumatic controller"
      to_vessel="MW_SPPS_Reactor"
      from_port="1"
      to_port="bottom"
      comment="" />
    <Add
      vessel="MW_SPPS_Reactor"
      reagent="Piperidine"
      volume="9 mL"
      viscous="False"
      dropwise="False"
      time="None"
      stir="False"
      stir_speed="250 RPM"
      purpose="None"
      amount="9 mL"
      mass="None"
      speed="None"
      port="bottom"
      through="None"
      move_speed="100 mL/min"
      aspiration_speed="100 mL/min"
      dispense_speed="100 mL/min"
      anticlogging="False"
      anticlogging_solvent="None"
      anticlogging_solvent_volume="2 mL"
      anticlogging_reagent_volume="10 mL"
      flush_solvent="None"
      flush_solvent_volume="5 mL"
      aspiration_valve="Valve_4"
      aspiration_pump="Pump_4"
      through_cartridge="None"
      reagent_vessel="Piperidine"
      waste_vessel="Waste_4"
      vessel_type="filter"
      anticlogging_solvent_vessel="None"
      prime_n_times="1"
      priming_volume="3 mL"
      confirm_solid="True"
      cleaning="False"
      cleaning_solvent="None"
      cleaning_repeats="1"
      reagent_on_backbone="True"
      after_add_waste_vessel="None"
      tubing_dead_volume="0"
      reagent_concentration="None"
      default_pump_speed="100 mL/min"
      comment="">
      <StopStir
        vessel="MW_SPPS_Reactor"
        stirring_controller="None"
        comment="" />
      <PrimePumpForAdd
        reagent="Piperidine"
        volume="3 mL"
        reagent_vessel="Piperidine"
        waste_vessel="Waste_4"
        prime_n_times="1"
        move_speed="100 mL/min"
        aspiration_speed="100 mL/min"
        dispense_speed="100 mL/min"
        aspiration_pump="Pump_4"
        comment="">
        <Repeat
          repeats="1"
          once="False"
          comment="">
          <CMove
            from_vessel="Piperidine"
            to_vessel="Waste_4"
            volume="3 mL"
            move_speed="100.0"
            aspiration_speed="100.0"
            dispense_speed="100.0"
            from_port="0"
            to_port="0"
            through="None"
            use_backbone="True"
            repeats="1"
            estimated_volume="None"
            time="None"
            comment="" />
        </Repeat>
      </PrimePumpForAdd>
      <CMove
        from_vessel="Piperidine"
        to_vessel="MW_SPPS_Reactor"
        volume="9 mL"
        move_speed="100.0"
        aspiration_speed="100.0"
        dispense_speed="100.0"
        from_port="0"
        to_port="bottom"
        through="None"
        use_backbone="True"
        repeats="1"
        estimated_volume="None"
        time="None"
        comment="" />
      <Wait
        time="10 s"
        comment="" />
      <FlushTubing
        to_vessel="MW_SPPS_Reactor"
        to_port="bottom"
        volume="5 mL"
        aspiration_speed="100 mL/min"
        move_speed="100 mL/min"
        dispense_speed="100 mL/min"
        through_cartridge="None"
        flush_tube_vessel="Air"
        aspiration_valve="Valve_4"
        flush_solvent="None"
        flush_solvent_volume="5 mL"
        flush_solvent_vessel="None"
        solvent_aspiration_valve="None"
        through_nodes="Valve_4"
        dead_volume="None"
        time="None"
        comment="">
        <CMove
          from_vessel="Air"
          to_vessel="MW_SPPS_Reactor"
          volume="5 mL"
          move_speed="100.0"
          aspiration_speed="100.0"
          dispense_speed="100.0"
          from_port="0"
          to_port="bottom"
          through="Valve_4"
          use_backbone="True"
          repeats="1"
          estimated_volume="None"
          time="None"
          comment="" />
      </FlushTubing>
    </Add>
    <StartPurge
      vessel="MW_SPPS_Reactor"
      gas="None"
      pressure="None"
      flow_rate="None"
      pneumatic_controller="Pneumatic controller"
      inert_gas="None"
      comment="">
      <SwitchArgon
        vessel="MW_SPPS_Reactor"
        port="None"
        connect_pump="False"
        vacuum_valve="valve_8"
        pneumatic_controller="Pneumatic controller"
        pneumatic_controller_port="1"
        aspiration_pump="None"
        comment="">
        <CConnect
          from_vessel="Pneumatic controller"
          to_vessel="MW_SPPS_Reactor"
          from_port="None"
          to_port="None"
          comment="" />
        <CSetPneumaticState
          pneumatic_controller="Pneumatic controller"
          port="1"
          state="gas"
          comment="" />
      </SwitchArgon>
    </StartPurge>
    <Repeat
      repeats="3"
      once="False"
      comment="">
      <Microwave
        vessel="MW_SPPS_Reactor"
        time="15 s"
        power="150.0"
        temp="None"
        pressure="None"
        comment="">
        <StartMicrowave
          vessel="MW_SPPS_Reactor"
          power="150.0"
          temp="None"
          pressure="None"
          _device_name="None"
          comment="">
          <CMicrowaveGeneratorSetPower
            vessel="MW_SPPS_Reactor"
            power="150.0"
            _device_name="None"
            comment="" />
          <CMicrowaveGeneratorStart
            vessel="MW_SPPS_Reactor"
            _device_name="None"
            comment="" />
        </StartMicrowave>
        <Wait
          time="15 s"
          comment="" />
        <StopMicrowave
          vessel="MW_SPPS_Reactor"
          comment="">
          <CMicrowaveGeneratorStop
            vessel="MW_SPPS_Reactor"
            _device_name="None"
            comment="" />
        </StopMicrowave>
      </Microwave>
      <Wait
        time="45 s"
        comment="" />
    </Repeat>
    <StopPurge
      vessel="MW_SPPS_Reactor"
      pneumatic_controller="Pneumatic controller"
      inert_gas="None"
      inert_gas_valve="valve_8"
      inert_gas_valve_unused_port="1"
      comment="">
      <SwitchClosed
        vessel="MW_SPPS_Reactor"
        port="None"
        vacuum_valve="valve_8"
        pneumatic_controller="Pneumatic controller"
        pneumatic_controller_port="1"
        connect_pump="False"
        aspiration_pump="None"
        comment="">
        <CSetPneumaticState
          pneumatic_controller="Pneumatic controller"
          port="1"
          state="closed"
          comment="" />
      </SwitchClosed>
      <CValveMoveToPosition
        valve_name="valve_8"
        position="1"
        comment="" />
    </StopPurge>
    <Filter
      vessel="MW_SPPS_Reactor"
      wait_time="1.3333 min"
      aspiration_speed="5.0"
      stir="False"
      stir_speed="500 RPM"
      filtrate_vessel="None"
      filtrate_through="None"
      anticlogging="False"
      temp="None"
      volume="0"
      continue_heatchill="False"
      dynamic="False"
      pressure="400 mbar"
      waste_vessel="Waste_4"
      filter_top_volume="0"
      inline_filter="False"
      vacuum_attached="True"
      transfer_to_volume="30 mL"
      r300_vac_node="None"
      through_cartridge="None"
      rotavap_waste="None"
      comment="">
      <StopStir
        vessel="MW_SPPS_Reactor"
        stirring_controller="None"
        comment="" />
      <CMove
        from_vessel="MW_SPPS_Reactor"
        to_vessel="Waste_4"
        volume="0"
        move_speed="100.0"
        aspiration_speed="5.0"
        dispense_speed="100.0"
        from_port="bottom"
        to_port="0"
        through="None"
        use_backbone="True"
        repeats="1"
        estimated_volume="None"
        time="None"
        comment="" />
      <ApplyVacuum
        vessel="MW_SPPS_Reactor"
        time="1.3333 min"
        pressure="400 mbar"
        port="bottom"
        vessel_type="filter"
        vacuum_valve="valve_8"
        vacuum_source="Vacuum pump R"
        vacuum_device="None"
        vacuum_valve_inert_gas="None"
        vacuum_valve_unused_port="1"
        pneumatic_controller="Pneumatic controller"
        dynamic="False"
        comment="">
        <CConnect
          from_vessel="MW_SPPS_Reactor"
          to_vessel="Vacuum pump R"
          from_port="bottom"
          to_port="None"
          comment="" />
        <Wait
          time="1.3333 min"
          comment="" />
        <CValveMoveToPosition
          valve_name="valve_8"
          position="1"
          comment="" />
      </ApplyVacuum>
    </Filter>
    <ResetHandling
      solvent="DMF"
      repeats="3"
      volume="3 mL"
      daisy_chained="True"
      end_wastes="Waste_1 Waste_7"
      solvent_vessel="DMF"
      air_flush="True"
      comment="">
      <CMove
        from_vessel="DMF"
        to_vessel="Waste_1"
        volume="3 mL"
        move_speed="100.0"
        aspiration_speed="100.0"
        dispense_speed="100.0"
        from_port="0"
        to_port="0"
        through="None"
        use_backbone="True"
        repeats="3"
        estimated_volume="None"
        time="None"
        comment="" />
      <CMove
        from_vessel="DMF"
        to_vessel="Waste_7"
        volume="3 mL"
        move_speed="100.0"
        aspiration_speed="100.0"
        dispense_speed="100.0"
        from_port="0"
        to_port="0"
        through="None"
        use_backbone="True"
        repeats="3"
        estimated_volume="None"
        time="None"
        comment="" />
      <FlushTubing
        to_vessel="Waste_1"
        to_port="0"
        volume="5 mL"
        aspiration_speed="100 mL/min"
        move_speed="100 mL/min"
        dispense_speed="100 mL/min"
        through_cartridge="None"
        flush_tube_vessel="Air"
        aspiration_valve="None"
        flush_solvent="None"
        flush_solvent_volume="None"
        flush_solvent_vessel="None"
        solvent_aspiration_valve="None"
        through_nodes=""
        dead_volume="None"
        time="None"
        comment="">
        <CMove
          from_vessel="Air"
          to_vessel="Waste_1"
          volume="5 mL"
          move_speed="100.0"
          aspiration_speed="100.0"
          dispense_speed="100.0"
          from_port="0"
          to_port="0"
          through=""
          use_backbone="True"
          repeats="1"
          estimated_volume="None"
          time="None"
          comment="" />
      </FlushTubing>
      <FlushTubing
        to_vessel="Waste_7"
        to_port="0"
        volume="5 mL"
        aspiration_speed="100 mL/min"
        move_speed="100 mL/min"
        dispense_speed="100 mL/min"
        through_cartridge="None"
        flush_tube_vessel="Air"
        aspiration_valve="None"
        flush_solvent="None"
        flush_solvent_volume="None"
        flush_solvent_vessel="None"
        solvent_aspiration_valve="None"
        through_nodes=""
        dead_volume="None"
        time="None"
        comment="">
        <CMove
          from_vessel="Air"
          to_vessel="Waste_7"
          volume="5 mL"
          move_speed="100.0"
          aspiration_speed="100.0"
          dispense_speed="100.0"
          from_port="0"
          to_port="0"
          through=""
          use_backbone="True"
          repeats="1"
          estimated_volume="None"
          time="None"
          comment="" />
      </FlushTubing>
    </ResetHandling>
    <Add
      vessel="MW_SPPS_Reactor"
      reagent="DMF"
      volume="9 mL"
      viscous="False"
      dropwise="False"
      time="None"
      stir="False"
      stir_speed="250 RPM"
      purpose="None"
      amount="9 mL"
      mass="None"
      speed="None"
      port="bottom"
      through="None"
      move_speed="100 mL/min"
      aspiration_speed="100 mL/min"
      dispense_speed="100 mL/min"
      anticlogging="False"
      anticlogging_solvent="None"
      anticlogging_solvent_volume="2 mL"
      anticlogging_reagent_volume="10 mL"
      flush_solvent="None"
      flush_solvent_volume="5 mL"
      aspiration_valve="Valve_4"
      aspiration_pump="Pump_4"
      through_cartridge="None"
      reagent_vessel="DMF"
      waste_vessel="Waste_4"
      vessel_type="filter"
      anticlogging_solvent_vessel="None"
      prime_n_times="1"
      priming_volume="3 mL"
      confirm_solid="True"
      cleaning="False"
      cleaning_solvent="None"
      cleaning_repeats="1"
      reagent_on_backbone="True"
      after_add_waste_vessel="None"
      tubing_dead_volume="0"
      reagent_concentration="None"
      default_pump_speed="100 mL/min"
      comment="">
      <StopStir
        vessel="MW_SPPS_Reactor"
        stirring_controller="None"
        comment="" />
      <PrimePumpForAdd
        reagent="DMF"
        volume="3 mL"
        reagent_vessel="DMF"
        waste_vessel="Waste_4"
        prime_n_times="1"
        move_speed="100 mL/min"
        aspiration_speed="100 mL/min"
        dispense_speed="100 mL/min"
        aspiration_pump="Pump_4"
        comment="">
        <Repeat
          repeats="1"
          once="False"
          comment="">
          <CMove
            from_vessel="DMF"
            to_vessel="Waste_4"
            volume="3 mL"
            move_speed="100.0"
            aspiration_speed="100.0"
            dispense_speed="100.0"
            from_port="0"
            to_port="0"
            through="None"
            use_backbone="True"
            repeats="1"
            estimated_volume="None"
            time="None"
            comment="" />
        </Repeat>
      </PrimePumpForAdd>
      <CMove
        from_vessel="DMF"
        to_vessel="MW_SPPS_Reactor"
        volume="9 mL"
        move_speed="100.0"
        aspiration_speed="100.0"
        dispense_speed="100.0"
        from_port="0"
        to_port="bottom"
        through="None"
        use_backbone="True"
        repeats="1"
        estimated_volume="None"
        time="None"
        comment="" />
      <Wait
        time="10 s"
        comment="" />
      <FlushTubing
        to_vessel="MW_SPPS_Reactor"
        to_port="bottom"
        volume="5 mL"
        aspiration_speed="100 mL/min"
        move_speed="100 mL/min"
        dispense_speed="100 mL/min"
        through_cartridge="None"
        flush_tube_vessel="Air"
        aspiration_valve="Valve_4"
        flush_solvent="None"
        flush_solvent_volume="5 mL"
        flush_solvent_vessel="None"
        solvent_aspiration_valve="None"
        through_nodes="Valve_4"
        dead_volume="None"
        time="None"
        comment="">
        <CMove
          from_vessel="Air"
          to_vessel="MW_SPPS_Reactor"
          volume="5 mL"
          move_speed="100.0"
          aspiration_speed="100.0"
          dispense_speed="100.0"
          from_port="0"
          to_port="bottom"
          through="Valve_4"
          use_backbone="True"
          repeats="1"
          estimated_volume="None"
          time="None"
          comment="" />
      </FlushTubing>
    </Add>
    <Purge
      vessel="MW_SPPS_Reactor"
      time="45 s"
      gas="None"
      pressure="None"
      flow_rate="None"
      comment="">
      <StartPurge
        vessel="MW_SPPS_Reactor"
        gas="None"
        pressure="None"
        flow_rate="None"
        pneumatic_controller="Pneumatic controller"
        inert_gas="None"
        comment="">
        <SwitchArgon
          vessel="MW_SPPS_Reactor"
          port="None"
          connect_pump="False"
          vacuum_valve="valve_8"
          pneumatic_controller="Pneumatic controller"
          pneumatic_controller_port="1"
          aspiration_pump="None"
          comment="">
          <CConnect
            from_vessel="Pneumatic controller"
            to_vessel="MW_SPPS_Reactor"
            from_port="None"
            to_port="None"
            comment="" />
          <CSetPneumaticState
            pneumatic_controller="Pneumatic controller"
            port="1"
            state="gas"
            comment="" />
        </SwitchArgon>
      </StartPurge>
      <Wait
        time="45 s"
        comment="" />
      <StopPurge
        vessel="MW_SPPS_Reactor"
        pneumatic_controller="Pneumatic controller"
        inert_gas="None"
        inert_gas_valve="valve_8"
        inert_gas_valve_unused_port="1"
        comment="">
        <SwitchClosed
          vessel="MW_SPPS_Reactor"
          port="None"
          vacuum_valve="valve_8"
          pneumatic_controller="Pneumatic controller"
          pneumatic_controller_port="1"
          connect_pump="False"
          aspiration_pump="None"
          comment="">
          <CSetPneumaticState
            pneumatic_controller="Pneumatic controller"
            port="1"
            state="closed"
            comment="" />
        </SwitchClosed>
        <CValveMoveToPosition
          valve_name="valve_8"
          position="1"
          comment="" />
      </StopPurge>
    </Purge>
    <Filter
      vessel="MW_SPPS_Reactor"
      wait_time="50 s"
      aspiration_speed="5.0"
      stir="False"
      stir_speed="500 RPM"
      filtrate_vessel="None"
      filtrate_through="None"
      anticlogging="False"
      temp="None"
      volume="0"
      continue_heatchill="False"
      dynamic="False"
      pressure="400 mbar"
      waste_vessel="Waste_4"
      filter_top_volume="0"
      inline_filter="False"
      vacuum_attached="True"
      transfer_to_volume="30 mL"
      r300_vac_node="None"
      through_cartridge="None"
      rotavap_waste="None"
      comment="">
      <StopStir
        vessel="MW_SPPS_Reactor"
        stirring_controller="None"
        comment="" />
      <CMove
        from_vessel="MW_SPPS_Reactor"
        to_vessel="Waste_4"
        volume="0"
        move_speed="100.0"
        aspiration_speed="5.0"
        dispense_speed="100.0"
        from_port="bottom"
        to_port="0"
        through="None"
        use_backbone="True"
        repeats="1"
        estimated_volume="None"
        time="None"
        comment="" />
      <ApplyVacuum
        vessel="MW_SPPS_Reactor"
        time="50 s"
        pressure="400 mbar"
        port="bottom"
        vessel_type="filter"
        vacuum_valve="valve_8"
        vacuum_source="Vacuum pump R"
        vacuum_device="None"
        vacuum_valve_inert_gas="None"
        vacuum_valve_unused_port="1"
        pneumatic_controller="Pneumatic controller"
        dynamic="False"
        comment="">
        <CConnect
          from_vessel="MW_SPPS_Reactor"
          to_vessel="Vacuum pump R"
          from_port="bottom"
          to_port="None"
          comment="" />
        <Wait
          time="50 s"
          comment="" />
        <CValveMoveToPosition
          valve_name="valve_8"
          position="1"
          comment="" />
      </ApplyVacuum>
    </Filter>
    <Add
      vessel="MW_SPPS_Reactor"
      reagent="DMF"
      volume="9 mL"
      viscous="False"
      dropwise="False"
      time="None"
      stir="False"
      stir_speed="250 RPM"
      purpose="None"
      amount="9 mL"
      mass="None"
      speed="None"
      port="bottom"
      through="None"
      move_speed="100 mL/min"
      aspiration_speed="100 mL/min"
      dispense_speed="100 mL/min"
      anticlogging="False"
      anticlogging_solvent="None"
      anticlogging_solvent_volume="2 mL"
      anticlogging_reagent_volume="10 mL"
      flush_solvent="None"
      flush_solvent_volume="5 mL"
      aspiration_valve="Valve_4"
      aspiration_pump="Pump_4"
      through_cartridge="None"
      reagent_vessel="DMF"
      waste_vessel="Waste_4"
      vessel_type="filter"
      anticlogging_solvent_vessel="None"
      prime_n_times="1"
      priming_volume="0"
      confirm_solid="True"
      cleaning="False"
      cleaning_solvent="None"
      cleaning_repeats="1"
      reagent_on_backbone="True"
      after_add_waste_vessel="None"
      tubing_dead_volume="0"
      reagent_concentration="None"
      default_pump_speed="100 mL/min"
      comment="">
      <StopStir
        vessel="MW_SPPS_Reactor"
        stirring_controller="None"
        comment="" />
      <PrimePumpForAdd
        reagent="DMF"
        volume="0"
        reagent_vessel="DMF"
        waste_vessel="Waste_4"
        prime_n_times="1"
        move_speed="100 mL/min"
        aspiration_speed="100 mL/min"
        dispense_speed="100 mL/min"
        aspiration_pump="Pump_4"
        comment="" />
      <CMove
        from_vessel="DMF"
        to_vessel="MW_SPPS_Reactor"
        volume="9 mL"
        move_speed="100.0"
        aspiration_speed="100.0"
        dispense_speed="100.0"
        from_port="0"
        to_port="bottom"
        through="None"
        use_backbone="True"
        repeats="1"
        estimated_volume="None"
        time="None"
        comment="" />
      <Wait
        time="10 s"
        comment="" />
      <FlushTubing
        to_vessel="MW_SPPS_Reactor"
        to_port="bottom"
        volume="5 mL"
        aspiration_speed="100 mL/min"
        move_speed="100 mL/min"
        dispense_speed="100 mL/min"
        through_cartridge="None"
        flush_tube_vessel="Air"
        aspiration_valve="Valve_4"
        flush_solvent="None"
        flush_solvent_volume="5 mL"
        flush_solvent_vessel="None"
        solvent_aspiration_valve="None"
        through_nodes="Valve_4"
        dead_volume="None"
        time="None"
        comment="">
        <CMove
          from_vessel="Air"
          to_vessel="MW_SPPS_Reactor"
          volume="5 mL"
          move_speed="100.0"
          aspiration_speed="100.0"
          dispense_speed="100.0"
          from_port="0"
          to_port="bottom"
          through="Valve_4"
          use_backbone="True"
          repeats="1"
          estimated_volume="None"
          time="None"
          comment="" />
      </FlushTubing>
    </Add>
    <Purge
      vessel="MW_SPPS_Reactor"
      time="45 s"
      gas="None"
      pressure="None"
      flow_rate="None"
      comment="">
      <StartPurge
        vessel="MW_SPPS_Reactor"
        gas="None"
        pressure="None"
        flow_rate="None"
        pneumatic_controller="Pneumatic controller"
        inert_gas="None"
        comment="">
        <SwitchArgon
          vessel="MW_SPPS_Reactor"
          port="None"
          connect_pump="False"
          vacuum_valve="valve_8"
          pneumatic_controller="Pneumatic controller"
          pneumatic_controller_port="1"
          aspiration_pump="None"
          comment="">
          <CConnect
            from_vessel="Pneumatic controller"
            to_vessel="MW_SPPS_Reactor"
            from_port="None"
            to_port="None"
            comment="" />
          <CSetPneumaticState
            pneumatic_controller="Pneumatic controller"
            port="1"
            state="gas"
            comment="" />
        </SwitchArgon>
      </StartPurge>
      <Wait
        time="45 s"
        comment="" />
      <StopPurge
        vessel="MW_SPPS_Reactor"
        pneumatic_controller="Pneumatic controller"
        inert_gas="None"
        inert_gas_valve="valve_8"
        inert_gas_valve_unused_port="1"
        comment="">
        <SwitchClosed
          vessel="MW_SPPS_Reactor"
          port="None"
          vacuum_valve="valve_8"
          pneumatic_controller="Pneumatic controller"
          pneumatic_controller_port="1"
          connect_pump="False"
          aspiration_pump="None"
          comment="">
          <CSetPneumaticState
            pneumatic_controller="Pneumatic controller"
            port="1"
            state="closed"
            comment="" />
        </SwitchClosed>
        <CValveMoveToPosition
          valve_name="valve_8"
          position="1"
          comment="" />
      </StopPurge>
    </Purge>
    <Filter
      vessel="MW_SPPS_Reactor"
      wait_time="50 s"
      aspiration_speed="5.0"
      stir="False"
      stir_speed="500 RPM"
      filtrate_vessel="None"
      filtrate_through="None"
      anticlogging="False"
      temp="None"
      volume="0"
      continue_heatchill="False"
      dynamic="False"
      pressure="400 mbar"
      waste_vessel="Waste_4"
      filter_top_volume="0"
      inline_filter="False"
      vacuum_attached="True"
      transfer_to_volume="30 mL"
      r300_vac_node="None"
      through_cartridge="None"
      rotavap_waste="None"
      comment="">
      <StopStir
        vessel="MW_SPPS_Reactor"
        stirring_controller="None"
        comment="" />
      <CMove
        from_vessel="MW_SPPS_Reactor"
        to_vessel="Waste_4"
        volume="0"
        move_speed="100.0"
        aspiration_speed="5.0"
        dispense_speed="100.0"
        from_port="bottom"
        to_port="0"
        through="None"
        use_backbone="True"
        repeats="1"
        estimated_volume="None"
        time="None"
        comment="" />
      <ApplyVacuum
        vessel="MW_SPPS_Reactor"
        time="50 s"
        pressure="400 mbar"
        port="bottom"
        vessel_type="filter"
        vacuum_valve="valve_8"
        vacuum_source="Vacuum pump R"
        vacuum_device="None"
        vacuum_valve_inert_gas="None"
        vacuum_valve_unused_port="1"
        pneumatic_controller="Pneumatic controller"
        dynamic="False"
        comment="">
        <CConnect
          from_vessel="MW_SPPS_Reactor"
          to_vessel="Vacuum pump R"
          from_port="bottom"
          to_port="None"
          comment="" />
        <Wait
          time="50 s"
          comment="" />
        <CValveMoveToPosition
          valve_name="valve_8"
          position="1"
          comment="" />
      </ApplyVacuum>
    </Filter>
    <Add
      vessel="MW_SPPS_Reactor"
      reagent="DMF"
      volume="9 mL"
      viscous="False"
      dropwise="False"
      time="None"
      stir="False"
      stir_speed="250 RPM"
      purpose="None"
      amount="9 mL"
      mass="None"
      speed="None"
      port="bottom"
      through="None"
      move_speed="100 mL/min"
      aspiration_speed="100 mL/min"
      dispense_speed="100 mL/min"
      anticlogging="False"
      anticlogging_solvent="None"
      anticlogging_solvent_volume="2 mL"
      anticlogging_reagent_volume="10 mL"
      flush_solvent="None"
      flush_solvent_volume="5 mL"
      aspiration_valve="Valve_4"
      aspiration_pump="Pump_4"
      through_cartridge="None"
      reagent_vessel="DMF"
      waste_vessel="Waste_4"
      vessel_type="filter"
      anticlogging_solvent_vessel="None"
      prime_n_times="1"
      priming_volume="0"
      confirm_solid="True"
      cleaning="False"
      cleaning_solvent="None"
      cleaning_repeats="1"
      reagent_on_backbone="True"
      after_add_waste_vessel="None"
      tubing_dead_volume="0"
      reagent_concentration="None"
      default_pump_speed="100 mL/min"
      comment="">
      <StopStir
        vessel="MW_SPPS_Reactor"
        stirring_controller="None"
        comment="" />
      <PrimePumpForAdd
        reagent="DMF"
        volume="0"
        reagent_vessel="DMF"
        waste_vessel="Waste_4"
        prime_n_times="1"
        move_speed="100 mL/min"
        aspiration_speed="100 mL/min"
        dispense_speed="100 mL/min"
        aspiration_pump="Pump_4"
        comment="" />
      <CMove
        from_vessel="DMF"
        to_vessel="MW_SPPS_Reactor"
        volume="9 mL"
        move_speed="100.0"
        aspiration_speed="100.0"
        dispense_speed="100.0"
        from_port="0"
        to_port="bottom"
        through="None"
        use_backbone="True"
        repeats="1"
        estimated_volume="None"
        time="None"
        comment="" />
      <Wait
        time="10 s"
        comment="" />
      <FlushTubing
        to_vessel="MW_SPPS_Reactor"
        to_port="bottom"
        volume="5 mL"
        aspiration_speed="100 mL/min"
        move_speed="100 mL/min"
        dispense_speed="100 mL/min"
        through_cartridge="None"
        flush_tube_vessel="Air"
        aspiration_valve="Valve_4"
        flush_solvent="None"
        flush_solvent_volume="5 mL"
        flush_solvent_vessel="None"
        solvent_aspiration_valve="None"
        through_nodes="Valve_4"
        dead_volume="None"
        time="None"
        comment="">
        <CMove
          from_vessel="Air"
          to_vessel="MW_SPPS_Reactor"
          volume="5 mL"
          move_speed="100.0"
          aspiration_speed="100.0"
          dispense_speed="100.0"
          from_port="0"
          to_port="bottom"
          through="Valve_4"
          use_backbone="True"
          repeats="1"
          estimated_volume="None"
          time="None"
          comment="" />
      </FlushTubing>
    </Add>
    <Purge
      vessel="MW_SPPS_Reactor"
      time="45 s"
      gas="None"
      pressure="None"
      flow_rate="None"
      comment="">
      <StartPurge
        vessel="MW_SPPS_Reactor"
        gas="None"
        pressure="None"
        flow_rate="None"
        pneumatic_controller="Pneumatic controller"
        inert_gas="None"
        comment="">
        <SwitchArgon
          vessel="MW_SPPS_Reactor"
          port="None"
          connect_pump="False"
          vacuum_valve="valve_8"
          pneumatic_controller="Pneumatic controller"
          pneumatic_controller_port="1"
          aspiration_pump="None"
          comment="">
          <CConnect
            from_vessel="Pneumatic controller"
            to_vessel="MW_SPPS_Reactor"
            from_port="None"
            to_port="None"
            comment="" />
          <CSetPneumaticState
            pneumatic_controller="Pneumatic controller"
            port="1"
            state="gas"
            comment="" />
        </SwitchArgon>
      </StartPurge>
      <Wait
        time="45 s"
        comment="" />
      <StopPurge
        vessel="MW_SPPS_Reactor"
        pneumatic_controller="Pneumatic controller"
        inert_gas="None"
        inert_gas_valve="valve_8"
        inert_gas_valve_unused_port="1"
        comment="">
        <SwitchClosed
          vessel="MW_SPPS_Reactor"
          port="None"
          vacuum_valve="valve_8"
          pneumatic_controller="Pneumatic controller"
          pneumatic_controller_port="1"
          connect_pump="False"
          aspiration_pump="None"
          comment="">
          <CSetPneumaticState
            pneumatic_controller="Pneumatic controller"
            port="1"
            state="closed"
            comment="" />
        </SwitchClosed>
        <CValveMoveToPosition
          valve_name="valve_8"
          position="1"
          comment="" />
      </StopPurge>
    </Purge>
    <Filter
      vessel="MW_SPPS_Reactor"
      wait_time="50 s"
      aspiration_speed="5.0"
      stir="False"
      stir_speed="500 RPM"
      filtrate_vessel="None"
      filtrate_through="None"
      anticlogging="False"
      temp="None"
      volume="0"
      continue_heatchill="False"
      dynamic="False"
      pressure="400 mbar"
      waste_vessel="Waste_4"
      filter_top_volume="0"
      inline_filter="False"
      vacuum_attached="True"
      transfer_to_volume="30 mL"
      r300_vac_node="None"
      through_cartridge="None"
      rotavap_waste="None"
      comment="">
      <StopStir
        vessel="MW_SPPS_Reactor"
        stirring_controller="None"
        comment="" />
      <CMove
        from_vessel="MW_SPPS_Reactor"
        to_vessel="Waste_4"
        volume="0"
        move_speed="100.0"
        aspiration_speed="5.0"
        dispense_speed="100.0"
        from_port="bottom"
        to_port="0"
        through="None"
        use_backbone="True"
        repeats="1"
        estimated_volume="None"
        time="None"
        comment="" />
      <ApplyVacuum
        vessel="MW_SPPS_Reactor"
        time="50 s"
        pressure="400 mbar"
        port="bottom"
        vessel_type="filter"
        vacuum_valve="valve_8"
        vacuum_source="Vacuum pump R"
        vacuum_device="None"
        vacuum_valve_inert_gas="None"
        vacuum_valve_unused_port="1"
        pneumatic_controller="Pneumatic controller"
        dynamic="False"
        comment="">
        <CConnect
          from_vessel="MW_SPPS_Reactor"
          to_vessel="Vacuum pump R"
          from_port="bottom"
          to_port="None"
          comment="" />
        <Wait
          time="50 s"
          comment="" />
        <CValveMoveToPosition
          valve_name="valve_8"
          position="1"
          comment="" />
      </ApplyVacuum>
    </Filter>
    <Add
      vessel="MW_SPPS_Reactor"
      reagent="DMF"
      volume="9 mL"
      viscous="False"
      dropwise="False"
      time="None"
      stir="False"
      stir_speed="250 RPM"
      purpose="None"
      amount="9 mL"
      mass="None"
      speed="None"
      port="bottom"
      through="None"
      move_speed="100 mL/min"
      aspiration_speed="100 mL/min"
      dispense_speed="100 mL/min"
      anticlogging="False"
      anticlogging_solvent="None"
      anticlogging_solvent_volume="2 mL"
      anticlogging_reagent_volume="10 mL"
      flush_solvent="None"
      flush_solvent_volume="5 mL"
      aspiration_valve="Valve_4"
      aspiration_pump="Pump_4"
      through_cartridge="None"
      reagent_vessel="DMF"
      waste_vessel="Waste_4"
      vessel_type="filter"
      anticlogging_solvent_vessel="None"
      prime_n_times="1"
      priming_volume="0"
      confirm_solid="True"
      cleaning="False"
      cleaning_solvent="None"
      cleaning_repeats="1"
      reagent_on_backbone="True"
      after_add_waste_vessel="None"
      tubing_dead_volume="0"
      reagent_concentration="None"
      default_pump_speed="100 mL/min"
      comment="">
      <StopStir
        vessel="MW_SPPS_Reactor"
        stirring_controller="None"
        comment="" />
      <PrimePumpForAdd
        reagent="DMF"
        volume="0"
        reagent_vessel="DMF"
        waste_vessel="Waste_4"
        prime_n_times="1"
        move_speed="100 mL/min"
        aspiration_speed="100 mL/min"
        dispense_speed="100 mL/min"
        aspiration_pump="Pump_4"
        comment="" />
      <CMove
        from_vessel="DMF"
        to_vessel="MW_SPPS_Reactor"
        volume="9 mL"
        move_speed="100.0"
        aspiration_speed="100.0"
        dispense_speed="100.0"
        from_port="0"
        to_port="bottom"
        through="None"
        use_backbone="True"
        repeats="1"
        estimated_volume="None"
        time="None"
        comment="" />
      <Wait
        time="10 s"
        comment="" />
      <FlushTubing
        to_vessel="MW_SPPS_Reactor"
        to_port="bottom"
        volume="5 mL"
        aspiration_speed="100 mL/min"
        move_speed="100 mL/min"
        dispense_speed="100 mL/min"
        through_cartridge="None"
        flush_tube_vessel="Air"
        aspiration_valve="Valve_4"
        flush_solvent="None"
        flush_solvent_volume="5 mL"
        flush_solvent_vessel="None"
        solvent_aspiration_valve="None"
        through_nodes="Valve_4"
        dead_volume="None"
        time="None"
        comment="">
        <CMove
          from_vessel="Air"
          to_vessel="MW_SPPS_Reactor"
          volume="5 mL"
          move_speed="100.0"
          aspiration_speed="100.0"
          dispense_speed="100.0"
          from_port="0"
          to_port="bottom"
          through="Valve_4"
          use_backbone="True"
          repeats="1"
          estimated_volume="None"
          time="None"
          comment="" />
      </FlushTubing>
    </Add>
    <Purge
      vessel="MW_SPPS_Reactor"
      time="45 s"
      gas="None"
      pressure="None"
      flow_rate="None"
      comment="">
      <StartPurge
        vessel="MW_SPPS_Reactor"
        gas="None"
        pressure="None"
        flow_rate="None"
        pneumatic_controller="Pneumatic controller"
        inert_gas="None"
        comment="">
        <SwitchArgon
          vessel="MW_SPPS_Reactor"
          port="None"
          connect_pump="False"
          vacuum_valve="valve_8"
          pneumatic_controller="Pneumatic controller"
          pneumatic_controller_port="1"
          aspiration_pump="None"
          comment="">
          <CConnect
            from_vessel="Pneumatic controller"
            to_vessel="MW_SPPS_Reactor"
            from_port="None"
            to_port="None"
            comment="" />
          <CSetPneumaticState
            pneumatic_controller="Pneumatic controller"
            port="1"
            state="gas"
            comment="" />
        </SwitchArgon>
      </StartPurge>
      <Wait
        time="45 s"
        comment="" />
      <StopPurge
        vessel="MW_SPPS_Reactor"
        pneumatic_controller="Pneumatic controller"
        inert_gas="None"
        inert_gas_valve="valve_8"
        inert_gas_valve_unused_port="1"
        comment="">
        <SwitchClosed
          vessel="MW_SPPS_Reactor"
          port="None"
          vacuum_valve="valve_8"
          pneumatic_controller="Pneumatic controller"
          pneumatic_controller_port="1"
          connect_pump="False"
          aspiration_pump="None"
          comment="">
          <CSetPneumaticState
            pneumatic_controller="Pneumatic controller"
            port="1"
            state="closed"
            comment="" />
        </SwitchClosed>
        <CValveMoveToPosition
          valve_name="valve_8"
          position="1"
          comment="" />
      </StopPurge>
    </Purge>
    <Filter
      vessel="MW_SPPS_Reactor"
      wait_time="50 s"
      aspiration_speed="5.0"
      stir="False"
      stir_speed="500 RPM"
      filtrate_vessel="None"
      filtrate_through="None"
      anticlogging="False"
      temp="None"
      volume="0"
      continue_heatchill="False"
      dynamic="False"
      pressure="400 mbar"
      waste_vessel="Waste_4"
      filter_top_volume="0"
      inline_filter="False"
      vacuum_attached="True"
      transfer_to_volume="30 mL"
      r300_vac_node="None"
      through_cartridge="None"
      rotavap_waste="None"
      comment="">
      <StopStir
        vessel="MW_SPPS_Reactor"
        stirring_controller="None"
        comment="" />
      <CMove
        from_vessel="MW_SPPS_Reactor"
        to_vessel="Waste_4"
        volume="0"
        move_speed="100.0"
        aspiration_speed="5.0"
        dispense_speed="100.0"
        from_port="bottom"
        to_port="0"
        through="None"
        use_backbone="True"
        repeats="1"
        estimated_volume="None"
        time="None"
        comment="" />
      <ApplyVacuum
        vessel="MW_SPPS_Reactor"
        time="50 s"
        pressure="400 mbar"
        port="bottom"
        vessel_type="filter"
        vacuum_valve="valve_8"
        vacuum_source="Vacuum pump R"
        vacuum_device="None"
        vacuum_valve_inert_gas="None"
        vacuum_valve_unused_port="1"
        pneumatic_controller="Pneumatic controller"
        dynamic="False"
        comment="">
        <CConnect
          from_vessel="MW_SPPS_Reactor"
          to_vessel="Vacuum pump R"
          from_port="bottom"
          to_port="None"
          comment="" />
        <Wait
          time="50 s"
          comment="" />
        <CValveMoveToPosition
          valve_name="valve_8"
          position="1"
          comment="" />
      </ApplyVacuum>
    </Filter>
    <Add
      vessel="MW_SPPS_Reactor"
      reagent="DMF"
      volume="9 mL"
      viscous="False"
      dropwise="False"
      time="None"
      stir="False"
      stir_speed="250 RPM"
      purpose="None"
      amount="9 mL"
      mass="None"
      speed="None"
      port="bottom"
      through="None"
      move_speed="100 mL/min"
      aspiration_speed="100 mL/min"
      dispense_speed="100 mL/min"
      anticlogging="False"
      anticlogging_solvent="None"
      anticlogging_solvent_volume="2 mL"
      anticlogging_reagent_volume="10 mL"
      flush_solvent="None"
      flush_solvent_volume="5 mL"
      aspiration_valve="Valve_4"
      aspiration_pump="Pump_4"
      through_cartridge="None"
      reagent_vessel="DMF"
      waste_vessel="Waste_4"
      vessel_type="filter"
      anticlogging_solvent_vessel="None"
      prime_n_times="1"
      priming_volume="0"
      confirm_solid="True"
      cleaning="False"
      cleaning_solvent="None"
      cleaning_repeats="1"
      reagent_on_backbone="True"
      after_add_waste_vessel="None"
      tubing_dead_volume="0"
      reagent_concentration="None"
      default_pump_speed="100 mL/min"
      comment="">
      <StopStir
        vessel="MW_SPPS_Reactor"
        stirring_controller="None"
        comment="" />
      <PrimePumpForAdd
        reagent="DMF"
        volume="0"
        reagent_vessel="DMF"
        waste_vessel="Waste_4"
        prime_n_times="1"
        move_speed="100 mL/min"
        aspiration_speed="100 mL/min"
        dispense_speed="100 mL/min"
        aspiration_pump="Pump_4"
        comment="" />
      <CMove
        from_vessel="DMF"
        to_vessel="MW_SPPS_Reactor"
        volume="9 mL"
        move_speed="100.0"
        aspiration_speed="100.0"
        dispense_speed="100.0"
        from_port="0"
        to_port="bottom"
        through="None"
        use_backbone="True"
        repeats="1"
        estimated_volume="None"
        time="None"
        comment="" />
      <Wait
        time="10 s"
        comment="" />
      <FlushTubing
        to_vessel="MW_SPPS_Reactor"
        to_port="bottom"
        volume="5 mL"
        aspiration_speed="100 mL/min"
        move_speed="100 mL/min"
        dispense_speed="100 mL/min"
        through_cartridge="None"
        flush_tube_vessel="Air"
        aspiration_valve="Valve_4"
        flush_solvent="None"
        flush_solvent_volume="5 mL"
        flush_solvent_vessel="None"
        solvent_aspiration_valve="None"
        through_nodes="Valve_4"
        dead_volume="None"
        time="None"
        comment="">
        <CMove
          from_vessel="Air"
          to_vessel="MW_SPPS_Reactor"
          volume="5 mL"
          move_speed="100.0"
          aspiration_speed="100.0"
          dispense_speed="100.0"
          from_port="0"
          to_port="bottom"
          through="Valve_4"
          use_backbone="True"
          repeats="1"
          estimated_volume="None"
          time="None"
          comment="" />
      </FlushTubing>
    </Add>
    <Purge
      vessel="MW_SPPS_Reactor"
      time="45 s"
      gas="None"
      pressure="None"
      flow_rate="None"
      comment="">
      <StartPurge
        vessel="MW_SPPS_Reactor"
        gas="None"
        pressure="None"
        flow_rate="None"
        pneumatic_controller="Pneumatic controller"
        inert_gas="None"
        comment="">
        <SwitchArgon
          vessel="MW_SPPS_Reactor"
          port="None"
          connect_pump="False"
          vacuum_valve="valve_8"
          pneumatic_controller="Pneumatic controller"
          pneumatic_controller_port="1"
          aspiration_pump="None"
          comment="">
          <CConnect
            from_vessel="Pneumatic controller"
            to_vessel="MW_SPPS_Reactor"
            from_port="None"
            to_port="None"
            comment="" />
          <CSetPneumaticState
            pneumatic_controller="Pneumatic controller"
            port="1"
            state="gas"
            comment="" />
        </SwitchArgon>
      </StartPurge>
      <Wait
        time="45 s"
        comment="" />
      <StopPurge
        vessel="MW_SPPS_Reactor"
        pneumatic_controller="Pneumatic controller"
        inert_gas="None"
        inert_gas_valve="valve_8"
        inert_gas_valve_unused_port="1"
        comment="">
        <SwitchClosed
          vessel="MW_SPPS_Reactor"
          port="None"
          vacuum_valve="valve_8"
          pneumatic_controller="Pneumatic controller"
          pneumatic_controller_port="1"
          connect_pump="False"
          aspiration_pump="None"
          comment="">
          <CSetPneumaticState
            pneumatic_controller="Pneumatic controller"
            port="1"
            state="closed"
            comment="" />
        </SwitchClosed>
        <CValveMoveToPosition
          valve_name="valve_8"
          position="1"
          comment="" />
      </StopPurge>
    </Purge>
    <Filter
      vessel="MW_SPPS_Reactor"
      wait_time="1.1667 min"
      aspiration_speed="5.0"
      stir="False"
      stir_speed="500 RPM"
      filtrate_vessel="None"
      filtrate_through="None"
      anticlogging="False"
      temp="None"
      volume="0"
      continue_heatchill="False"
      dynamic="False"
      pressure="400 mbar"
      waste_vessel="Waste_4"
      filter_top_volume="0"
      inline_filter="False"
      vacuum_attached="True"
      transfer_to_volume="30 mL"
      r300_vac_node="None"
      through_cartridge="None"
      rotavap_waste="None"
      comment="">
      <StopStir
        vessel="MW_SPPS_Reactor"
        stirring_controller="None"
        comment="" />
      <CMove
        from_vessel="MW_SPPS_Reactor"
        to_vessel="Waste_4"
        volume="0"
        move_speed="100.0"
        aspiration_speed="5.0"
        dispense_speed="100.0"
        from_port="bottom"
        to_port="0"
        through="None"
        use_backbone="True"
        repeats="1"
        estimated_volume="None"
        time="None"
        comment="" />
      <ApplyVacuum
        vessel="MW_SPPS_Reactor"
        time="1.1667 min"
        pressure="400 mbar"
        port="bottom"
        vessel_type="filter"
        vacuum_valve="valve_8"
        vacuum_source="Vacuum pump R"
        vacuum_device="None"
        vacuum_valve_inert_gas="None"
        vacuum_valve_unused_port="1"
        pneumatic_controller="Pneumatic controller"
        dynamic="False"
        comment="">
        <CConnect
          from_vessel="MW_SPPS_Reactor"
          to_vessel="Vacuum pump R"
          from_port="bottom"
          to_port="None"
          comment="" />
        <Wait
          time="1.1667 min"
          comment="" />
        <CValveMoveToPosition
          valve_name="valve_8"
          position="1"
          comment="" />
      </ApplyVacuum>
    </Filter>
    <Add
      vessel="MW_SPPS_Reactor"
      reagent="Asp"
      volume="2 mL"
      viscous="False"
      dropwise="False"
      time="None"
      stir="False"
      stir_speed="250 RPM"
      purpose="None"
      amount="2 mL"
      mass="None"
      speed="None"
      port="bottom"
      through="None"
      move_speed="100 mL/min"
      aspiration_speed="100 mL/min"
      dispense_speed="100 mL/min"
      anticlogging="False"
      anticlogging_solvent="None"
      anticlogging_solvent_volume="2 mL"
      anticlogging_reagent_volume="10 mL"
      flush_solvent="None"
      flush_solvent_volume="5 mL"
      aspiration_valve="Valve_6"
      aspiration_pump="Pump_6"
      through_cartridge="None"
      reagent_vessel="Asp"
      waste_vessel="Waste_6"
      vessel_type="filter"
      anticlogging_solvent_vessel="None"
      prime_n_times="1"
      priming_volume="2 mL"
      confirm_solid="True"
      cleaning="False"
      cleaning_solvent="None"
      cleaning_repeats="1"
      reagent_on_backbone="True"
      after_add_waste_vessel="None"
      tubing_dead_volume="0"
      reagent_concentration="None"
      default_pump_speed="100 mL/min"
      comment="">
      <StopStir
        vessel="MW_SPPS_Reactor"
        stirring_controller="None"
        comment="" />
      <PrimePumpForAdd
        reagent="Asp"
        volume="2 mL"
        reagent_vessel="Asp"
        waste_vessel="Waste_6"
        prime_n_times="1"
        move_speed="100 mL/min"
        aspiration_speed="100 mL/min"
        dispense_speed="100 mL/min"
        aspiration_pump="Pump_6"
        comment="">
        <Repeat
          repeats="1"
          once="False"
          comment="">
          <CMove
            from_vessel="Asp"
            to_vessel="Waste_6"
            volume="2 mL"
            move_speed="100.0"
            aspiration_speed="100.0"
            dispense_speed="100.0"
            from_port="0"
            to_port="0"
            through="None"
            use_backbone="True"
            repeats="1"
            estimated_volume="None"
            time="None"
            comment="" />
        </Repeat>
      </PrimePumpForAdd>
      <CMove
        from_vessel="Asp"
        to_vessel="MW_SPPS_Reactor"
        volume="2 mL"
        move_speed="100.0"
        aspiration_speed="100.0"
        dispense_speed="100.0"
        from_port="0"
        to_port="bottom"
        through="None"
        use_backbone="True"
        repeats="1"
        estimated_volume="None"
        time="None"
        comment="" />
      <Wait
        time="10 s"
        comment="" />
      <FlushTubing
        to_vessel="MW_SPPS_Reactor"
        to_port="bottom"
        volume="5 mL"
        aspiration_speed="100 mL/min"
        move_speed="100 mL/min"
        dispense_speed="100 mL/min"
        through_cartridge="None"
        flush_tube_vessel="Air"
        aspiration_valve="Valve_6"
        flush_solvent="None"
        flush_solvent_volume="5 mL"
        flush_solvent_vessel="None"
        solvent_aspiration_valve="None"
        through_nodes="Valve_6"
        dead_volume="None"
        time="None"
        comment="">
        <CMove
          from_vessel="Air"
          to_vessel="MW_SPPS_Reactor"
          volume="5 mL"
          move_speed="100.0"
          aspiration_speed="100.0"
          dispense_speed="100.0"
          from_port="0"
          to_port="bottom"
          through="Valve_6"
          use_backbone="True"
          repeats="1"
          estimated_volume="None"
          time="None"
          comment="" />
      </FlushTubing>
    </Add>
    <Add
      vessel="MW_SPPS_Reactor"
      reagent="HATU"
      volume="2 mL"
      viscous="False"
      dropwise="False"
      time="None"
      stir="False"
      stir_speed="250 RPM"
      purpose="None"
      amount="2 mL"
      mass="None"
      speed="None"
      port="bottom"
      through="None"
      move_speed="100 mL/min"
      aspiration_speed="100 mL/min"
      dispense_speed="100 mL/min"
      anticlogging="False"
      anticlogging_solvent="None"
      anticlogging_solvent_volume="2 mL"
      anticlogging_reagent_volume="10 mL"
      flush_solvent="None"
      flush_solvent_volume="5 mL"
      aspiration_valve="Valve_5"
      aspiration_pump="Pump_5"
      through_cartridge="None"
      reagent_vessel="HATU"
      waste_vessel="Waste_5"
      vessel_type="filter"
      anticlogging_solvent_vessel="None"
      prime_n_times="1"
      priming_volume="2 mL"
      confirm_solid="True"
      cleaning="False"
      cleaning_solvent="None"
      cleaning_repeats="1"
      reagent_on_backbone="True"
      after_add_waste_vessel="None"
      tubing_dead_volume="0"
      reagent_concentration="None"
      default_pump_speed="100 mL/min"
      comment="">
      <StopStir
        vessel="MW_SPPS_Reactor"
        stirring_controller="None"
        comment="" />
      <PrimePumpForAdd
        reagent="HATU"
        volume="2 mL"
        reagent_vessel="HATU"
        waste_vessel="Waste_5"
        prime_n_times="1"
        move_speed="100 mL/min"
        aspiration_speed="100 mL/min"
        dispense_speed="100 mL/min"
        aspiration_pump="Pump_5"
        comment="">
        <Repeat
          repeats="1"
          once="False"
          comment="">
          <CMove
            from_vessel="HATU"
            to_vessel="Waste_5"
            volume="2 mL"
            move_speed="100.0"
            aspiration_speed="100.0"
            dispense_speed="100.0"
            from_port="0"
            to_port="0"
            through="None"
            use_backbone="True"
            repeats="1"
            estimated_volume="None"
            time="None"
            comment="" />
        </Repeat>
      </PrimePumpForAdd>
      <CMove
        from_vessel="HATU"
        to_vessel="MW_SPPS_Reactor"
        volume="2 mL"
        move_speed="100.0"
        aspiration_speed="100.0"
        dispense_speed="100.0"
        from_port="0"
        to_port="bottom"
        through="None"
        use_backbone="True"
        repeats="1"
        estimated_volume="None"
        time="None"
        comment="" />
      <Wait
        time="10 s"
        comment="" />
      <FlushTubing
        to_vessel="MW_SPPS_Reactor"
        to_port="bottom"
        volume="5 mL"
        aspiration_speed="100 mL/min"
        move_speed="100 mL/min"
        dispense_speed="100 mL/min"
        through_cartridge="None"
        flush_tube_vessel="Air"
        aspiration_valve="Valve_5"
        flush_solvent="None"
        flush_solvent_volume="5 mL"
        flush_solvent_vessel="None"
        solvent_aspiration_valve="None"
        through_nodes="Valve_5"
        dead_volume="None"
        time="None"
        comment="">
        <CMove
          from_vessel="Air"
          to_vessel="MW_SPPS_Reactor"
          volume="5 mL"
          move_speed="100.0"
          aspiration_speed="100.0"
          dispense_speed="100.0"
          from_port="0"
          to_port="bottom"
          through="Valve_5"
          use_backbone="True"
          repeats="1"
          estimated_volume="None"
          time="None"
          comment="" />
      </FlushTubing>
    </Add>
    <Add
      vessel="MW_SPPS_Reactor"
      reagent="DIPEA"
      volume="0.5 mL"
      viscous="False"
      dropwise="False"
      time="None"
      stir="False"
      stir_speed="250 RPM"
      purpose="None"
      amount="0.5 mL"
      mass="None"
      speed="None"
      port="bottom"
      through="None"
      move_speed="100 mL/min"
      aspiration_speed="100 mL/min"
      dispense_speed="100 mL/min"
      anticlogging="False"
      anticlogging_solvent="None"
      anticlogging_solvent_volume="2 mL"
      anticlogging_reagent_volume="10 mL"
      flush_solvent="None"
      flush_solvent_volume="5 mL"
      aspiration_valve="Valve_5"
      aspiration_pump="Pump_5"
      through_cartridge="None"
      reagent_vessel="DIPEA"
      waste_vessel="Waste_5"
      vessel_type="filter"
      anticlogging_solvent_vessel="None"
      prime_n_times="1"
      priming_volume="3 mL"
      confirm_solid="True"
      cleaning="False"
      cleaning_solvent="None"
      cleaning_repeats="1"
      reagent_on_backbone="True"
      after_add_waste_vessel="None"
      tubing_dead_volume="0"
      reagent_concentration="None"
      default_pump_speed="100 mL/min"
      comment="">
      <StopStir
        vessel="MW_SPPS_Reactor"
        stirring_controller="None"
        comment="" />
      <PrimePumpForAdd
        reagent="DIPEA"
        volume="3 mL"
        reagent_vessel="DIPEA"
        waste_vessel="Waste_5"
        prime_n_times="1"
        move_speed="100 mL/min"
        aspiration_speed="100 mL/min"
        dispense_speed="100 mL/min"
        aspiration_pump="Pump_5"
        comment="">
        <Repeat
          repeats="1"
          once="False"
          comment="">
          <CMove
            from_vessel="DIPEA"
            to_vessel="Waste_5"
            volume="3 mL"
            move_speed="100.0"
            aspiration_speed="100.0"
            dispense_speed="100.0"
            from_port="0"
            to_port="0"
            through="None"
            use_backbone="True"
            repeats="1"
            estimated_volume="None"
            time="None"
            comment="" />
        </Repeat>
      </PrimePumpForAdd>
      <CMove
        from_vessel="DIPEA"
        to_vessel="MW_SPPS_Reactor"
        volume="0.5 mL"
        move_speed="100.0"
        aspiration_speed="100.0"
        dispense_speed="100.0"
        from_port="0"
        to_port="bottom"
        through="None"
        use_backbone="True"
        repeats="1"
        estimated_volume="None"
        time="None"
        comment="" />
      <Wait
        time="10 s"
        comment="" />
      <FlushTubing
        to_vessel="MW_SPPS_Reactor"
        to_port="bottom"
        volume="5 mL"
        aspiration_speed="100 mL/min"
        move_speed="100 mL/min"
        dispense_speed="100 mL/min"
        through_cartridge="None"
        flush_tube_vessel="Air"
        aspiration_valve="Valve_5"
        flush_solvent="None"
        flush_solvent_volume="5 mL"
        flush_solvent_vessel="None"
        solvent_aspiration_valve="None"
        through_nodes="Valve_5"
        dead_volume="None"
        time="None"
        comment="">
        <CMove
          from_vessel="Air"
          to_vessel="MW_SPPS_Reactor"
          volume="5 mL"
          move_speed="100.0"
          aspiration_speed="100.0"
          dispense_speed="100.0"
          from_port="0"
          to_port="bottom"
          through="Valve_5"
          use_backbone="True"
          repeats="1"
          estimated_volume="None"
          time="None"
          comment="" />
      </FlushTubing>
    </Add>
    <StartPurge
      vessel="MW_SPPS_Reactor"
      gas="None"
      pressure="None"
      flow_rate="None"
      pneumatic_controller="Pneumatic controller"
      inert_gas="None"
      comment="">
      <SwitchArgon
        vessel="MW_SPPS_Reactor"
        port="None"
        connect_pump="False"
        vacuum_valve="valve_8"
        pneumatic_controller="Pneumatic controller"
        pneumatic_controller_port="1"
        aspiration_pump="None"
        comment="">
        <CConnect
          from_vessel="Pneumatic controller"
          to_vessel="MW_SPPS_Reactor"
          from_port="None"
          to_port="None"
          comment="" />
        <CSetPneumaticState
          pneumatic_controller="Pneumatic controller"
          port="1"
          state="gas"
          comment="" />
      </SwitchArgon>
    </StartPurge>
    <Repeat
      repeats="5"
      once="False"
      comment="">
      <Microwave
        vessel="MW_SPPS_Reactor"
        time="15 s"
        power="150.0"
        temp="None"
        pressure="None"
        comment="">
        <StartMicrowave
          vessel="MW_SPPS_Reactor"
          power="150.0"
          temp="None"
          pressure="None"
          _device_name="None"
          comment="">
          <CMicrowaveGeneratorSetPower
            vessel="MW_SPPS_Reactor"
            power="150.0"
            _device_name="None"
            comment="" />
          <CMicrowaveGeneratorStart
            vessel="MW_SPPS_Reactor"
            _device_name="None"
            comment="" />
        </StartMicrowave>
        <Wait
          time="15 s"
          comment="" />
        <StopMicrowave
          vessel="MW_SPPS_Reactor"
          comment="">
          <CMicrowaveGeneratorStop
            vessel="MW_SPPS_Reactor"
            _device_name="None"
            comment="" />
        </StopMicrowave>
      </Microwave>
      <Wait
        time="45 s"
        comment="" />
    </Repeat>
    <StopPurge
      vessel="MW_SPPS_Reactor"
      pneumatic_controller="Pneumatic controller"
      inert_gas="None"
      inert_gas_valve="valve_8"
      inert_gas_valve_unused_port="1"
      comment="">
      <SwitchClosed
        vessel="MW_SPPS_Reactor"
        port="None"
        vacuum_valve="valve_8"
        pneumatic_controller="Pneumatic controller"
        pneumatic_controller_port="1"
        connect_pump="False"
        aspiration_pump="None"
        comment="">
        <CSetPneumaticState
          pneumatic_controller="Pneumatic controller"
          port="1"
          state="closed"
          comment="" />
      </SwitchClosed>
      <CValveMoveToPosition
        valve_name="valve_8"
        position="1"
        comment="" />
    </StopPurge>
    <Filter
      vessel="MW_SPPS_Reactor"
      wait_time="1.3333 min"
      aspiration_speed="5.0"
      stir="False"
      stir_speed="500 RPM"
      filtrate_vessel="None"
      filtrate_through="None"
      anticlogging="False"
      temp="None"
      volume="0"
      continue_heatchill="False"
      dynamic="False"
      pressure="400 mbar"
      waste_vessel="Waste_4"
      filter_top_volume="0"
      inline_filter="False"
      vacuum_attached="True"
      transfer_to_volume="30 mL"
      r300_vac_node="None"
      through_cartridge="None"
      rotavap_waste="None"
      comment="">
      <StopStir
        vessel="MW_SPPS_Reactor"
        stirring_controller="None"
        comment="" />
      <CMove
        from_vessel="MW_SPPS_Reactor"
        to_vessel="Waste_4"
        volume="0"
        move_speed="100.0"
        aspiration_speed="5.0"
        dispense_speed="100.0"
        from_port="bottom"
        to_port="0"
        through="None"
        use_backbone="True"
        repeats="1"
        estimated_volume="None"
        time="None"
        comment="" />
      <ApplyVacuum
        vessel="MW_SPPS_Reactor"
        time="1.3333 min"
        pressure="400 mbar"
        port="bottom"
        vessel_type="filter"
        vacuum_valve="valve_8"
        vacuum_source="Vacuum pump R"
        vacuum_device="None"
        vacuum_valve_inert_gas="None"
        vacuum_valve_unused_port="1"
        pneumatic_controller="Pneumatic controller"
        dynamic="False"
        comment="">
        <CConnect
          from_vessel="MW_SPPS_Reactor"
          to_vessel="Vacuum pump R"
          from_port="bottom"
          to_port="None"
          comment="" />
        <Wait
          time="1.3333 min"
          comment="" />
        <CValveMoveToPosition
          valve_name="valve_8"
          position="1"
          comment="" />
      </ApplyVacuum>
    </Filter>
    <ResetHandling
      solvent="DMF"
      repeats="3"
      volume="3 mL"
      daisy_chained="True"
      end_wastes="Waste_1 Waste_7"
      solvent_vessel="DMF"
      air_flush="True"
      comment="">
      <CMove
        from_vessel="DMF"
        to_vessel="Waste_1"
        volume="3 mL"
        move_speed="100.0"
        aspiration_speed="100.0"
        dispense_speed="100.0"
        from_port="0"
        to_port="0"
        through="None"
        use_backbone="True"
        repeats="3"
        estimated_volume="None"
        time="None"
        comment="" />
      <CMove
        from_vessel="DMF"
        to_vessel="Waste_7"
        volume="3 mL"
        move_speed="100.0"
        aspiration_speed="100.0"
        dispense_speed="100.0"
        from_port="0"
        to_port="0"
        through="None"
        use_backbone="True"
        repeats="3"
        estimated_volume="None"
        time="None"
        comment="" />
      <FlushTubing
        to_vessel="Waste_1"
        to_port="0"
        volume="5 mL"
        aspiration_speed="100 mL/min"
        move_speed="100 mL/min"
        dispense_speed="100 mL/min"
        through_cartridge="None"
        flush_tube_vessel="Air"
        aspiration_valve="None"
        flush_solvent="None"
        flush_solvent_volume="None"
        flush_solvent_vessel="None"
        solvent_aspiration_valve="None"
        through_nodes=""
        dead_volume="None"
        time="None"
        comment="">
        <CMove
          from_vessel="Air"
          to_vessel="Waste_1"
          volume="5 mL"
          move_speed="100.0"
          aspiration_speed="100.0"
          dispense_speed="100.0"
          from_port="0"
          to_port="0"
          through=""
          use_backbone="True"
          repeats="1"
          estimated_volume="None"
          time="None"
          comment="" />
      </FlushTubing>
      <FlushTubing
        to_vessel="Waste_7"
        to_port="0"
        volume="5 mL"
        aspiration_speed="100 mL/min"
        move_speed="100 mL/min"
        dispense_speed="100 mL/min"
        through_cartridge="None"
        flush_tube_vessel="Air"
        aspiration_valve="None"
        flush_solvent="None"
        flush_solvent_volume="None"
        flush_solvent_vessel="None"
        solvent_aspiration_valve="None"
        through_nodes=""
        dead_volume="None"
        time="None"
        comment="">
        <CMove
          from_vessel="Air"
          to_vessel="Waste_7"
          volume="5 mL"
          move_speed="100.0"
          aspiration_speed="100.0"
          dispense_speed="100.0"
          from_port="0"
          to_port="0"
          through=""
          use_backbone="True"
          repeats="1"
          estimated_volume="None"
          time="None"
          comment="" />
      </FlushTubing>
    </ResetHandling>
    <Add
      vessel="MW_SPPS_Reactor"
      reagent="DMF"
      volume="9 mL"
      viscous="False"
      dropwise="False"
      time="None"
      stir="False"
      stir_speed="250 RPM"
      purpose="None"
      amount="9 mL"
      mass="None"
      speed="None"
      port="bottom"
      through="None"
      move_speed="100 mL/min"
      aspiration_speed="100 mL/min"
      dispense_speed="100 mL/min"
      anticlogging="False"
      anticlogging_solvent="None"
      anticlogging_solvent_volume="2 mL"
      anticlogging_reagent_volume="10 mL"
      flush_solvent="None"
      flush_solvent_volume="5 mL"
      aspiration_valve="Valve_4"
      aspiration_pump="Pump_4"
      through_cartridge="None"
      reagent_vessel="DMF"
      waste_vessel="Waste_4"
      vessel_type="filter"
      anticlogging_solvent_vessel="None"
      prime_n_times="1"
      priming_volume="3 mL"
      confirm_solid="True"
      cleaning="False"
      cleaning_solvent="None"
      cleaning_repeats="1"
      reagent_on_backbone="True"
      after_add_waste_vessel="None"
      tubing_dead_volume="0"
      reagent_concentration="None"
      default_pump_speed="100 mL/min"
      comment="">
      <StopStir
        vessel="MW_SPPS_Reactor"
        stirring_controller="None"
        comment="" />
      <PrimePumpForAdd
        reagent="DMF"
        volume="3 mL"
        reagent_vessel="DMF"
        waste_vessel="Waste_4"
        prime_n_times="1"
        move_speed="100 mL/min"
        aspiration_speed="100 mL/min"
        dispense_speed="100 mL/min"
        aspiration_pump="Pump_4"
        comment="">
        <Repeat
          repeats="1"
          once="False"
          comment="">
          <CMove
            from_vessel="DMF"
            to_vessel="Waste_4"
            volume="3 mL"
            move_speed="100.0"
            aspiration_speed="100.0"
            dispense_speed="100.0"
            from_port="0"
            to_port="0"
            through="None"
            use_backbone="True"
            repeats="1"
            estimated_volume="None"
            time="None"
            comment="" />
        </Repeat>
      </PrimePumpForAdd>
      <CMove
        from_vessel="DMF"
        to_vessel="MW_SPPS_Reactor"
        volume="9 mL"
        move_speed="100.0"
        aspiration_speed="100.0"
        dispense_speed="100.0"
        from_port="0"
        to_port="bottom"
        through="None"
        use_backbone="True"
        repeats="1"
        estimated_volume="None"
        time="None"
        comment="" />
      <Wait
        time="10 s"
        comment="" />
      <FlushTubing
        to_vessel="MW_SPPS_Reactor"
        to_port="bottom"
        volume="5 mL"
        aspiration_speed="100 mL/min"
        move_speed="100 mL/min"
        dispense_speed="100 mL/min"
        through_cartridge="None"
        flush_tube_vessel="Air"
        aspiration_valve="Valve_4"
        flush_solvent="None"
        flush_solvent_volume="5 mL"
        flush_solvent_vessel="None"
        solvent_aspiration_valve="None"
        through_nodes="Valve_4"
        dead_volume="None"
        time="None"
        comment="">
        <CMove
          from_vessel="Air"
          to_vessel="MW_SPPS_Reactor"
          volume="5 mL"
          move_speed="100.0"
          aspiration_speed="100.0"
          dispense_speed="100.0"
          from_port="0"
          to_port="bottom"
          through="Valve_4"
          use_backbone="True"
          repeats="1"
          estimated_volume="None"
          time="None"
          comment="" />
      </FlushTubing>
    </Add>
    <Purge
      vessel="MW_SPPS_Reactor"
      time="45 s"
      gas="None"
      pressure="None"
      flow_rate="None"
      comment="">
      <StartPurge
        vessel="MW_SPPS_Reactor"
        gas="None"
        pressure="None"
        flow_rate="None"
        pneumatic_controller="Pneumatic controller"
        inert_gas="None"
        comment="">
        <SwitchArgon
          vessel="MW_SPPS_Reactor"
          port="None"
          connect_pump="False"
          vacuum_valve="valve_8"
          pneumatic_controller="Pneumatic controller"
          pneumatic_controller_port="1"
          aspiration_pump="None"
          comment="">
          <CConnect
            from_vessel="Pneumatic controller"
            to_vessel="MW_SPPS_Reactor"
            from_port="None"
            to_port="None"
            comment="" />
          <CSetPneumaticState
            pneumatic_controller="Pneumatic controller"
            port="1"
            state="gas"
            comment="" />
        </SwitchArgon>
      </StartPurge>
      <Wait
        time="45 s"
        comment="" />
      <StopPurge
        vessel="MW_SPPS_Reactor"
        pneumatic_controller="Pneumatic controller"
        inert_gas="None"
        inert_gas_valve="valve_8"
        inert_gas_valve_unused_port="1"
        comment="">
        <SwitchClosed
          vessel="MW_SPPS_Reactor"
          port="None"
          vacuum_valve="valve_8"
          pneumatic_controller="Pneumatic controller"
          pneumatic_controller_port="1"
          connect_pump="False"
          aspiration_pump="None"
          comment="">
          <CSetPneumaticState
            pneumatic_controller="Pneumatic controller"
            port="1"
            state="closed"
            comment="" />
        </SwitchClosed>
        <CValveMoveToPosition
          valve_name="valve_8"
          position="1"
          comment="" />
      </StopPurge>
    </Purge>
    <Filter
      vessel="MW_SPPS_Reactor"
      wait_time="50 s"
      aspiration_speed="5.0"
      stir="False"
      stir_speed="500 RPM"
      filtrate_vessel="None"
      filtrate_through="None"
      anticlogging="False"
      temp="None"
      volume="0"
      continue_heatchill="False"
      dynamic="False"
      pressure="400 mbar"
      waste_vessel="Waste_4"
      filter_top_volume="0"
      inline_filter="False"
      vacuum_attached="True"
      transfer_to_volume="30 mL"
      r300_vac_node="None"
      through_cartridge="None"
      rotavap_waste="None"
      comment="">
      <StopStir
        vessel="MW_SPPS_Reactor"
        stirring_controller="None"
        comment="" />
      <CMove
        from_vessel="MW_SPPS_Reactor"
        to_vessel="Waste_4"
        volume="0"
        move_speed="100.0"
        aspiration_speed="5.0"
        dispense_speed="100.0"
        from_port="bottom"
        to_port="0"
        through="None"
        use_backbone="True"
        repeats="1"
        estimated_volume="None"
        time="None"
        comment="" />
      <ApplyVacuum
        vessel="MW_SPPS_Reactor"
        time="50 s"
        pressure="400 mbar"
        port="bottom"
        vessel_type="filter"
        vacuum_valve="valve_8"
        vacuum_source="Vacuum pump R"
        vacuum_device="None"
        vacuum_valve_inert_gas="None"
        vacuum_valve_unused_port="1"
        pneumatic_controller="Pneumatic controller"
        dynamic="False"
        comment="">
        <CConnect
          from_vessel="MW_SPPS_Reactor"
          to_vessel="Vacuum pump R"
          from_port="bottom"
          to_port="None"
          comment="" />
        <Wait
          time="50 s"
          comment="" />
        <CValveMoveToPosition
          valve_name="valve_8"
          position="1"
          comment="" />
      </ApplyVacuum>
    </Filter>
    <Add
      vessel="MW_SPPS_Reactor"
      reagent="DMF"
      volume="9 mL"
      viscous="False"
      dropwise="False"
      time="None"
      stir="False"
      stir_speed="250 RPM"
      purpose="None"
      amount="9 mL"
      mass="None"
      speed="None"
      port="bottom"
      through="None"
      move_speed="100 mL/min"
      aspiration_speed="100 mL/min"
      dispense_speed="100 mL/min"
      anticlogging="False"
      anticlogging_solvent="None"
      anticlogging_solvent_volume="2 mL"
      anticlogging_reagent_volume="10 mL"
      flush_solvent="None"
      flush_solvent_volume="5 mL"
      aspiration_valve="Valve_4"
      aspiration_pump="Pump_4"
      through_cartridge="None"
      reagent_vessel="DMF"
      waste_vessel="Waste_4"
      vessel_type="filter"
      anticlogging_solvent_vessel="None"
      prime_n_times="1"
      priming_volume="0"
      confirm_solid="True"
      cleaning="False"
      cleaning_solvent="None"
      cleaning_repeats="1"
      reagent_on_backbone="True"
      after_add_waste_vessel="None"
      tubing_dead_volume="0"
      reagent_concentration="None"
      default_pump_speed="100 mL/min"
      comment="">
      <StopStir
        vessel="MW_SPPS_Reactor"
        stirring_controller="None"
        comment="" />
      <PrimePumpForAdd
        reagent="DMF"
        volume="0"
        reagent_vessel="DMF"
        waste_vessel="Waste_4"
        prime_n_times="1"
        move_speed="100 mL/min"
        aspiration_speed="100 mL/min"
        dispense_speed="100 mL/min"
        aspiration_pump="Pump_4"
        comment="" />
      <CMove
        from_vessel="DMF"
        to_vessel="MW_SPPS_Reactor"
        volume="9 mL"
        move_speed="100.0"
        aspiration_speed="100.0"
        dispense_speed="100.0"
        from_port="0"
        to_port="bottom"
        through="None"
        use_backbone="True"
        repeats="1"
        estimated_volume="None"
        time="None"
        comment="" />
      <Wait
        time="10 s"
        comment="" />
      <FlushTubing
        to_vessel="MW_SPPS_Reactor"
        to_port="bottom"
        volume="5 mL"
        aspiration_speed="100 mL/min"
        move_speed="100 mL/min"
        dispense_speed="100 mL/min"
        through_cartridge="None"
        flush_tube_vessel="Air"
        aspiration_valve="Valve_4"
        flush_solvent="None"
        flush_solvent_volume="5 mL"
        flush_solvent_vessel="None"
        solvent_aspiration_valve="None"
        through_nodes="Valve_4"
        dead_volume="None"
        time="None"
        comment="">
        <CMove
          from_vessel="Air"
          to_vessel="MW_SPPS_Reactor"
          volume="5 mL"
          move_speed="100.0"
          aspiration_speed="100.0"
          dispense_speed="100.0"
          from_port="0"
          to_port="bottom"
          through="Valve_4"
          use_backbone="True"
          repeats="1"
          estimated_volume="None"
          time="None"
          comment="" />
      </FlushTubing>
    </Add>
    <Purge
      vessel="MW_SPPS_Reactor"
      time="45 s"
      gas="None"
      pressure="None"
      flow_rate="None"
      comment="">
      <StartPurge
        vessel="MW_SPPS_Reactor"
        gas="None"
        pressure="None"
        flow_rate="None"
        pneumatic_controller="Pneumatic controller"
        inert_gas="None"
        comment="">
        <SwitchArgon
          vessel="MW_SPPS_Reactor"
          port="None"
          connect_pump="False"
          vacuum_valve="valve_8"
          pneumatic_controller="Pneumatic controller"
          pneumatic_controller_port="1"
          aspiration_pump="None"
          comment="">
          <CConnect
            from_vessel="Pneumatic controller"
            to_vessel="MW_SPPS_Reactor"
            from_port="None"
            to_port="None"
            comment="" />
          <CSetPneumaticState
            pneumatic_controller="Pneumatic controller"
            port="1"
            state="gas"
            comment="" />
        </SwitchArgon>
      </StartPurge>
      <Wait
        time="45 s"
        comment="" />
      <StopPurge
        vessel="MW_SPPS_Reactor"
        pneumatic_controller="Pneumatic controller"
        inert_gas="None"
        inert_gas_valve="valve_8"
        inert_gas_valve_unused_port="1"
        comment="">
        <SwitchClosed
          vessel="MW_SPPS_Reactor"
          port="None"
          vacuum_valve="valve_8"
          pneumatic_controller="Pneumatic controller"
          pneumatic_controller_port="1"
          connect_pump="False"
          aspiration_pump="None"
          comment="">
          <CSetPneumaticState
            pneumatic_controller="Pneumatic controller"
            port="1"
            state="closed"
            comment="" />
        </SwitchClosed>
        <CValveMoveToPosition
          valve_name="valve_8"
          position="1"
          comment="" />
      </StopPurge>
    </Purge>
    <Filter
      vessel="MW_SPPS_Reactor"
      wait_time="50 s"
      aspiration_speed="5.0"
      stir="False"
      stir_speed="500 RPM"
      filtrate_vessel="None"
      filtrate_through="None"
      anticlogging="False"
      temp="None"
      volume="0"
      continue_heatchill="False"
      dynamic="False"
      pressure="400 mbar"
      waste_vessel="Waste_4"
      filter_top_volume="0"
      inline_filter="False"
      vacuum_attached="True"
      transfer_to_volume="30 mL"
      r300_vac_node="None"
      through_cartridge="None"
      rotavap_waste="None"
      comment="">
      <StopStir
        vessel="MW_SPPS_Reactor"
        stirring_controller="None"
        comment="" />
      <CMove
        from_vessel="MW_SPPS_Reactor"
        to_vessel="Waste_4"
        volume="0"
        move_speed="100.0"
        aspiration_speed="5.0"
        dispense_speed="100.0"
        from_port="bottom"
        to_port="0"
        through="None"
        use_backbone="True"
        repeats="1"
        estimated_volume="None"
        time="None"
        comment="" />
      <ApplyVacuum
        vessel="MW_SPPS_Reactor"
        time="50 s"
        pressure="400 mbar"
        port="bottom"
        vessel_type="filter"
        vacuum_valve="valve_8"
        vacuum_source="Vacuum pump R"
        vacuum_device="None"
        vacuum_valve_inert_gas="None"
        vacuum_valve_unused_port="1"
        pneumatic_controller="Pneumatic controller"
        dynamic="False"
        comment="">
        <CConnect
          from_vessel="MW_SPPS_Reactor"
          to_vessel="Vacuum pump R"
          from_port="bottom"
          to_port="None"
          comment="" />
        <Wait
          time="50 s"
          comment="" />
        <CValveMoveToPosition
          valve_name="valve_8"
          position="1"
          comment="" />
      </ApplyVacuum>
    </Filter>
    <Add
      vessel="MW_SPPS_Reactor"
      reagent="DMF"
      volume="9 mL"
      viscous="False"
      dropwise="False"
      time="None"
      stir="False"
      stir_speed="250 RPM"
      purpose="None"
      amount="9 mL"
      mass="None"
      speed="None"
      port="bottom"
      through="None"
      move_speed="100 mL/min"
      aspiration_speed="100 mL/min"
      dispense_speed="100 mL/min"
      anticlogging="False"
      anticlogging_solvent="None"
      anticlogging_solvent_volume="2 mL"
      anticlogging_reagent_volume="10 mL"
      flush_solvent="None"
      flush_solvent_volume="5 mL"
      aspiration_valve="Valve_4"
      aspiration_pump="Pump_4"
      through_cartridge="None"
      reagent_vessel="DMF"
      waste_vessel="Waste_4"
      vessel_type="filter"
      anticlogging_solvent_vessel="None"
      prime_n_times="1"
      priming_volume="0"
      confirm_solid="True"
      cleaning="False"
      cleaning_solvent="None"
      cleaning_repeats="1"
      reagent_on_backbone="True"
      after_add_waste_vessel="None"
      tubing_dead_volume="0"
      reagent_concentration="None"
      default_pump_speed="100 mL/min"
      comment="">
      <StopStir
        vessel="MW_SPPS_Reactor"
        stirring_controller="None"
        comment="" />
      <PrimePumpForAdd
        reagent="DMF"
        volume="0"
        reagent_vessel="DMF"
        waste_vessel="Waste_4"
        prime_n_times="1"
        move_speed="100 mL/min"
        aspiration_speed="100 mL/min"
        dispense_speed="100 mL/min"
        aspiration_pump="Pump_4"
        comment="" />
      <CMove
        from_vessel="DMF"
        to_vessel="MW_SPPS_Reactor"
        volume="9 mL"
        move_speed="100.0"
        aspiration_speed="100.0"
        dispense_speed="100.0"
        from_port="0"
        to_port="bottom"
        through="None"
        use_backbone="True"
        repeats="1"
        estimated_volume="None"
        time="None"
        comment="" />
      <Wait
        time="10 s"
        comment="" />
      <FlushTubing
        to_vessel="MW_SPPS_Reactor"
        to_port="bottom"
        volume="5 mL"
        aspiration_speed="100 mL/min"
        move_speed="100 mL/min"
        dispense_speed="100 mL/min"
        through_cartridge="None"
        flush_tube_vessel="Air"
        aspiration_valve="Valve_4"
        flush_solvent="None"
        flush_solvent_volume="5 mL"
        flush_solvent_vessel="None"
        solvent_aspiration_valve="None"
        through_nodes="Valve_4"
        dead_volume="None"
        time="None"
        comment="">
        <CMove
          from_vessel="Air"
          to_vessel="MW_SPPS_Reactor"
          volume="5 mL"
          move_speed="100.0"
          aspiration_speed="100.0"
          dispense_speed="100.0"
          from_port="0"
          to_port="bottom"
          through="Valve_4"
          use_backbone="True"
          repeats="1"
          estimated_volume="None"
          time="None"
          comment="" />
      </FlushTubing>
    </Add>
    <Purge
      vessel="MW_SPPS_Reactor"
      time="45 s"
      gas="None"
      pressure="None"
      flow_rate="None"
      comment="">
      <StartPurge
        vessel="MW_SPPS_Reactor"
        gas="None"
        pressure="None"
        flow_rate="None"
        pneumatic_controller="Pneumatic controller"
        inert_gas="None"
        comment="">
        <SwitchArgon
          vessel="MW_SPPS_Reactor"
          port="None"
          connect_pump="False"
          vacuum_valve="valve_8"
          pneumatic_controller="Pneumatic controller"
          pneumatic_controller_port="1"
          aspiration_pump="None"
          comment="">
          <CConnect
            from_vessel="Pneumatic controller"
            to_vessel="MW_SPPS_Reactor"
            from_port="None"
            to_port="None"
            comment="" />
          <CSetPneumaticState
            pneumatic_controller="Pneumatic controller"
            port="1"
            state="gas"
            comment="" />
        </SwitchArgon>
      </StartPurge>
      <Wait
        time="45 s"
        comment="" />
      <StopPurge
        vessel="MW_SPPS_Reactor"
        pneumatic_controller="Pneumatic controller"
        inert_gas="None"
        inert_gas_valve="valve_8"
        inert_gas_valve_unused_port="1"
        comment="">
        <SwitchClosed
          vessel="MW_SPPS_Reactor"
          port="None"
          vacuum_valve="valve_8"
          pneumatic_controller="Pneumatic controller"
          pneumatic_controller_port="1"
          connect_pump="False"
          aspiration_pump="None"
          comment="">
          <CSetPneumaticState
            pneumatic_controller="Pneumatic controller"
            port="1"
            state="closed"
            comment="" />
        </SwitchClosed>
        <CValveMoveToPosition
          valve_name="valve_8"
          position="1"
          comment="" />
      </StopPurge>
    </Purge>
    <Filter
      vessel="MW_SPPS_Reactor"
      wait_time="50 s"
      aspiration_speed="5.0"
      stir="False"
      stir_speed="500 RPM"
      filtrate_vessel="None"
      filtrate_through="None"
      anticlogging="False"
      temp="None"
      volume="0"
      continue_heatchill="False"
      dynamic="False"
      pressure="400 mbar"
      waste_vessel="Waste_4"
      filter_top_volume="0"
      inline_filter="False"
      vacuum_attached="True"
      transfer_to_volume="30 mL"
      r300_vac_node="None"
      through_cartridge="None"
      rotavap_waste="None"
      comment="">
      <StopStir
        vessel="MW_SPPS_Reactor"
        stirring_controller="None"
        comment="" />
      <CMove
        from_vessel="MW_SPPS_Reactor"
        to_vessel="Waste_4"
        volume="0"
        move_speed="100.0"
        aspiration_speed="5.0"
        dispense_speed="100.0"
        from_port="bottom"
        to_port="0"
        through="None"
        use_backbone="True"
        repeats="1"
        estimated_volume="None"
        time="None"
        comment="" />
      <ApplyVacuum
        vessel="MW_SPPS_Reactor"
        time="50 s"
        pressure="400 mbar"
        port="bottom"
        vessel_type="filter"
        vacuum_valve="valve_8"
        vacuum_source="Vacuum pump R"
        vacuum_device="None"
        vacuum_valve_inert_gas="None"
        vacuum_valve_unused_port="1"
        pneumatic_controller="Pneumatic controller"
        dynamic="False"
        comment="">
        <CConnect
          from_vessel="MW_SPPS_Reactor"
          to_vessel="Vacuum pump R"
          from_port="bottom"
          to_port="None"
          comment="" />
        <Wait
          time="50 s"
          comment="" />
        <CValveMoveToPosition
          valve_name="valve_8"
          position="1"
          comment="" />
      </ApplyVacuum>
    </Filter>
    <Add
      vessel="MW_SPPS_Reactor"
      reagent="DMF"
      volume="9 mL"
      viscous="False"
      dropwise="False"
      time="None"
      stir="False"
      stir_speed="250 RPM"
      purpose="None"
      amount="9 mL"
      mass="None"
      speed="None"
      port="bottom"
      through="None"
      move_speed="100 mL/min"
      aspiration_speed="100 mL/min"
      dispense_speed="100 mL/min"
      anticlogging="False"
      anticlogging_solvent="None"
      anticlogging_solvent_volume="2 mL"
      anticlogging_reagent_volume="10 mL"
      flush_solvent="None"
      flush_solvent_volume="5 mL"
      aspiration_valve="Valve_4"
      aspiration_pump="Pump_4"
      through_cartridge="None"
      reagent_vessel="DMF"
      waste_vessel="Waste_4"
      vessel_type="filter"
      anticlogging_solvent_vessel="None"
      prime_n_times="1"
      priming_volume="0"
      confirm_solid="True"
      cleaning="False"
      cleaning_solvent="None"
      cleaning_repeats="1"
      reagent_on_backbone="True"
      after_add_waste_vessel="None"
      tubing_dead_volume="0"
      reagent_concentration="None"
      default_pump_speed="100 mL/min"
      comment="">
      <StopStir
        vessel="MW_SPPS_Reactor"
        stirring_controller="None"
        comment="" />
      <PrimePumpForAdd
        reagent="DMF"
        volume="0"
        reagent_vessel="DMF"
        waste_vessel="Waste_4"
        prime_n_times="1"
        move_speed="100 mL/min"
        aspiration_speed="100 mL/min"
        dispense_speed="100 mL/min"
        aspiration_pump="Pump_4"
        comment="" />
      <CMove
        from_vessel="DMF"
        to_vessel="MW_SPPS_Reactor"
        volume="9 mL"
        move_speed="100.0"
        aspiration_speed="100.0"
        dispense_speed="100.0"
        from_port="0"
        to_port="bottom"
        through="None"
        use_backbone="True"
        repeats="1"
        estimated_volume="None"
        time="None"
        comment="" />
      <Wait
        time="10 s"
        comment="" />
      <FlushTubing
        to_vessel="MW_SPPS_Reactor"
        to_port="bottom"
        volume="5 mL"
        aspiration_speed="100 mL/min"
        move_speed="100 mL/min"
        dispense_speed="100 mL/min"
        through_cartridge="None"
        flush_tube_vessel="Air"
        aspiration_valve="Valve_4"
        flush_solvent="None"
        flush_solvent_volume="5 mL"
        flush_solvent_vessel="None"
        solvent_aspiration_valve="None"
        through_nodes="Valve_4"
        dead_volume="None"
        time="None"
        comment="">
        <CMove
          from_vessel="Air"
          to_vessel="MW_SPPS_Reactor"
          volume="5 mL"
          move_speed="100.0"
          aspiration_speed="100.0"
          dispense_speed="100.0"
          from_port="0"
          to_port="bottom"
          through="Valve_4"
          use_backbone="True"
          repeats="1"
          estimated_volume="None"
          time="None"
          comment="" />
      </FlushTubing>
    </Add>
    <Purge
      vessel="MW_SPPS_Reactor"
      time="45 s"
      gas="None"
      pressure="None"
      flow_rate="None"
      comment="">
      <StartPurge
        vessel="MW_SPPS_Reactor"
        gas="None"
        pressure="None"
        flow_rate="None"
        pneumatic_controller="Pneumatic controller"
        inert_gas="None"
        comment="">
        <SwitchArgon
          vessel="MW_SPPS_Reactor"
          port="None"
          connect_pump="False"
          vacuum_valve="valve_8"
          pneumatic_controller="Pneumatic controller"
          pneumatic_controller_port="1"
          aspiration_pump="None"
          comment="">
          <CConnect
            from_vessel="Pneumatic controller"
            to_vessel="MW_SPPS_Reactor"
            from_port="None"
            to_port="None"
            comment="" />
          <CSetPneumaticState
            pneumatic_controller="Pneumatic controller"
            port="1"
            state="gas"
            comment="" />
        </SwitchArgon>
      </StartPurge>
      <Wait
        time="45 s"
        comment="" />
      <StopPurge
        vessel="MW_SPPS_Reactor"
        pneumatic_controller="Pneumatic controller"
        inert_gas="None"
        inert_gas_valve="valve_8"
        inert_gas_valve_unused_port="1"
        comment="">
        <SwitchClosed
          vessel="MW_SPPS_Reactor"
          port="None"
          vacuum_valve="valve_8"
          pneumatic_controller="Pneumatic controller"
          pneumatic_controller_port="1"
          connect_pump="False"
          aspiration_pump="None"
          comment="">
          <CSetPneumaticState
            pneumatic_controller="Pneumatic controller"
            port="1"
[truncated: 674,824 more chars]
