# Supplementary material for: Programmable Microwaveable Chemistry in the Chemputer
Source: Angew Chem Int Ed Engl. 2025 Nov 29;65(4):e15869. doi: 10.1002/anie.202515869 (PMC12828470; doi:10.1002/anie.202515869)
Supplement: Supplementary file 2 — Supporting Information [file ANIE-65-e15869-s002.zip › Compound 3/O-Alkylation_3-1.json]

{
  "nodes": [
    {
      "id": "Valve_3",
      "type": "valve",
      "x": 520,
      "y": 280,
      "internalId": 2,
      "label": "Valve_3",
      "current_volume": 0,
      "nodeStartX": 520,
      "nodeStartY": 280,
      "class": "ChemputerValve",
      "address": "192.168.1.13",
      "connection_mode": "tcpip",
      "port": 5000,
      "device_name": "Valve_3"
    },
    {
      "id": "Pump_3",
      "type": "pump",
      "x": 520,
      "y": 160,
      "internalId": 22,
      "label": "Pump_3",
      "nodeStartX": 520,
      "nodeStartY": 160,
      "class": "ChemputerPump",
      "address": "192.168.1.23",
      "max_volume": 10,
      "current_volume": 0,
      "connection_mode": "tcpip",
      "port": 5000,
      "device_name": "Pump_3"
    },
    {
      "id": "Waste_3",
      "type": "waste",
      "x": 560,
      "y": 200,
      "internalId": 49,
      "label": "Waste_3",
      "necks": 1,
      "can_filter": false,
      "nodeStartX": 560,
      "nodeStartY": 200,
      "class": "ChemputerWaste",
      "current_volume": 0,
      "max_volume": 1000,
      "device_name": "Waste_3",
      "waste_stream": "general"
    },
    {
      "id": "Nitrogen",
      "type": "flask",
      "x": 240,
      "y": 320,
      "internalId": 88,
      "label": "Nitrogen",
      "nodeStartX": 240,
      "nodeStartY": 320,
      "class": "ChemputerFlask",
      "chemical": "Nitrogen",
      "current_volume": 100,
      "max_volume": 100,
      "can_filter": false,
      "buffer_flask": false,
      "device_name": "Nitrogen"
    },
    {
      "id": "Filter 1",
      "type": "filter",
      "x": 360,
      "y": 400,
      "internalId": 3,
      "label": "Filter 1",
      "nodeStartX": 360,
      "nodeStartY": 400,
      "class": "ChemputerFilter",
      "current_volume": 0,
      "max_volume": 100,
      "dead_volume": 10,
      "device_name": "Filter 1"
    },
    {
      "id": "Chiller",
      "type": "chiller",
      "x": 280,
      "y": 520,
      "internalId": 9,
      "label": "Chiller",
      "nodeStartX": 280,
      "nodeStartY": 520,
      "class": "CF41Chiller",
      "min_temp": -30,
      "max_temp": 150,
      "port": "5000",
      "address": "192.168.1.53",
      "connection_mode": "tcpip",
      "temp_sensor": "internal",
      "device_name": "Chiller"
    },
    {
      "id": "Filter stirrer",
      "type": "stirrer",
      "x": 360,
      "y": 520,
      "internalId": 11,
      "label": "Filter stirrer",
      "nodeStartX": 360,
      "nodeStartY": 520,
      "class": "HeiTorque100PrecisionStirrer",
      "port": "5000",
      "address": "192.168.1.51",
      "connection_mode": "tcpip",
      "device_name": "Filter stirrer"
    },
    {
      "id": "Valve_35",
      "type": "valve",
      "x": 440,
      "y": 400,
      "internalId": 13,
      "label": "Valve_35",
      "current_volume": 0,
      "nodeStartX": 480,
      "nodeStartY": 400,
      "class": "ChemputerValve",
      "address": "192.168.1.35",
      "connection_mode": "tcpip",
      "port": 5000,
      "device_name": "Valve_35"
    },
    {
      "id": "Vacuum",
      "type": "vacuum",
      "x": 400,
      "y": 520,
      "internalId": 14,
      "label": "Vacuum",
      "nodeStartX": 440,
      "nodeStartY": 520,
      "class": "ChemputerVacuum",
      "port": "",
      "address": "",
      "connection_mode": "tcpip",
      "device_name": "Vacuum"
    },
    {
      "id": "Valve_2",
      "type": "valve",
      "x": 360,
      "y": 280,
      "internalId": 0,
      "label": "Valve_2",
      "current_volume": 0,
      "nodeStartX": 360,
      "nodeStartY": 280,
      "class": "ChemputerValve",
      "address": "192.168.1.12",
      "connection_mode": "tcpip",
      "port": 5000,
      "device_name": "Valve_2"
    },
    {
      "id": "Pump_2",
      "type": "pump",
      "x": 360,
      "y": 160,
      "internalId": 1,
      "label": "Pump_2",
      "nodeStartX": 360,
      "nodeStartY": 160,
      "class": "ChemputerPump",
      "address": "192.168.1.22",
      "max_volume": 10,
      "current_volume": 0,
      "connection_mode": "tcpip",
      "port": 5000,
      "device_name": "Pump_2"
    },
    {
      "id": "Waste_2",
      "type": "waste",
      "x": 400,
      "y": 200,
      "internalId": 6,
      "label": "Waste_2",
      "necks": 1,
      "can_filter": false,
      "nodeStartX": 400,
      "nodeStartY": 200,
      "class": "ChemputerWaste",
      "current_volume": 0,
      "max_volume": 500,
      "device_name": "Waste_2",
      "waste_stream": "general"
    },
    {
      "id": "MW Reactor",
      "type": "reactor",
      "x": 520,
      "y": 400,
      "internalId": 20,
      "label": "MW Reactor",
      "nodeStartX": 560,
      "nodeStartY": 400,
      "class": "ChemputerReactor",
      "current_volume": 0,
      "max_volume": 200,
      "necks": 1,
      "can_filter": true,
      "device_name": "MW Reactor"
    },
    {
      "id": "Dry acetone",
      "type": "flask",
      "x": 240,
      "y": 400,
      "internalId": 63,
      "label": "Dry acetone",
      "nodeStartX": 240,
      "nodeStartY": 400,
      "class": "ChemputerFlask",
      "chemical": "Dry acetone",
      "current_volume": 500,
      "max_volume": 500,
      "can_filter": false,
      "buffer_flask": false,
      "device_name": "Dry acetone"
    },
    {
      "id": "H2O",
      "type": "flask",
      "x": 240,
      "y": 360,
      "internalId": 101,
      "label": "H2O",
      "nodeStartX": 240,
      "nodeStartY": 360,
      "class": "ChemputerFlask",
      "chemical": "H2O",
      "current_volume": 200,
      "max_volume": 200,
      "can_filter": false,
      "buffer_flask": false,
      "device_name": "H2O"
    },
    {
      "id": "Microwave",
      "type": "microwave",
      "x": 560,
      "y": 520,
      "nodeStartX": 600,
      "nodeStartY": 520,
      "internalId": 28,
      "label": "Microwave",
      "class": "GMS450Microwave",
      "device_name": "Microwave",
      "address": "192.168.1.99",
      "port": "502",
      "connection_mode": "modbustcp",
      "temp_sensor": "unselected",
      "min_temp": null,
      "max_temp": null
    },
    {
      "id": "Pneumatic controller",
      "type": "pneumatic_controller",
      "x": 440,
      "y": 520,
      "nodeStartX": 480,
      "nodeStartY": 520,
      "internalId": 4,
      "label": "Pneumatic controller",
      "class": "PneumaticController",
      "device_name": "Pneumatic controller",
      "chemical": "",
      "address": "192.168.1.80",
      "port": "5000",
      "connection_mode": "tcpip",
      "current_volume": 0
    },
    {
      "id": "Supernatant",
      "type": "flask",
      "x": 600,
      "y": 400,
      "nodeStartX": 640,
      "nodeStartY": 400,
      "internalId": 25,
      "label": "Supernatant",
      "class": "ChemputerFlask",
      "device_name": "Supernatant",
      "chemical": "",
      "current_volume": 100,
      "max_volume": 100,
      "can_filter": false,
      "buffer_flask": false
    },
    {
      "id": "Acetone",
      "type": "flask",
      "x": 640,
      "y": 280,
      "nodeStartX": 640,
      "nodeStartY": 280,
      "internalId": 19,
      "label": "Acetone",
      "class": "ChemputerFlask",
      "device_name": "Acetone",
      "chemical": "Acetone",
      "current_volume": 100,
      "max_volume": 100,
      "can_filter": false,
      "buffer_flask": false
    },
    {
      "id": "Hotplate 1",
      "type": "heater",
      "x": 520,
      "y": 520,
      "nodeStartX": 520,
      "nodeStartY": 520,
      "class": "RCTDigitalHotplate",
      "device_name": "Hotplate 1",
      "address": "192.168.1.50",
      "port": "5000",
      "connection_mode": "tcpip",
      "temp_sensor": "external",
      "internalId": 24,
      "label": "Hotplate 1"
    }
  ],
  "links": [
    {
      "id": 32,
      "sourceInternal": 2,
      "targetInternal": 22,
      "source": "Valve_3",
      "target": "Pump_3",
      "port": "(-1,0)",
      "tubeLength": 0,
      "tubeDiameter": 0
    },
    {
      "id": 33,
      "sourceInternal": 22,
      "targetInternal": 2,
      "source": "Pump_3",
      "target": "Valve_3",
      "port": "(0,-1)",
      "tubeLength": 0,
      "tubeDiameter": 0
    },
    {
      "id": 57,
      "sourceInternal": 2,
      "targetInternal": 49,
      "source": "Valve_3",
      "target": "Waste_3",
      "port": "(0,0)",
      "tubeLength": 0,
      "tubeDiameter": 0
    },
    {
      "id": 10,
      "sourceInternal": 9,
      "targetInternal": 3,
      "source": "Chiller",
      "target": "Filter 1",
      "port": "(,)",
      "tubeLength": 0,
      "tubeDiameter": 0
    },
    {
      "id": 12,
      "sourceInternal": 11,
      "targetInternal": 3,
      "source": "Filter stirrer",
      "target": "Filter 1",
      "port": "(,)",
      "tubeLength": 0,
      "tubeDiameter": 0
    },
    {
      "id": 15,
      "sourceInternal": 13,
      "targetInternal": 14,
      "source": "Valve_35",
      "target": "Vacuum",
      "port": "(5,0)",
      "tubeLength": 0,
      "tubeDiameter": 0
    },
    {
      "id": 17,
      "sourceInternal": 3,
      "targetInternal": 13,
      "source": "Filter 1",
      "target": "Valve_35",
      "port": "(bottom,-1)",
      "tubeLength": 0,
      "tubeDiameter": 0
    },
    {
      "id": 18,
      "sourceInternal": 13,
      "targetInternal": 3,
      "source": "Valve_35",
      "target": "Filter 1",
      "port": "(-1,bottom)",
      "tubeLength": 0,
      "tubeDiameter": 0
    },
    {
      "id": 7,
      "sourceInternal": 1,
      "targetInternal": 0,
      "source": "Pump_2",
      "target": "Valve_2",
      "port": "(0,-1)",
      "tubeLength": 0,
      "tubeDiameter": 0
    },
    {
      "id": 8,
      "sourceInternal": 0,
      "targetInternal": 1,
      "source": "Valve_2",
      "target": "Pump_2",
      "port": "(-1,0)",
      "tubeLength": 0,
      "tubeDiameter": 0
    },
    {
      "id": 37,
      "sourceInternal": 0,
      "targetInternal": 6,
      "source": "Valve_2",
      "target": "Waste_2",
      "port": "(0,0)",
      "tubeLength": 0,
      "tubeDiameter": 0
    },
    {
      "id": 39,
      "sourceInternal": 0,
      "targetInternal": 2,
      "source": "Valve_2",
      "target": "Valve_3",
      "port": "(1,2)",
      "tubeLength": 0,
      "tubeDiameter": 0
    },
    {
      "id": 42,
      "sourceInternal": 2,
      "targetInternal": 0,
      "source": "Valve_3",
      "target": "Valve_2",
      "port": "(2,1)",
      "tubeLength": 0,
      "tubeDiameter": 0
    },
    {
      "id": 29,
      "sourceInternal": 63,
      "targetInternal": 0,
      "source": "Dry acetone",
      "target": "Valve_2",
      "port": "(0,5)",
      "tubeLength": 0,
      "tubeDiameter": 0
    },
    {
      "id": 26,
      "sourceInternal": 0,
      "targetInternal": 3,
      "source": "Valve_2",
      "target": "Filter 1",
      "port": "(4,top)",
      "tubeLength": 0,
      "tubeDiameter": 0
    },
    {
      "id": 58,
      "sourceInternal": 13,
      "targetInternal": 2,
      "source": "Valve_35",
      "target": "Valve_3",
      "port": "(0,3)",
      "tubeLength": 0,
      "tubeDiameter": 0
    },
    {
      "id": 72,
      "sourceInternal": 2,
      "targetInternal": 13,
      "source": "Valve_3",
      "target": "Valve_35",
      "port": "(3,0)",
      "tubeLength": 0,
      "tubeDiameter": 0
    },
    {
      "id": 16,
      "sourceInternal": 88,
      "targetInternal": 0,
      "source": "Nitrogen",
      "target": "Valve_2",
      "port": "(0,2)",
      "tubeLength": 0,
      "tubeDiameter": 0
    },
    {
      "id": 27,
      "sourceInternal": 101,
      "targetInternal": 0,
      "source": "H2O",
      "target": "Valve_2",
      "port": "(0,3)",
      "tubeLength": 0,
      "tubeDiameter": 0
    },
    {
      "id": 34,
      "sourceInternal": 28,
      "targetInternal": 20,
      "source": "Microwave",
      "target": "MW Reactor",
      "port": "(,)",
      "tubeLength": 0,
      "tubeDiameter": 0
    },
    {
      "id": 5,
      "sourceInternal": 20,
      "targetInternal": 2,
      "source": "MW Reactor",
      "target": "Valve_3",
      "port": "(0,5)",
      "tubeLength": 0,
      "tubeDiameter": 0
    },
    {
      "id": 21,
      "sourceInternal": 2,
      "targetInternal": 20,
      "source": "Valve_3",
      "target": "MW Reactor",
      "port": "(5,0)",
      "tubeLength": 0,
      "tubeDiameter": 0
    },
    {
      "id": 23,
      "sourceInternal": 4,
      "targetInternal": 13,
      "source": "Pneumatic controller",
      "target": "Valve_35",
      "port": "(1,1)",
      "tubeLength": 0,
      "tubeDiameter": 0
    },
    {
      "id": 30,
      "sourceInternal": 2,
      "targetInternal": 25,
      "source": "Valve_3",
      "target": "Supernatant",
      "port": "(4,0)",
      "tubeLength": 0,
      "tubeDiameter": 0
    },
    {
      "id": 31,
      "sourceInternal": 19,
      "targetInternal": 2,
      "source": "Acetone",
      "target": "Valve_3",
      "port": "(0,1)",
      "tubeLength": 0,
      "tubeDiameter": 0
    },
    {
      "id": 35,
      "sourceInternal": 24,
      "targetInternal": 20,
      "source": "Hotplate 1",
      "target": "MW Reactor",
      "port": "(,)",
      "tubeLength": 0,
      "tubeDiameter": 0
    }
  ]
}
