# Supplementary material for: Programmable Microwaveable Chemistry in the Chemputer
Source: Angew Chem Int Ed Engl. 2025 Nov 29;65(4):e15869. doi: 10.1002/anie.202515869 (PMC12828470; doi:10.1002/anie.202515869)
Supplement: Supplementary file 2 — Supporting Information [file ANIE-65-e15869-s002.zip › Compound 3/O-Alkylation_3-1.xdl]

<?xdl version="2.0.0" ?>
<XDL>
<Synthesis>

  <Hardware>
    <Component id="MW Reactor" type="reactor" />
    <Component id="Filter 1" type="filter" />
    <Component id="Supernatant" type="flask" />
  </Hardware>

  <Reagents>
    <Reagent name="7-Hydroxy-4-methylcoumarin" solid="True" />
    <Reagent name="2-Diisopropylaminoethyl chloride hydrochloride" solid="True" />
    <Reagent name="K2CO3" solid="True" />
    <Reagent name="Dry acetone" />
    <Reagent name="Acetone" />
    <Reagent name="H2O" />
    <Reagent name="Nitrogen" />
  </Reagents>

  <Procedure>
      <Add
        vessel="MW Reactor"
        reagent="K2CO3"
        amount="8.2 g"
        confirm_solid="False"
        stir="False" />
      <Add
        vessel="MW Reactor"
        reagent="7-Hydroxy-4-methylcoumarin"
        amount="2.0 g"
        confirm_solid="False"
        stir="False" />
      <Add
        vessel="MW Reactor"
        reagent="2-Diisopropylaminoethyl chloride hydrochloride"
        amount="2.3 g"
        confirm_solid="False"
        stir="False" />

      <ResetHandling
        solvent="Acetone" />
      <ResetHandling
        solvent="H2O" />

      <Add queue="A"
        vessel="Filter 1"
        reagent="H2O"
        amount="40 mL"
        stir="True" />
      <HeatChillToTemp queue="B"
        vessel="Filter 1"
        temp="0 °C"
        stir="True"
        continue_heatchill="True"/>
      <StartStir
        vessel="Filter 1" />

      <ResetHandling
        solvent="Dry acetone" />
      <Add
        vessel="MW Reactor"
        reagent="Dry acetone"
        amount="50 mL"
        stir="False"/>

      <StartStir
        vessel="MW Reactor" />

      <Repeat repeats="3">
        <Microwave
          vessel="MW Reactor"
          power="100 W"
          time="5 min" />
        <Wait
          time="2 min" />
      </Repeat> 

      <Stir
        vessel="MW Reactor"
        time="120 min" />

      <Transfer
        from_vessel="MW Reactor"
        to_vessel="Filter 1"
        volume="70 mL"
        to_port="top"
        stir_to_vessel="True"
        stir_from_vessel="False"
        flush_tubing="True"
        rinsing_solvent="Dry acetone"
        rinsing_volume="10 mL" />

      <Stir
        vessel="Filter 1"
        time="30 min" />

      <HeatChillToTemp
        vessel="Filter 1"
        temp="5 °C"
        stir="True"
        continue_heatchill="True" />

      <Stir
        vessel="Filter 1"
        time="5 min" />

      <Filter
        vessel="Filter 1"
        filtrate_vessel="Supernatant"
        wait_time="5 min"
        stir="False"
        aspiration_speed="100" />

      <WashSolid
        vessel="Filter 1"
        solvent="H2O"
        volume="30 mL"
        stir="True"
        filtrate_vessel="Supernatant"
        aspiration_speed="100 mL/min"
        repeats="2"
        stir_speed="250 rpm" />

      <StopHeatChill
        vessel="Filter 1" />

      <Dry queue="A"
        vessel="Filter 1"
        time="30 min" />

      <ResetHandling queue="B"
        solvent="Acetone" />
  </Procedure>
</Synthesis>
</XDL>
