# Supplementary material for: Programmable Microwaveable Chemistry in the Chemputer
Source: Angew Chem Int Ed Engl. 2025 Nov 29;65(4):e15869. doi: 10.1002/anie.202515869 (PMC12828470; doi:10.1002/anie.202515869)
Supplement: Supplementary file 2 — Supporting Information [file ANIE-65-e15869-s002.zip › Compound 3/O-Alkylation_3-1.xdlexe]

<?xdl version="2.0.0" ?>
<XDL>

<Synthesis
  graph_sha256="58c520f246fbfddf3af0cfe5935daf9a33594b31e5856922c7d381dd0b641630"
>

  <Hardware>
    <Component
      id="MW Reactor"
      type="reactor" />
    <Component
      id="Filter 1"
      type="filter" />
    <Component
      id="Supernatant"
      type="flask" />
  </Hardware>

  <Reagents>
    <Reagent
      name="7-Hydroxy-4-methylcoumarin"
      id="7-Hydroxy-4-methylcoumarin"
      role="reagent"
      solid="True" />
    <Reagent
      name="2-Diisopropylaminoethyl chloride hydrochloride"
      id="2-Diisopropylaminoethyl chloride hydrochloride"
      role="reagent"
      solid="True" />
    <Reagent
      name="K2CO3"
      id="K2CO3"
      role="reagent"
      solid="True" />
    <Reagent
      name="Dry acetone"
      id="Dry acetone"
      role="reagent" />
    <Reagent
      name="Acetone"
      id="Acetone"
      role="reagent" />
    <Reagent
      name="H2O"
      id="H2O"
      role="reagent" />
    <Reagent
      name="Nitrogen"
      id="Nitrogen"
      role="reagent" />
  </Reagents>

  <Procedure>
    <SetStirRate
      vessel="MW Reactor"
      stir_speed="250 RPM"
      stirring_controller="Hotplate 1"
      comment="">
      <CStirringControllerSetSpeed
        stirring_controller="Hotplate 1"
        stir_speed="250 RPM"
        comment="" />
    </SetStirRate>
    <SetStirRate
      vessel="Filter 1"
      stir_speed="250 RPM"
      stirring_controller="Filter stirrer"
      comment="">
      <CStirringControllerSetSpeed
        stirring_controller="Filter stirrer"
        stir_speed="250 RPM"
        comment="" />
    </SetStirRate>
    <Add
      vessel="MW Reactor"
      reagent="K2CO3"
      volume="None"
      viscous="False"
      dropwise="False"
      time="None"
      stir="False"
      stir_speed="250 RPM"
      purpose="None"
      amount="8.2 g"
      mass="8.2 g"
      speed="None"
      port="0"
      through="None"
      move_speed="100 mL/min"
      aspiration_speed="100 mL/min"
      dispense_speed="100 mL/min"
      anticlogging="False"
      anticlogging_solvent="None"
      anticlogging_solvent_volume="2 mL"
      anticlogging_reagent_volume="10 mL"
      flush_solvent="None"
      flush_solvent_volume="5 mL"
      aspiration_valve="None"
      aspiration_pump="None"
      through_cartridge="None"
      reagent_vessel="None"
      waste_vessel="None"
      vessel_type="None"
      anticlogging_solvent_vessel="None"
      prime_n_times="1"
      priming_volume="3 mL"
      confirm_solid="False"
      cleaning="False"
      cleaning_solvent="None"
      cleaning_repeats="1"
      reagent_on_backbone="None"
      after_add_waste_vessel="None"
      tubing_dead_volume="0"
      reagent_concentration="None"
      default_pump_speed="100 mL/min"
      comment="" />
    <Add
      vessel="MW Reactor"
      reagent="7-Hydroxy-4-methylcoumarin"
      volume="None"
      viscous="False"
      dropwise="False"
      time="None"
      stir="False"
      stir_speed="250 RPM"
      purpose="None"
      amount="2.0 g"
      mass="2 g"
      speed="None"
      port="0"
      through="None"
      move_speed="100 mL/min"
      aspiration_speed="100 mL/min"
      dispense_speed="100 mL/min"
      anticlogging="False"
      anticlogging_solvent="None"
      anticlogging_solvent_volume="2 mL"
      anticlogging_reagent_volume="10 mL"
      flush_solvent="None"
      flush_solvent_volume="5 mL"
      aspiration_valve="None"
      aspiration_pump="None"
      through_cartridge="None"
      reagent_vessel="None"
      waste_vessel="None"
      vessel_type="None"
      anticlogging_solvent_vessel="None"
      prime_n_times="1"
      priming_volume="3 mL"
      confirm_solid="False"
      cleaning="False"
      cleaning_solvent="None"
      cleaning_repeats="1"
      reagent_on_backbone="None"
      after_add_waste_vessel="None"
      tubing_dead_volume="0"
      reagent_concentration="None"
      default_pump_speed="100 mL/min"
      comment="" />
    <Add
      vessel="MW Reactor"
      reagent="2-Diisopropylaminoethyl chloride hydrochloride"
      volume="None"
      viscous="False"
      dropwise="False"
      time="None"
      stir="False"
      stir_speed="250 RPM"
      purpose="None"
      amount="2.3 g"
      mass="2.3 g"
      speed="None"
      port="0"
      through="None"
      move_speed="100 mL/min"
      aspiration_speed="100 mL/min"
      dispense_speed="100 mL/min"
      anticlogging="False"
      anticlogging_solvent="None"
      anticlogging_solvent_volume="2 mL"
      anticlogging_reagent_volume="10 mL"
      flush_solvent="None"
      flush_solvent_volume="5 mL"
      aspiration_valve="None"
      aspiration_pump="None"
      through_cartridge="None"
      reagent_vessel="None"
      waste_vessel="None"
      vessel_type="None"
      anticlogging_solvent_vessel="None"
      prime_n_times="1"
      priming_volume="3 mL"
      confirm_solid="False"
      cleaning="False"
      cleaning_solvent="None"
      cleaning_repeats="1"
      reagent_on_backbone="None"
      after_add_waste_vessel="None"
      tubing_dead_volume="0"
      reagent_concentration="None"
      default_pump_speed="100 mL/min"
      comment="" />
    <ResetHandling
      solvent="Acetone"
      repeats="3"
      volume="3 mL"
      daisy_chained="True"
      end_wastes="Waste_2"
      solvent_vessel="Acetone"
      air_flush="True"
      comment="">
      <CMove
        from_vessel="Acetone"
        to_vessel="Waste_2"
        volume="3 mL"
        move_speed="100.0"
        aspiration_speed="100.0"
        dispense_speed="100.0"
        from_port="0"
        to_port="0"
        through="None"
        use_backbone="True"
        repeats="3"
        estimated_volume="None"
        time="None"
        comment="" />
      <FlushTubing
        to_vessel="Waste_2"
        to_port="0"
        volume="5 mL"
        aspiration_speed="100 mL/min"
        move_speed="100 mL/min"
        dispense_speed="100 mL/min"
        through_cartridge="None"
        flush_tube_vessel="Nitrogen"
        aspiration_valve="None"
        flush_solvent="None"
        flush_solvent_volume="None"
        flush_solvent_vessel="None"
        solvent_aspiration_valve="None"
        through_nodes=""
        dead_volume="None"
        time="None"
        comment="">
        <CMove
          from_vessel="Nitrogen"
          to_vessel="Waste_2"
          volume="5 mL"
          move_speed="100.0"
          aspiration_speed="100.0"
          dispense_speed="100.0"
          from_port="0"
          to_port="0"
          through=""
          use_backbone="True"
          repeats="1"
          estimated_volume="None"
          time="None"
          comment="" />
      </FlushTubing>
    </ResetHandling>
    <ResetHandling
      solvent="H2O"
      repeats="3"
      volume="3 mL"
      daisy_chained="True"
      end_wastes="Waste_3"
      solvent_vessel="H2O"
      air_flush="True"
      comment="">
      <CMove
        from_vessel="H2O"
        to_vessel="Waste_3"
        volume="3 mL"
        move_speed="100.0"
        aspiration_speed="100.0"
        dispense_speed="100.0"
        from_port="0"
        to_port="0"
        through="None"
        use_backbone="True"
        repeats="3"
        estimated_volume="None"
        time="None"
        comment="" />
      <FlushTubing
        to_vessel="Waste_3"
        to_port="0"
        volume="5 mL"
        aspiration_speed="100 mL/min"
        move_speed="100 mL/min"
        dispense_speed="100 mL/min"
        through_cartridge="None"
        flush_tube_vessel="Nitrogen"
        aspiration_valve="None"
        flush_solvent="None"
        flush_solvent_volume="None"
        flush_solvent_vessel="None"
        solvent_aspiration_valve="None"
        through_nodes=""
        dead_volume="None"
        time="None"
        comment="">
        <CMove
          from_vessel="Nitrogen"
          to_vessel="Waste_3"
          volume="5 mL"
          move_speed="100.0"
          aspiration_speed="100.0"
          dispense_speed="100.0"
          from_port="0"
          to_port="0"
          through=""
          use_backbone="True"
          repeats="1"
          estimated_volume="None"
          time="None"
          comment="" />
      </FlushTubing>
    </ResetHandling>
    <CConnect
      from_vessel="Pneumatic controller"
      to_vessel="Filter 1"
      from_port="1"
      to_port="bottom"
      comment="" />
    <Add
      vessel="Filter 1"
      reagent="H2O"
      volume="40 mL"
      viscous="False"
      dropwise="False"
      time="None"
      stir="True"
      stir_speed="250 RPM"
      purpose="None"
      amount="40 mL"
      mass="None"
      speed="None"
      port="top"
      through="None"
      move_speed="100 mL/min"
      aspiration_speed="100 mL/min"
      dispense_speed="100 mL/min"
      anticlogging="False"
      anticlogging_solvent="None"
      anticlogging_solvent_volume="2 mL"
      anticlogging_reagent_volume="10 mL"
      flush_solvent="None"
      flush_solvent_volume="5 mL"
      aspiration_valve="Valve_2"
      aspiration_pump="Pump_2"
      through_cartridge="None"
      reagent_vessel="H2O"
      waste_vessel="Waste_2"
      vessel_type="filter"
      anticlogging_solvent_vessel="None"
      prime_n_times="1"
      priming_volume="3 mL"
      confirm_solid="True"
      cleaning="False"
      cleaning_solvent="None"
      cleaning_repeats="1"
      reagent_on_backbone="True"
      after_add_waste_vessel="None"
      tubing_dead_volume="0"
      reagent_concentration="None"
      default_pump_speed="100 mL/min"
      comment="">
      <StartStir
        vessel="Filter 1"
        stir_speed="250 RPM"
        purpose="None"
        stirring_controller="Filter stirrer"
        comment="">
        <CStirringControllerSetSpeed
          stirring_controller="Filter stirrer"
          stir_speed="250 RPM"
          comment="" />
        <CStirringControllerStart
          stirring_controller="Filter stirrer"
          comment="" />
      </StartStir>
      <PrimePumpForAdd
        reagent="H2O"
        volume="3 mL"
        reagent_vessel="H2O"
        waste_vessel="Waste_2"
        prime_n_times="1"
        move_speed="100 mL/min"
        aspiration_speed="100 mL/min"
        dispense_speed="100 mL/min"
        aspiration_pump="Pump_2"
        comment="">
        <Repeat
          repeats="1"
          once="False"
          comment="">
          <CMove
            from_vessel="H2O"
            to_vessel="Waste_2"
            volume="3 mL"
            move_speed="100.0"
            aspiration_speed="100.0"
            dispense_speed="100.0"
            from_port="0"
            to_port="0"
            through="None"
            use_backbone="True"
            repeats="1"
            estimated_volume="None"
            time="None"
            comment="" />
        </Repeat>
      </PrimePumpForAdd>
      <CMove
        from_vessel="H2O"
        to_vessel="Filter 1"
        volume="40 mL"
        move_speed="100.0"
        aspiration_speed="100.0"
        dispense_speed="100.0"
        from_port="0"
        to_port="top"
        through="None"
        use_backbone="True"
        repeats="1"
        estimated_volume="None"
        time="None"
        comment="" />
      <Wait
        time="10 s"
        comment="" />
      <FlushTubing
        to_vessel="Filter 1"
        to_port="top"
        volume="5 mL"
        aspiration_speed="100 mL/min"
        move_speed="100 mL/min"
        dispense_speed="100 mL/min"
        through_cartridge="None"
        flush_tube_vessel="Nitrogen"
        aspiration_valve="Valve_2"
        flush_solvent="None"
        flush_solvent_volume="5 mL"
        flush_solvent_vessel="None"
        solvent_aspiration_valve="None"
        through_nodes="Valve_2"
        dead_volume="None"
        time="None"
        comment="">
        <CMove
          from_vessel="Nitrogen"
          to_vessel="Filter 1"
          volume="5 mL"
          move_speed="100.0"
          aspiration_speed="100.0"
          dispense_speed="100.0"
          from_port="0"
          to_port="top"
          through="Valve_2"
          use_backbone="True"
          repeats="1"
          estimated_volume="None"
          time="None"
          comment="" />
      </FlushTubing>
    </Add>
    <CConnect
      from_vessel="Pneumatic controller"
      to_vessel="Filter 1"
      from_port="1"
      to_port="bottom"
      comment="" />
    <HeatChillToTemp
      vessel="Filter 1"
      temp="0 �C"
      active="True"
      continue_heatchill="True"
      stir="True"
      stir_speed="250 RPM"
      purpose="None"
      wait_recording_speed="2000.0"
      after_recording_speed="14.0"
      temperature_controller="Chiller"
      upper_temp_tolerance="2 �C"
      lower_temp_tolerance="2 �C"
      comment="">
      <StartStir
        vessel="Filter 1"
        stir_speed="250 RPM"
        purpose="None"
        stirring_controller="Filter stirrer"
        comment="">
        <CStirringControllerSetSpeed
          stirring_controller="Filter stirrer"
          stir_speed="250 RPM"
          comment="" />
        <CStirringControllerStart
          stirring_controller="Filter stirrer"
          comment="" />
      </StartStir>
      <StartHeatChill
        vessel="Filter 1"
        temp="0 �C"
        purpose="None"
        temperature_controller="Chiller"
        comment="">
        <CTemperatureControllerSetTemp
          temperature_controller="Chiller"
          temp="0 �C"
          sensor="internal"
          comment="" />
        <CTemperatureControllerStart
          temperature_controller="Chiller"
          comment="" />
      </StartHeatChill>
      <WaitForTemp
        vessel="Filter 1"
        target_temp="0.0"
        active="True"
        temperature_controller="Chiller"
        relaxed_rt_threshold="5.0"
        relaxed_rt_threshold_timeout="600.0"
        upper_temp_tolerance="2 �C"
        lower_temp_tolerance="2 �C"
        comment="" />
      <StartStir
        vessel="Filter 1"
        stir_speed="250 RPM"
        purpose="None"
        stirring_controller="Filter stirrer"
        comment="">
        <CStirringControllerSetSpeed
          stirring_controller="Filter stirrer"
          stir_speed="250 RPM"
          comment="" />
        <CStirringControllerStart
          stirring_controller="Filter stirrer"
          comment="" />
      </StartStir>
    </HeatChillToTemp>
    <CConnect
      from_vessel="Pneumatic controller"
      to_vessel="Filter 1"
      from_port="1"
      to_port="bottom"
      comment="" />
    <StartStir
      vessel="Filter 1"
      stir_speed="250 RPM"
      purpose="None"
      stirring_controller="Filter stirrer"
      comment="">
      <CStirringControllerSetSpeed
        stirring_controller="Filter stirrer"
        stir_speed="250 RPM"
        comment="" />
      <CStirringControllerStart
        stirring_controller="Filter stirrer"
        comment="" />
    </StartStir>
    <CConnect
      from_vessel="Pneumatic controller"
      to_vessel="Filter 1"
      from_port="1"
      to_port="bottom"
      comment="" />
    <ResetHandling
      solvent="Dry acetone"
      repeats="3"
      volume="3 mL"
      daisy_chained="True"
      end_wastes="Waste_3"
      solvent_vessel="Dry acetone"
      air_flush="True"
      comment="">
      <CMove
        from_vessel="Dry acetone"
        to_vessel="Waste_3"
        volume="3 mL"
        move_speed="100.0"
        aspiration_speed="100.0"
        dispense_speed="100.0"
        from_port="0"
        to_port="0"
        through="None"
        use_backbone="True"
        repeats="3"
        estimated_volume="None"
        time="None"
        comment="" />
      <FlushTubing
        to_vessel="Waste_3"
        to_port="0"
        volume="5 mL"
        aspiration_speed="100 mL/min"
        move_speed="100 mL/min"
        dispense_speed="100 mL/min"
        through_cartridge="None"
        flush_tube_vessel="Nitrogen"
        aspiration_valve="None"
        flush_solvent="None"
        flush_solvent_volume="None"
        flush_solvent_vessel="None"
        solvent_aspiration_valve="None"
        through_nodes=""
        dead_volume="None"
        time="None"
        comment="">
        <CMove
          from_vessel="Nitrogen"
          to_vessel="Waste_3"
          volume="5 mL"
          move_speed="100.0"
          aspiration_speed="100.0"
          dispense_speed="100.0"
          from_port="0"
          to_port="0"
          through=""
          use_backbone="True"
          repeats="1"
          estimated_volume="None"
          time="None"
          comment="" />
      </FlushTubing>
    </ResetHandling>
    <Add
      vessel="MW Reactor"
      reagent="Dry acetone"
      volume="50 mL"
      viscous="False"
      dropwise="False"
      time="None"
      stir="False"
      stir_speed="250 RPM"
      purpose="None"
      amount="50 mL"
      mass="None"
      speed="None"
      port="0"
      through="None"
      move_speed="100 mL/min"
      aspiration_speed="100 mL/min"
      dispense_speed="100 mL/min"
      anticlogging="False"
      anticlogging_solvent="None"
      anticlogging_solvent_volume="2 mL"
      anticlogging_reagent_volume="10 mL"
      flush_solvent="None"
      flush_solvent_volume="5 mL"
      aspiration_valve="Valve_2"
      aspiration_pump="Pump_2"
      through_cartridge="None"
      reagent_vessel="Dry acetone"
      waste_vessel="Waste_2"
      vessel_type="reactor"
      anticlogging_solvent_vessel="None"
      prime_n_times="1"
      priming_volume="3 mL"
      confirm_solid="True"
      cleaning="False"
      cleaning_solvent="None"
      cleaning_repeats="1"
      reagent_on_backbone="True"
      after_add_waste_vessel="None"
      tubing_dead_volume="0"
      reagent_concentration="None"
      default_pump_speed="100 mL/min"
      comment="">
      <StopStir
        vessel="MW Reactor"
        stirring_controller="Hotplate 1"
        comment="">
        <CStirringControllerStop
          stirring_controller="Hotplate 1"
          comment="" />
      </StopStir>
      <PrimePumpForAdd
        reagent="Dry acetone"
        volume="3 mL"
        reagent_vessel="Dry acetone"
        waste_vessel="Waste_2"
        prime_n_times="1"
        move_speed="100 mL/min"
        aspiration_speed="100 mL/min"
        dispense_speed="100 mL/min"
        aspiration_pump="Pump_2"
        comment="">
        <Repeat
          repeats="1"
          once="False"
          comment="">
          <CMove
            from_vessel="Dry acetone"
            to_vessel="Waste_2"
            volume="3 mL"
            move_speed="100.0"
            aspiration_speed="100.0"
            dispense_speed="100.0"
            from_port="0"
            to_port="0"
            through="None"
            use_backbone="True"
            repeats="1"
            estimated_volume="None"
            time="None"
            comment="" />
        </Repeat>
      </PrimePumpForAdd>
      <CMove
        from_vessel="Dry acetone"
        to_vessel="MW Reactor"
        volume="50 mL"
        move_speed="100.0"
        aspiration_speed="100.0"
        dispense_speed="100.0"
        from_port="0"
        to_port="0"
        through="None"
        use_backbone="True"
        repeats="1"
        estimated_volume="None"
        time="None"
        comment="" />
      <Wait
        time="10 s"
        comment="" />
      <FlushTubing
        to_vessel="MW Reactor"
        to_port="0"
        volume="5 mL"
        aspiration_speed="100 mL/min"
        move_speed="100 mL/min"
        dispense_speed="100 mL/min"
        through_cartridge="None"
        flush_tube_vessel="Nitrogen"
        aspiration_valve="Valve_2"
        flush_solvent="None"
        flush_solvent_volume="5 mL"
        flush_solvent_vessel="None"
        solvent_aspiration_valve="None"
        through_nodes="Valve_2"
        dead_volume="None"
        time="None"
        comment="">
        <CMove
          from_vessel="Nitrogen"
          to_vessel="MW Reactor"
          volume="5 mL"
          move_speed="100.0"
          aspiration_speed="100.0"
          dispense_speed="100.0"
          from_port="0"
          to_port="0"
          through="Valve_2"
          use_backbone="True"
          repeats="1"
          estimated_volume="None"
          time="None"
          comment="" />
      </FlushTubing>
    </Add>
    <StartStir
      vessel="MW Reactor"
      stir_speed="250 RPM"
      purpose="None"
      stirring_controller="Hotplate 1"
      comment="">
      <CStirringControllerSetSpeed
        stirring_controller="Hotplate 1"
        stir_speed="250 RPM"
        comment="" />
      <CStirringControllerStart
        stirring_controller="Hotplate 1"
        comment="" />
    </StartStir>
    <Repeat
      repeats="3"
      once="False"
      comment="">
      <Microwave
        vessel="MW Reactor"
        time="5 min"
        power="100.0"
        temp="None"
        pressure="None"
        comment="">
        <StartMicrowave
          vessel="MW Reactor"
          power="100.0"
          temp="None"
          pressure="None"
          _device_name="None"
          comment="">
          <CMicrowaveGeneratorSetPower
            vessel="MW Reactor"
            power="100.0"
            _device_name="None"
            comment="" />
          <CMicrowaveGeneratorStart
            vessel="MW Reactor"
            _device_name="None"
            comment="" />
        </StartMicrowave>
        <Wait
          time="5 min"
          comment="" />
        <StopMicrowave
          vessel="MW Reactor"
          comment="">
          <CMicrowaveGeneratorStop
            vessel="MW Reactor"
            _device_name="None"
            comment="" />
        </StopMicrowave>
      </Microwave>
      <Wait
        time="2 min"
        comment="" />
    </Repeat>
    <Stir
      vessel="MW Reactor"
      time="2 h"
      continue_stirring="False"
      stir_speed="250 RPM"
      purpose="None"
      comment="">
      <StartStir
        vessel="MW Reactor"
        stir_speed="250 RPM"
        purpose="None"
        stirring_controller="Hotplate 1"
        comment="">
        <CStirringControllerSetSpeed
          stirring_controller="Hotplate 1"
          stir_speed="250 RPM"
          comment="" />
        <CStirringControllerStart
          stirring_controller="Hotplate 1"
          comment="" />
      </StartStir>
      <Wait
        time="2 h"
        comment="" />
      <StopStir
        vessel="MW Reactor"
        stirring_controller="Hotplate 1"
        comment="">
        <CStirringControllerStop
          stirring_controller="Hotplate 1"
          comment="" />
      </StopStir>
    </Stir>
    <Transfer
      stir_to_vessel="True"
      stir_from_vessel="False"
      rinse_stir="True"
      stir_speed="250.0"
      from_vessel="MW Reactor"
      to_vessel="Filter 1"
      volume="70 mL"
      amount="None"
      from_port="0"
      to_port="top"
      through="None"
      time="None"
      aspiration_speed="100 mL/min"
      move_speed="100 mL/min"
      dispense_speed="100 mL/min"
      viscous="False"
      through_cartridge="None"
      transfer_all="False"
      from_vessel_has_stirrer="True"
      from_vessel_has_heater="True"
      from_vessel_has_chiller="False"
      flush_tubing="True"
      rinsing_solvent="Dry acetone"
      rinsing_volume="10 mL"
      rinsing_repeats="1"
      rinsing_solvent_vessel="Dry acetone"
      rinse_withdrawal_excess="0.2"
      solid="False"
      to_vessel_has_stirrer="True"
      rinse_stir_time="30.0"
      rinse_settle_time="10.0"
      aspiration_valve="Valve_3"
      through_nodes="Valve_3"
      tubing_dead_volume="0"
      default_pump_speed="100 mL/min"
      comment="">
      <StopStir
        vessel="MW Reactor"
        stirring_controller="Hotplate 1"
        comment="">
        <CStirringControllerStop
          stirring_controller="Hotplate 1"
          comment="" />
      </StopStir>
      <StartStir
        vessel="Filter 1"
        stir_speed="250 RPM"
        purpose="None"
        stirring_controller="Filter stirrer"
        comment="">
        <CStirringControllerSetSpeed
          stirring_controller="Filter stirrer"
          stir_speed="250 RPM"
          comment="" />
        <CStirringControllerStart
          stirring_controller="Filter stirrer"
          comment="" />
      </StartStir>
      <CMove
        from_vessel="MW Reactor"
        to_vessel="Filter 1"
        volume="70 mL"
        move_speed="100.0"
        aspiration_speed="100.0"
        dispense_speed="100.0"
        from_port="0"
        to_port="top"
        through="None"
        use_backbone="True"
        repeats="1"
        estimated_volume="None"
        time="None"
        comment="" />
      <FlushTubing
        to_vessel="Filter 1"
        to_port="top"
        volume="5 mL"
        aspiration_speed="100 mL/min"
        move_speed="100 mL/min"
        dispense_speed="100 mL/min"
        through_cartridge="None"
        flush_tube_vessel="Nitrogen"
        aspiration_valve="None"
        flush_solvent="None"
        flush_solvent_volume="None"
        flush_solvent_vessel="None"
        solvent_aspiration_valve="None"
        through_nodes="Valve_3"
        dead_volume="None"
        time="None"
        comment="">
        <CMove
          from_vessel="Nitrogen"
          to_vessel="Filter 1"
          volume="5 mL"
          move_speed="100.0"
          aspiration_speed="100.0"
          dispense_speed="100.0"
          from_port="0"
          to_port="top"
          through="Valve_3"
          use_backbone="True"
          repeats="1"
          estimated_volume="None"
          time="None"
          comment="" />
      </FlushTubing>
      <StartStir
        vessel="MW Reactor"
        stir_speed="250 RPM"
        purpose="None"
        stirring_controller="Hotplate 1"
        comment="">
        <CStirringControllerSetSpeed
          stirring_controller="Hotplate 1"
          stir_speed="250 RPM"
          comment="" />
        <CStirringControllerStart
          stirring_controller="Hotplate 1"
          comment="" />
      </StartStir>
      <CMove
        from_vessel="Dry acetone"
        to_vessel="MW Reactor"
        volume="10 mL"
        move_speed="100.0"
        aspiration_speed="100.0"
        dispense_speed="100.0"
        from_port="0"
        to_port="0"
        through="None"
        use_backbone="True"
        repeats="1"
        estimated_volume="None"
        time="None"
        comment="" />
      <Wait
        time="30 s"
        comment="" />
      <StopStir
        vessel="MW Reactor"
        stirring_controller="Hotplate 1"
        comment="">
        <CStirringControllerStop
          stirring_controller="Hotplate 1"
          comment="" />
      </StopStir>
      <Wait
        time="10 s"
        comment="" />
      <CMove
        from_vessel="MW Reactor"
        to_vessel="Filter 1"
        volume="12 mL"
        move_speed="100.0"
        aspiration_speed="100.0"
        dispense_speed="100.0"
        from_port="0"
        to_port="top"
        through="None"
        use_backbone="True"
        repeats="1"
        estimated_volume="None"
        time="None"
        comment="" />
      <StopStir
        vessel="MW Reactor"
        stirring_controller="Hotplate 1"
        comment="">
        <CStirringControllerStop
          stirring_controller="Hotplate 1"
          comment="" />
      </StopStir>
      <StopStir
        vessel="Filter 1"
        stirring_controller="Filter stirrer"
        comment="">
        <CStirringControllerStop
          stirring_controller="Filter stirrer"
          comment="" />
      </StopStir>
    </Transfer>
    <CConnect
      from_vessel="Pneumatic controller"
      to_vessel="Filter 1"
      from_port="1"
      to_port="bottom"
      comment="" />
    <Stir
      vessel="Filter 1"
      time="30 min"
      continue_stirring="False"
      stir_speed="250 RPM"
      purpose="None"
      comment="">
      <StartStir
        vessel="Filter 1"
        stir_speed="250 RPM"
        purpose="None"
        stirring_controller="Filter stirrer"
        comment="">
        <CStirringControllerSetSpeed
          stirring_controller="Filter stirrer"
          stir_speed="250 RPM"
          comment="" />
        <CStirringControllerStart
          stirring_controller="Filter stirrer"
          comment="" />
      </StartStir>
      <Wait
        time="30 min"
        comment="" />
      <StopStir
        vessel="Filter 1"
        stirring_controller="Filter stirrer"
        comment="">
        <CStirringControllerStop
          stirring_controller="Filter stirrer"
          comment="" />
      </StopStir>
    </Stir>
    <CConnect
      from_vessel="Pneumatic controller"
      to_vessel="Filter 1"
      from_port="1"
      to_port="bottom"
      comment="" />
    <HeatChillToTemp
      vessel="Filter 1"
      temp="5 �C"
      active="True"
      continue_heatchill="True"
      stir="True"
      stir_speed="250 RPM"
      purpose="None"
      wait_recording_speed="2000.0"
      after_recording_speed="14.0"
      temperature_controller="Chiller"
      upper_temp_tolerance="2 �C"
      lower_temp_tolerance="2 �C"
      comment="">
      <StartStir
        vessel="Filter 1"
        stir_speed="250 RPM"
        purpose="None"
        stirring_controller="Filter stirrer"
        comment="">
        <CStirringControllerSetSpeed
          stirring_controller="Filter stirrer"
          stir_speed="250 RPM"
          comment="" />
        <CStirringControllerStart
          stirring_controller="Filter stirrer"
          comment="" />
      </StartStir>
      <StartHeatChill
        vessel="Filter 1"
        temp="5 �C"
        purpose="None"
        temperature_controller="Chiller"
        comment="">
        <CTemperatureControllerSetTemp
          temperature_controller="Chiller"
          temp="5 �C"
          sensor="internal"
          comment="" />
        <CTemperatureControllerStart
          temperature_controller="Chiller"
          comment="" />
      </StartHeatChill>
      <WaitForTemp
        vessel="Filter 1"
        target_temp="5.0"
        active="True"
        temperature_controller="Chiller"
        relaxed_rt_threshold="5.0"
        relaxed_rt_threshold_timeout="600.0"
        upper_temp_tolerance="2 �C"
        lower_temp_tolerance="2 �C"
        comment="" />
      <StartStir
        vessel="Filter 1"
        stir_speed="250 RPM"
        purpose="None"
        stirring_controller="Filter stirrer"
        comment="">
        <CStirringControllerSetSpeed
          stirring_controller="Filter stirrer"
          stir_speed="250 RPM"
          comment="" />
        <CStirringControllerStart
          stirring_controller="Filter stirrer"
          comment="" />
      </StartStir>
    </HeatChillToTemp>
    <CConnect
      from_vessel="Pneumatic controller"
      to_vessel="Filter 1"
      from_port="1"
      to_port="bottom"
      comment="" />
    <Stir
      vessel="Filter 1"
      time="5 min"
      continue_stirring="False"
      stir_speed="250 RPM"
      purpose="None"
      comment="">
      <StartStir
        vessel="Filter 1"
        stir_speed="250 RPM"
        purpose="None"
        stirring_controller="Filter stirrer"
        comment="">
        <CStirringControllerSetSpeed
          stirring_controller="Filter stirrer"
          stir_speed="250 RPM"
          comment="" />
        <CStirringControllerStart
          stirring_controller="Filter stirrer"
          comment="" />
      </StartStir>
      <Wait
        time="5 min"
        comment="" />
      <StopStir
        vessel="Filter 1"
        stirring_controller="Filter stirrer"
        comment="">
        <CStirringControllerStop
          stirring_controller="Filter stirrer"
          comment="" />
      </StopStir>
    </Stir>
    <CConnect
      from_vessel="Pneumatic controller"
      to_vessel="Filter 1"
      from_port="1"
      to_port="bottom"
      comment="" />
    <Filter
      vessel="Filter 1"
      wait_time="5 min"
      aspiration_speed="100.0"
      stir="False"
      stir_speed="500 RPM"
      filtrate_vessel="Supernatant"
      filtrate_through="None"
      anticlogging="False"
      temp="None"
      volume="None"
      continue_heatchill="False"
      dynamic="False"
      pressure="400 mbar"
      waste_vessel="Waste_3"
      filter_top_volume="132 mL"
      inline_filter="False"
      vacuum_attached="True"
      transfer_to_volume="100 mL"
      r300_vac_node="None"
      through_cartridge="None"
      rotavap_waste="None"
      comment="">
      <StopStir
        vessel="Filter 1"
        stirring_controller="Filter stirrer"
        comment="">
        <CStirringControllerStop
          stirring_controller="Filter stirrer"
          comment="" />
      </StopStir>
      <CMove
        from_vessel="Filter 1"
        to_vessel="Supernatant"
        volume="198 mL"
        move_speed="100.0"
        aspiration_speed="100.0"
        dispense_speed="100.0"
        from_port="bottom"
        to_port="0"
        through="None"
        use_backbone="True"
        repeats="1"
        estimated_volume="None"
        time="None"
        comment="" />
      <ApplyVacuum
        vessel="Filter 1"
        time="5 min"
        pressure="400 mbar"
        port="bottom"
        vessel_type="filter"
        vacuum_valve="Valve_35"
        vacuum_source="Vacuum"
        vacuum_device="None"
        vacuum_valve_inert_gas="None"
        vacuum_valve_unused_port="2"
        pneumatic_controller="Pneumatic controller"
        dynamic="False"
        comment="">
        <CConnect
          from_vessel="Filter 1"
          to_vessel="Vacuum"
          from_port="bottom"
          to_port="None"
          comment="" />
        <Wait
          time="5 min"
          comment="" />
        <CValveMoveToPosition
          valve_name="Valve_35"
          position="2"
          comment="" />
      </ApplyVacuum>
    </Filter>
    <CConnect
      from_vessel="Pneumatic controller"
      to_vessel="Filter 1"
      from_port="1"
      to_port="bottom"
      comment="" />
    <WashSolid
      vessel="Filter 1"
      solvent="H2O"
      volume="30 mL"
      temp="None"
      vacuum_time="10 s"
      stir="True"
      time="30 s"
      stir_speed="250 RPM"
      aspiration_speed="100.0"
      filtrate_vessel="Supernatant"
      anticlogging="False"
      waste_vessel="Waste_3"
      vacuum_attached="True"
      vessel_type="filter"
      filter_dead_volume="10 mL"
      repeats="2"
      dry_under_vacuum="True"
      comment="">
      <Repeat
        repeats="2"
        once="False"
        comment="">
        <StartStir
          vessel="Filter 1"
          stir_speed="250 RPM"
          purpose="None"
          stirring_controller="Filter stirrer"
          comment="">
          <CStirringControllerSetSpeed
            stirring_controller="Filter stirrer"
            stir_speed="250 RPM"
            comment="" />
          <CStirringControllerStart
            stirring_controller="Filter stirrer"
            comment="" />
        </StartStir>
        <Add
          vessel="Filter 1"
          reagent="H2O"
          volume="30 mL"
          viscous="False"
          dropwise="False"
          time="None"
          stir="True"
          stir_speed="250 RPM"
          purpose="None"
          amount="None"
          mass="None"
          speed="None"
          port="top"
          through="None"
          move_speed="100 mL/min"
          aspiration_speed="100 mL/min"
          dispense_speed="100 mL/min"
          anticlogging="False"
          anticlogging_solvent="None"
          anticlogging_solvent_volume="2 mL"
          anticlogging_reagent_volume="10 mL"
          flush_solvent="None"
          flush_solvent_volume="5 mL"
          aspiration_valve="Valve_2"
          aspiration_pump="Pump_2"
          through_cartridge="None"
          reagent_vessel="H2O"
          waste_vessel="Waste_2"
          vessel_type="filter"
          anticlogging_solvent_vessel="None"
          prime_n_times="1"
          priming_volume="3 mL"
          confirm_solid="True"
          cleaning="False"
          cleaning_solvent="None"
          cleaning_repeats="1"
          reagent_on_backbone="True"
          after_add_waste_vessel="None"
          tubing_dead_volume="0"
          reagent_concentration="None"
          default_pump_speed="100 mL/min"
          comment="">
          <StartStir
            vessel="Filter 1"
            stir_speed="250 RPM"
            purpose="None"
            stirring_controller="Filter stirrer"
            comment="">
            <CStirringControllerSetSpeed
              stirring_controller="Filter stirrer"
              stir_speed="250 RPM"
              comment="" />
            <CStirringControllerStart
              stirring_controller="Filter stirrer"
              comment="" />
          </StartStir>
          <PrimePumpForAdd
            reagent="H2O"
            volume="3 mL"
            reagent_vessel="H2O"
            waste_vessel="Waste_2"
            prime_n_times="1"
            move_speed="100 mL/min"
            aspiration_speed="100 mL/min"
            dispense_speed="100 mL/min"
            aspiration_pump="Pump_2"
            comment="">
            <Repeat
              repeats="1"
              once="False"
              comment="">
              <CMove
                from_vessel="H2O"
                to_vessel="Waste_2"
                volume="3 mL"
                move_speed="100.0"
                aspiration_speed="100.0"
                dispense_speed="100.0"
                from_port="0"
                to_port="0"
                through="None"
                use_backbone="True"
                repeats="1"
                estimated_volume="None"
                time="None"
                comment="" />
            </Repeat>
          </PrimePumpForAdd>
          <CMove
            from_vessel="H2O"
            to_vessel="Filter 1"
            volume="30 mL"
            move_speed="100.0"
            aspiration_speed="100.0"
            dispense_speed="100.0"
            from_port="0"
            to_port="top"
            through="None"
            use_backbone="True"
            repeats="1"
            estimated_volume="None"
            time="None"
            comment="" />
          <Wait
            time="10 s"
            comment="" />
          <FlushTubing
            to_vessel="Filter 1"
            to_port="top"
            volume="5 mL"
            aspiration_speed="100 mL/min"
            move_speed="100 mL/min"
            dispense_speed="100 mL/min"
            through_cartridge="None"
            flush_tube_vessel="Nitrogen"
            aspiration_valve="Valve_2"
            flush_solvent="None"
            flush_solvent_volume="5 mL"
            flush_solvent_vessel="None"
            solvent_aspiration_valve="None"
            through_nodes="Valve_2"
            dead_volume="None"
            time="None"
            comment="">
            <CMove
              from_vessel="Nitrogen"
              to_vessel="Filter 1"
              volume="5 mL"
              move_speed="100.0"
              aspiration_speed="100.0"
              dispense_speed="100.0"
              from_port="0"
              to_port="top"
              through="Valve_2"
              use_backbone="True"
              repeats="1"
              estimated_volume="None"
              time="None"
              comment="" />
          </FlushTubing>
        </Add>
        <Wait
          time="30 s"
          comment="" />
        <CMove
          from_vessel="Filter 1"
          to_vessel="Supernatant"
          volume="55 mL"
          move_speed="100.0"
          aspiration_speed="100.0"
          dispense_speed="100.0"
          from_port="bottom"
          to_port="0"
          through="None"
          use_backbone="True"
          repeats="1"
          estimated_volume="None"
          time="None"
          comment="" />
        <StopStir
          vessel="Filter 1"
          stirring_controller="Filter stirrer"
          comment="">
          <CStirringControllerStop
            stirring_controller="Filter stirrer"
            comment="" />
        </StopStir>
        <ApplyVacuum
          vessel="Filter 1"
          time="10 s"
          pressure="400 mbar"
          port="bottom"
          vessel_type="filter"
          vacuum_valve="Valve_35"
          vacuum_source="Vacuum"
          vacuum_device="None"
          vacuum_valve_inert_gas="None"
          vacuum_valve_unused_port="2"
          pneumatic_controller="Pneumatic controller"
          dynamic="False"
          comment="">
          <CConnect
            from_vessel="Filter 1"
            to_vessel="Vacuum"
            from_port="bottom"
            to_port="None"
            comment="" />
          <Wait
            time="10 s"
            comment="" />
          <CValveMoveToPosition
            valve_name="Valve_35"
            position="2"
            comment="" />
        </ApplyVacuum>
      </Repeat>
    </WashSolid>
    <CConnect
      from_vessel="Pneumatic controller"
      to_vessel="Filter 1"
      from_port="1"
      to_port="bottom"
      comment="" />
    <StopHeatChill
      vessel="Filter 1"
      heater="None"
      chiller="Chiller"
      comment="">
      <CTemperatureControllerStop
        temperature_controller="Chiller"
        comment="" />
    </StopHeatChill>
    <CConnect
      from_vessel="Pneumatic controller"
      to_vessel="Filter 1"
      from_port="1"
      to_port="bottom"
      comment="" />
    <Dry
      vessel="Filter 1"
      time="30 min"
      temp="None"
      waste_vessel="Waste_3"
      aspiration_speed="5.0"
      continue_heatchill="False"
      vacuum="Vacuum"
      pressure="None"
      inert_gas="None"
      vacuum_valve="Valve_35"
      valve_unused_port="2"
      vessel_type="filter"
      vessel_has_stirrer="True"
      collection_flask_volume="None"
      is_r300="False"
      comment="">
      <StopStir
        vessel="Filter 1"
        stirring_controller="Filter stirrer"
        comment="">
        <CStirringControllerStop
          stirring_controller="Filter stirrer"
          comment="" />
      </StopStir>
      <CMove
        from_vessel="Filter 1"
        to_vessel="Waste_3"
        volume="5 mL"
        move_speed="100.0"
        aspiration_speed="5.0"
        dispense_speed="100.0"
        from_port="bottom"
        to_port="0"
        through="None"
        use_backbone="True"
        repeats="1"
        estimated_volume="None"
        time="None"
        comment="" />
      <ApplyVacuum
        vessel="Filter 1"
        time="30 min"
        pressure="400 mbar"
        port="bottom"
        vessel_type="filter"
        vacuum_valve="Valve_35"
        vacuum_source="Vacuum"
        vacuum_device="None"
        vacuum_valve_inert_gas="None"
        vacuum_valve_unused_port="2"
        pneumatic_controller="Pneumatic controller"
        dynamic="False"
        comment="">
        <CConnect
          from_vessel="Filter 1"
          to_vessel="Vacuum"
          from_port="bottom"
          to_port="None"
          comment="" />
        <Wait
          time="30 min"
          comment="" />
        <CValveMoveToPosition
          valve_name="Valve_35"
          position="2"
          comment="" />
      </ApplyVacuum>
    </Dry>
    <CConnect
      from_vessel="Pneumatic controller"
      to_vessel="Filter 1"
      from_port="1"
      to_port="bottom"
      comment="" />
    <ResetHandling
      solvent="Acetone"
      repeats="3"
      volume="3 mL"
      daisy_chained="True"
      end_wastes="Waste_2"
      solvent_vessel="Acetone"
      air_flush="True"
      comment="">
      <CMove
        from_vessel="Acetone"
        to_vessel="Waste_2"
        volume="3 mL"
        move_speed="100.0"
        aspiration_speed="100.0"
        dispense_speed="100.0"
        from_port="0"
        to_port="0"
        through="None"
        use_backbone="True"
        repeats="3"
        estimated_volume="None"
        time="None"
        comment="" />
      <FlushTubing
        to_vessel="Waste_2"
        to_port="0"
        volume="5 mL"
        aspiration_speed="100 mL/min"
        move_speed="100 mL/min"
        dispense_speed="100 mL/min"
        through_cartridge="None"
        flush_tube_vessel="Nitrogen"
        aspiration_valve="None"
        flush_solvent="None"
        flush_solvent_volume="None"
        flush_solvent_vessel="None"
        solvent_aspiration_valve="None"
        through_nodes=""
        dead_volume="None"
        time="None"
        comment="">
        <CMove
          from_vessel="Nitrogen"
          to_vessel="Waste_2"
          volume="5 mL"
          move_speed="100.0"
          aspiration_speed="100.0"
          dispense_speed="100.0"
          from_port="0"
          to_port="0"
          through=""
          use_backbone="True"
          repeats="1"
          estimated_volume="None"
          time="None"
          comment="" />
      </FlushTubing>
    </ResetHandling>
    <Shutdown
      vacuums=""
      heaters="Hotplate 1"
      stirrers="Filter stirrer Hotplate 1"
      rotavaps=""
      chillers="Chiller"
      microwaves="Microwave"
      pneumatic_controllers="Pneumatic controller"
      power_supplies=""
      comment="">
      <CStirringControllerStop
        stirring_controller="Filter stirrer"
        comment="" />
      <CStirringControllerStop
        stirring_controller="Hotplate 1"
        comment="" />
      <CTemperatureControllerStop
        temperature_controller="Hotplate 1"
        comment="" />
      <CTemperatureControllerStop
        temperature_controller="Chiller"
        comment="" />
      <CMicrowaveGeneratorStop
        vessel="Microwave"
        _device_name="Microwave"
        comment="" />
      <CResetPneumaticController
        pneumatic_controller="Pneumatic controller"
        comment="" />
    </Shutdown>
  </Procedure>

</Synthesis>

</XDL>
