# Supplementary material for: Programmable Microwaveable Chemistry in the Chemputer
Source: Angew Chem Int Ed Engl. 2025 Nov 29;65(4):e15869. doi: 10.1002/anie.202515869 (PMC12828470; doi:10.1002/anie.202515869)
Supplement: Supplementary file 2 — Supporting Information [file ANIE-65-e15869-s002.zip › Compound 6/Cross-coupling_6-1.xdl]

<?xdl version="2.0.0" ?>
<XDL>
<Synthesis>

  <Hardware>
    <Component id="MW Reactor" type="reactor" />
    <Component id="Rotovap" type="rotavap" />
    <Component id="Product 1" type="flask" />
    <Component id="Buffer flask 1" type="flask" />
    <Component id="Separator 1" type="separator" />
    <Component id="MgSO4_Cartridge" type="cartridge" chemical="MgSO4"/>      
  </Hardware>

  <Reagents>
    <Reagent name="Ethyl 4-bromobenzoate" />
    <Reagent name="Phenylboronic acid" solid="True" />
    <Reagent name="Pd(OAc)2" solid="True" />
    <Reagent name="Na2CO3" concentration= "1.9 mol/L"/>
    <Reagent name="TBAB" concentration= "1.0 mol/L"/>
    <Reagent name="Et2O" />
    <Reagent name="H2O" />
    <Reagent name="Acetone" />
  </Reagents>

  <Procedure>
      <Add
        vessel="MW Reactor"
        reagent="Phenylboronic acid"
        amount="1.2 g"
        confirm_solid="False"/>
      <Add
        vessel="MW Reactor"
        reagent="Pd(OAc)2"
        amount="9.0 mg"
        confirm_solid="False"/>

      <ResetHandling
        solvent="Acetone" />
      <ResetHandling
        solvent="H2O" />

      <Add
        vessel="MW Reactor"
        reagent="Ethyl 4-bromobenzoate"
        amount="1.7 mL"
        viscous="True"
        priming_volume="1.5 mL"/>

      <StartStir
        vessel="MW Reactor"
        stir_speed="500 rpm"/>

      <Add
        vessel="MW Reactor"
        reagent="Na2CO3"
        amount="28 mL" />
      <Add
        vessel="MW Reactor"
        reagent="TBAB"
        amount="2 mL"
        viscous="True" />
      <Add
        vessel="MW Reactor"
        reagent="H2O"
        amount="4 mL" />

      <ResetHandling queue="A"
        solvent="H2O"/>

      <Microwave queue="B"
        vessel="MW Reactor"
        power="100 W"
        time="5 min" />

      <Stir
        vessel="MW Reactor"
        time="10 min" />

      <Transfer
        from_vessel="MW Reactor"
        to_vessel="Separator 1"
        volume="50 mL"
        rinsing_solvent="Et2O"
        rinsing_volume="50 mL" />

      <Add
        vessel="Separator 1"
        reagent="H2O"
        amount="30 mL" />

      <Separate
        purpose="extract"
        from_vessel="Separator 1"
        separation_vessel="Separator 1"
        to_vessel="Product 1"
        product_phase="top"
        waste_phase_to_vessel="Buffer flask 1"
        stir_speed="600 RPM"
        stir_time="1 min"
        settling_time="5 min" />
      <Separate
        purpose="extract"
        from_vessel="Buffer flask 1"
        separation_vessel="Separator 1"
        to_vessel="Product 1"
        product_phase="top"
        waste_phase_to_vessel="Buffer flask 1"
        solvent="Et2O"
        solvent_volume="25 mL"
        repeats="2"
        stir_speed="600 RPM"
        stir_time="1 min"
        settling_time="5 min"/>
  
      <ResetHandling
        solvent="Acetone" />
      <ResetHandling
        solvent="Et2O" />
     
      <Transfer
        from_vessel="Product 1"
        to_vessel="Rotovap"
        volume="120 mL"
        through="MgSO4"
        move_speed="10.0"
        rinsing_solvent="Et2O"
        rinsing_volume="20 mL" />

      <ResetHandling queue="A"
        solvent="Acetone" />

      <Evaporate queue="B"
        vessel="Rotovap"
        temp="40 °C"
        mode="auto" />
      <Evaporate
        vessel="Rotovap"
        temp="40 °C"
        pressure="60 mbar"
        time="60 min"
        stir_speed="150"
        mode="manual"
        chiller_temp="5 °C" />
  </Procedure>
</Synthesis>
</XDL>
