# Supplementary material for: Programmable Microwaveable Chemistry in the Chemputer
Source: Angew Chem Int Ed Engl. 2025 Nov 29;65(4):e15869. doi: 10.1002/anie.202515869 (PMC12828470; doi:10.1002/anie.202515869)
Supplement: Supplementary file 2 — Supporting Information [file ANIE-65-e15869-s002.zip › Compound 6/Cross-coupling_6-1.xdlexe]

<?xdl version="2.0.0" ?>
<XDL>

<Synthesis
  graph_sha256="a56738533243287a543b802775dc6b07ab7e215e3ca116a4d93ca4c1117d114b"
>

  <Hardware>
    <Component
      id="MW Reactor"
      type="reactor" />
    <Component
      id="Rotovap"
      type="rotavap" />
    <Component
      id="Product 1"
      type="flask" />
    <Component
      id="Buffer flask 1"
      type="flask" />
    <Component
      id="Separator 1"
      type="separator" />
    <Component
      id="MgSO4_Cartridge"
      type="cartridge"
      chemical="MgSO4" />
  </Hardware>

  <Reagents>
    <Reagent
      name="Ethyl 4-bromobenzoate"
      id="Ethyl 4-bromobenzoate"
      role="reagent" />
    <Reagent
      name="Phenylboronic acid"
      id="Phenylboronic acid"
      role="reagent"
      solid="True" />
    <Reagent
      name="Pd(OAc)2"
      id="Pd(OAc)2"
      role="reagent"
      solid="True" />
    <Reagent
      name="Na2CO3"
      id="Na2CO3"
      concentration="1.9"
      role="reagent" />
    <Reagent
      name="TBAB"
      id="TBAB"
      concentration="1.0"
      role="reagent" />
    <Reagent
      name="Et2O"
      id="Et2O"
      role="reagent" />
    <Reagent
      name="H2O"
      id="H2O"
      role="reagent" />
    <Reagent
      name="Acetone"
      id="Acetone"
      role="reagent" />
  </Reagents>

  <Procedure>
    <SetStirRate
      vessel="Separator 1"
      stir_speed="250 RPM"
      stirring_controller="Separator stirrer"
      comment="">
      <CStirringControllerSetSpeed
        stirring_controller="Separator stirrer"
        stir_speed="250 RPM"
        comment="" />
    </SetStirRate>
    <SetStirRate
      vessel="Rotovap"
      stir_speed="250 RPM"
      stirring_controller="Rotovap"
      comment="">
      <CStirringControllerSetSpeed
        stirring_controller="Rotovap"
        stir_speed="250 RPM"
        comment="" />
    </SetStirRate>
    <SetStirRate
      vessel="MW Reactor"
      stir_speed="250 RPM"
      stirring_controller="Hotplate 1"
      comment="">
      <CStirringControllerSetSpeed
        stirring_controller="Hotplate 1"
        stir_speed="250 RPM"
        comment="" />
    </SetStirRate>
    <Add
      vessel="MW Reactor"
      reagent="Phenylboronic acid"
      volume="None"
      viscous="False"
      dropwise="False"
      time="None"
      stir="False"
      stir_speed="250 RPM"
      purpose="None"
      amount="1.2 g"
      mass="1.2 g"
      speed="None"
      port="0"
      through="None"
      move_speed="100 mL/min"
      aspiration_speed="100 mL/min"
      dispense_speed="100 mL/min"
      anticlogging="False"
      anticlogging_solvent="None"
      anticlogging_solvent_volume="2 mL"
      anticlogging_reagent_volume="10 mL"
      flush_solvent="None"
      flush_solvent_volume="5 mL"
      aspiration_valve="None"
      aspiration_pump="None"
      through_cartridge="None"
      reagent_vessel="None"
      waste_vessel="None"
      vessel_type="None"
      anticlogging_solvent_vessel="None"
      prime_n_times="1"
      priming_volume="3 mL"
      confirm_solid="False"
      cleaning="False"
      cleaning_solvent="None"
      cleaning_repeats="1"
      reagent_on_backbone="None"
      after_add_waste_vessel="None"
      tubing_dead_volume="0"
      reagent_concentration="None"
      default_pump_speed="100 mL/min"
      comment="" />
    <Add
      vessel="MW Reactor"
      reagent="Pd(OAc)2"
      volume="None"
      viscous="False"
      dropwise="False"
      time="None"
      stir="False"
      stir_speed="250 RPM"
      purpose="None"
      amount="9.0 mg"
      mass="9 mg"
      speed="None"
      port="0"
      through="None"
      move_speed="100 mL/min"
      aspiration_speed="100 mL/min"
      dispense_speed="100 mL/min"
      anticlogging="False"
      anticlogging_solvent="None"
      anticlogging_solvent_volume="2 mL"
      anticlogging_reagent_volume="10 mL"
      flush_solvent="None"
      flush_solvent_volume="5 mL"
      aspiration_valve="None"
      aspiration_pump="None"
      through_cartridge="None"
      reagent_vessel="None"
      waste_vessel="None"
      vessel_type="None"
      anticlogging_solvent_vessel="None"
      prime_n_times="1"
      priming_volume="3 mL"
      confirm_solid="False"
      cleaning="False"
      cleaning_solvent="None"
      cleaning_repeats="1"
      reagent_on_backbone="None"
      after_add_waste_vessel="None"
      tubing_dead_volume="0"
      reagent_concentration="None"
      default_pump_speed="100 mL/min"
      comment="" />
    <ResetHandling
      solvent="Acetone"
      repeats="3"
      volume="3 mL"
      daisy_chained="True"
      end_wastes="Waste_6"
      solvent_vessel="Acetone"
      air_flush="True"
      comment="">
      <CMove
        from_vessel="Acetone"
        to_vessel="Waste_6"
        volume="3 mL"
        move_speed="100.0"
        aspiration_speed="100.0"
        dispense_speed="100.0"
        from_port="0"
        to_port="0"
        through="None"
        use_backbone="True"
        repeats="3"
        estimated_volume="None"
        time="None"
        comment="" />
      <FlushTubing
        to_vessel="Waste_6"
        to_port="0"
        volume="5 mL"
        aspiration_speed="100 mL/min"
        move_speed="100 mL/min"
        dispense_speed="100 mL/min"
        through_cartridge="None"
        flush_tube_vessel="Air"
        aspiration_valve="None"
        flush_solvent="None"
        flush_solvent_volume="None"
        flush_solvent_vessel="None"
        solvent_aspiration_valve="None"
        through_nodes=""
        dead_volume="None"
        time="None"
        comment="">
        <CMove
          from_vessel="Air"
          to_vessel="Waste_6"
          volume="5 mL"
          move_speed="100.0"
          aspiration_speed="100.0"
          dispense_speed="100.0"
          from_port="0"
          to_port="0"
          through=""
          use_backbone="True"
          repeats="1"
          estimated_volume="None"
          time="None"
          comment="" />
      </FlushTubing>
    </ResetHandling>
    <ResetHandling
      solvent="H2O"
      repeats="3"
      volume="3 mL"
      daisy_chained="True"
      end_wastes="Waste_6"
      solvent_vessel="H2O"
      air_flush="True"
      comment="">
      <CMove
        from_vessel="H2O"
        to_vessel="Waste_6"
        volume="3 mL"
        move_speed="100.0"
        aspiration_speed="100.0"
        dispense_speed="100.0"
        from_port="0"
        to_port="0"
        through="None"
        use_backbone="True"
        repeats="3"
        estimated_volume="None"
        time="None"
        comment="" />
      <FlushTubing
        to_vessel="Waste_6"
        to_port="0"
        volume="5 mL"
        aspiration_speed="100 mL/min"
        move_speed="100 mL/min"
        dispense_speed="100 mL/min"
        through_cartridge="None"
        flush_tube_vessel="Air"
        aspiration_valve="None"
        flush_solvent="None"
        flush_solvent_volume="None"
        flush_solvent_vessel="None"
        solvent_aspiration_valve="None"
        through_nodes=""
        dead_volume="None"
        time="None"
        comment="">
        <CMove
          from_vessel="Air"
          to_vessel="Waste_6"
          volume="5 mL"
          move_speed="100.0"
          aspiration_speed="100.0"
          dispense_speed="100.0"
          from_port="0"
          to_port="0"
          through=""
          use_backbone="True"
          repeats="1"
          estimated_volume="None"
          time="None"
          comment="" />
      </FlushTubing>
    </ResetHandling>
    <Add
      vessel="MW Reactor"
      reagent="Ethyl 4-bromobenzoate"
      volume="1.7 mL"
      viscous="True"
      dropwise="False"
      time="None"
      stir="False"
      stir_speed="250 RPM"
      purpose="None"
      amount="1.7 mL"
      mass="None"
      speed="None"
      port="0"
      through="None"
      move_speed="100 mL/min"
      aspiration_speed="100 mL/min"
      dispense_speed="100 mL/min"
      anticlogging="False"
      anticlogging_solvent="None"
      anticlogging_solvent_volume="2 mL"
      anticlogging_reagent_volume="10 mL"
      flush_solvent="None"
      flush_solvent_volume="5 mL"
      aspiration_valve="Valve_3"
      aspiration_pump="Pump_3"
      through_cartridge="None"
      reagent_vessel="Ethyl_4-bromobenzoate"
      waste_vessel="Waste_3"
      vessel_type="reactor"
      anticlogging_solvent_vessel="None"
      prime_n_times="1"
      priming_volume="1.5 mL"
      confirm_solid="True"
      cleaning="False"
      cleaning_solvent="None"
      cleaning_repeats="1"
      reagent_on_backbone="True"
      after_add_waste_vessel="None"
      tubing_dead_volume="0"
      reagent_concentration="None"
      default_pump_speed="100 mL/min"
      comment="">
      <StopStir
        vessel="MW Reactor"
        stirring_controller="Hotplate 1"
        comment="">
        <CStirringControllerStop
          stirring_controller="Hotplate 1"
          comment="" />
      </StopStir>
      <PrimePumpForAdd
        reagent="Ethyl 4-bromobenzoate"
        volume="1.5 mL"
        reagent_vessel="Ethyl_4-bromobenzoate"
        waste_vessel="Waste_3"
        prime_n_times="1"
        move_speed="100 mL/min"
        aspiration_speed="2 mL/min"
        dispense_speed="100 mL/min"
        aspiration_pump="Pump_3"
        comment="">
        <Repeat
          repeats="1"
          once="False"
          comment="">
          <CMove
            from_vessel="Ethyl_4-bromobenzoate"
            to_vessel="Waste_3"
            volume="1.5 mL"
            move_speed="100.0"
            aspiration_speed="2.0"
            dispense_speed="100.0"
            from_port="0"
            to_port="0"
            through="None"
            use_backbone="True"
            repeats="1"
            estimated_volume="None"
            time="None"
            comment="" />
        </Repeat>
      </PrimePumpForAdd>
      <CMove
        from_vessel="Ethyl_4-bromobenzoate"
        to_vessel="MW Reactor"
        volume="1.7 mL"
        move_speed="100.0"
        aspiration_speed="2.0"
        dispense_speed="100.0"
        from_port="0"
        to_port="0"
        through="None"
        use_backbone="True"
        repeats="1"
        estimated_volume="None"
        time="None"
        comment="" />
      <Wait
        time="10 s"
        comment="" />
      <FlushTubing
        to_vessel="MW Reactor"
        to_port="0"
        volume="5 mL"
        aspiration_speed="100 mL/min"
        move_speed="100 mL/min"
        dispense_speed="100 mL/min"
        through_cartridge="None"
        flush_tube_vessel="Air"
        aspiration_valve="Valve_3"
        flush_solvent="None"
        flush_solvent_volume="5 mL"
        flush_solvent_vessel="None"
        solvent_aspiration_valve="None"
        through_nodes="Valve_3"
        dead_volume="None"
        time="None"
        comment="">
        <CMove
          from_vessel="Air"
          to_vessel="MW Reactor"
          volume="5 mL"
          move_speed="100.0"
          aspiration_speed="100.0"
          dispense_speed="100.0"
          from_port="0"
          to_port="0"
          through="Valve_3"
          use_backbone="True"
          repeats="1"
          estimated_volume="None"
          time="None"
          comment="" />
      </FlushTubing>
    </Add>
    <StartStir
      vessel="MW Reactor"
      stir_speed="500 RPM"
      purpose="None"
      stirring_controller="Hotplate 1"
      comment="">
      <CStirringControllerSetSpeed
        stirring_controller="Hotplate 1"
        stir_speed="500 RPM"
        comment="" />
      <CStirringControllerStart
        stirring_controller="Hotplate 1"
        comment="" />
    </StartStir>
    <Add
      vessel="MW Reactor"
      reagent="Na2CO3"
      volume="28 mL"
      viscous="False"
      dropwise="False"
      time="None"
      stir="False"
      stir_speed="250 RPM"
      purpose="None"
      amount="28 mL"
      mass="None"
      speed="None"
      port="0"
      through="None"
      move_speed="100 mL/min"
      aspiration_speed="100 mL/min"
      dispense_speed="100 mL/min"
      anticlogging="False"
      anticlogging_solvent="None"
      anticlogging_solvent_volume="2 mL"
      anticlogging_reagent_volume="10 mL"
      flush_solvent="None"
      flush_solvent_volume="5 mL"
      aspiration_valve="Valve_2"
      aspiration_pump="Pump_2"
      through_cartridge="None"
      reagent_vessel="Na2CO3"
      waste_vessel="Waste_2"
      vessel_type="reactor"
      anticlogging_solvent_vessel="None"
      prime_n_times="1"
      priming_volume="3 mL"
      confirm_solid="True"
      cleaning="False"
      cleaning_solvent="None"
      cleaning_repeats="1"
      reagent_on_backbone="True"
      after_add_waste_vessel="None"
      tubing_dead_volume="0"
      reagent_concentration="None"
      default_pump_speed="100 mL/min"
      comment="">
      <StopStir
        vessel="MW Reactor"
        stirring_controller="Hotplate 1"
        comment="">
        <CStirringControllerStop
          stirring_controller="Hotplate 1"
          comment="" />
      </StopStir>
      <PrimePumpForAdd
        reagent="Na2CO3"
        volume="3 mL"
        reagent_vessel="Na2CO3"
        waste_vessel="Waste_2"
        prime_n_times="1"
        move_speed="100 mL/min"
        aspiration_speed="100 mL/min"
        dispense_speed="100 mL/min"
        aspiration_pump="Pump_2"
        comment="">
        <Repeat
          repeats="1"
          once="False"
          comment="">
          <CMove
            from_vessel="Na2CO3"
            to_vessel="Waste_2"
            volume="3 mL"
            move_speed="100.0"
            aspiration_speed="100.0"
            dispense_speed="100.0"
            from_port="0"
            to_port="0"
            through="None"
            use_backbone="True"
            repeats="1"
            estimated_volume="None"
            time="None"
            comment="" />
        </Repeat>
      </PrimePumpForAdd>
      <CMove
        from_vessel="Na2CO3"
        to_vessel="MW Reactor"
        volume="28 mL"
        move_speed="100.0"
        aspiration_speed="100.0"
        dispense_speed="100.0"
        from_port="0"
        to_port="0"
        through="None"
        use_backbone="True"
        repeats="1"
        estimated_volume="None"
        time="None"
        comment="" />
      <Wait
        time="10 s"
        comment="" />
      <FlushTubing
        to_vessel="MW Reactor"
        to_port="0"
        volume="5 mL"
        aspiration_speed="100 mL/min"
        move_speed="100 mL/min"
        dispense_speed="100 mL/min"
        through_cartridge="None"
        flush_tube_vessel="Air"
        aspiration_valve="Valve_2"
        flush_solvent="None"
        flush_solvent_volume="5 mL"
        flush_solvent_vessel="None"
        solvent_aspiration_valve="None"
        through_nodes="Valve_2"
        dead_volume="None"
        time="None"
        comment="">
        <CMove
          from_vessel="Air"
          to_vessel="MW Reactor"
          volume="5 mL"
          move_speed="100.0"
          aspiration_speed="100.0"
          dispense_speed="100.0"
          from_port="0"
          to_port="0"
          through="Valve_2"
          use_backbone="True"
          repeats="1"
          estimated_volume="None"
          time="None"
          comment="" />
      </FlushTubing>
    </Add>
    <Add
      vessel="MW Reactor"
      reagent="TBAB"
      volume="2 mL"
      viscous="True"
      dropwise="False"
      time="None"
      stir="False"
      stir_speed="250 RPM"
      purpose="None"
      amount="2 mL"
      mass="None"
      speed="None"
      port="0"
      through="None"
      move_speed="100 mL/min"
      aspiration_speed="100 mL/min"
      dispense_speed="100 mL/min"
      anticlogging="False"
      anticlogging_solvent="None"
      anticlogging_solvent_volume="2 mL"
      anticlogging_reagent_volume="10 mL"
      flush_solvent="None"
      flush_solvent_volume="5 mL"
      aspiration_valve="Valve_3"
      aspiration_pump="Pump_3"
      through_cartridge="None"
      reagent_vessel="TBAB"
      waste_vessel="Waste_3"
      vessel_type="reactor"
      anticlogging_solvent_vessel="None"
      prime_n_times="1"
      priming_volume="3 mL"
      confirm_solid="True"
      cleaning="False"
      cleaning_solvent="None"
      cleaning_repeats="1"
      reagent_on_backbone="True"
      after_add_waste_vessel="None"
      tubing_dead_volume="0"
      reagent_concentration="None"
      default_pump_speed="100 mL/min"
      comment="">
      <StopStir
        vessel="MW Reactor"
        stirring_controller="Hotplate 1"
        comment="">
        <CStirringControllerStop
          stirring_controller="Hotplate 1"
          comment="" />
      </StopStir>
      <PrimePumpForAdd
        reagent="TBAB"
        volume="3 mL"
        reagent_vessel="TBAB"
        waste_vessel="Waste_3"
        prime_n_times="1"
        move_speed="100 mL/min"
        aspiration_speed="2 mL/min"
        dispense_speed="100 mL/min"
        aspiration_pump="Pump_3"
        comment="">
        <Repeat
          repeats="1"
          once="False"
          comment="">
          <CMove
            from_vessel="TBAB"
            to_vessel="Waste_3"
            volume="3 mL"
            move_speed="100.0"
            aspiration_speed="2.0"
            dispense_speed="100.0"
            from_port="0"
            to_port="0"
            through="None"
            use_backbone="True"
            repeats="1"
            estimated_volume="None"
            time="None"
            comment="" />
        </Repeat>
      </PrimePumpForAdd>
      <CMove
        from_vessel="TBAB"
        to_vessel="MW Reactor"
        volume="2 mL"
        move_speed="100.0"
        aspiration_speed="2.0"
        dispense_speed="100.0"
        from_port="0"
        to_port="0"
        through="None"
        use_backbone="True"
        repeats="1"
        estimated_volume="None"
        time="None"
        comment="" />
      <Wait
        time="10 s"
        comment="" />
      <FlushTubing
        to_vessel="MW Reactor"
        to_port="0"
        volume="5 mL"
        aspiration_speed="100 mL/min"
        move_speed="100 mL/min"
        dispense_speed="100 mL/min"
        through_cartridge="None"
        flush_tube_vessel="Air"
        aspiration_valve="Valve_3"
        flush_solvent="None"
        flush_solvent_volume="5 mL"
        flush_solvent_vessel="None"
        solvent_aspiration_valve="None"
        through_nodes="Valve_3"
        dead_volume="None"
        time="None"
        comment="">
        <CMove
          from_vessel="Air"
          to_vessel="MW Reactor"
          volume="5 mL"
          move_speed="100.0"
          aspiration_speed="100.0"
          dispense_speed="100.0"
          from_port="0"
          to_port="0"
          through="Valve_3"
          use_backbone="True"
          repeats="1"
          estimated_volume="None"
          time="None"
          comment="" />
      </FlushTubing>
    </Add>
    <Add
      vessel="MW Reactor"
      reagent="H2O"
      volume="4 mL"
      viscous="False"
      dropwise="False"
      time="None"
      stir="False"
      stir_speed="250 RPM"
      purpose="None"
      amount="4 mL"
      mass="None"
      speed="None"
      port="0"
      through="None"
      move_speed="100 mL/min"
      aspiration_speed="100 mL/min"
      dispense_speed="100 mL/min"
      anticlogging="False"
      anticlogging_solvent="None"
      anticlogging_solvent_volume="2 mL"
      anticlogging_reagent_volume="10 mL"
      flush_solvent="None"
      flush_solvent_volume="5 mL"
      aspiration_valve="Valve_2"
      aspiration_pump="Pump_2"
      through_cartridge="None"
      reagent_vessel="H2O"
      waste_vessel="Waste_2"
      vessel_type="reactor"
      anticlogging_solvent_vessel="None"
      prime_n_times="1"
      priming_volume="3 mL"
      confirm_solid="True"
      cleaning="False"
      cleaning_solvent="None"
      cleaning_repeats="1"
      reagent_on_backbone="True"
      after_add_waste_vessel="None"
      tubing_dead_volume="0"
      reagent_concentration="None"
      default_pump_speed="100 mL/min"
      comment="">
      <StopStir
        vessel="MW Reactor"
        stirring_controller="Hotplate 1"
        comment="">
        <CStirringControllerStop
          stirring_controller="Hotplate 1"
          comment="" />
      </StopStir>
      <PrimePumpForAdd
        reagent="H2O"
        volume="3 mL"
        reagent_vessel="H2O"
        waste_vessel="Waste_2"
        prime_n_times="1"
        move_speed="100 mL/min"
        aspiration_speed="100 mL/min"
        dispense_speed="100 mL/min"
        aspiration_pump="Pump_2"
        comment="">
        <Repeat
          repeats="1"
          once="False"
          comment="">
          <CMove
            from_vessel="H2O"
            to_vessel="Waste_2"
            volume="3 mL"
            move_speed="100.0"
            aspiration_speed="100.0"
            dispense_speed="100.0"
            from_port="0"
            to_port="0"
            through="None"
            use_backbone="True"
            repeats="1"
            estimated_volume="None"
            time="None"
            comment="" />
        </Repeat>
      </PrimePumpForAdd>
      <CMove
        from_vessel="H2O"
        to_vessel="MW Reactor"
        volume="4 mL"
        move_speed="100.0"
        aspiration_speed="100.0"
        dispense_speed="100.0"
        from_port="0"
        to_port="0"
        through="None"
        use_backbone="True"
        repeats="1"
        estimated_volume="None"
        time="None"
        comment="" />
      <Wait
        time="10 s"
        comment="" />
      <FlushTubing
        to_vessel="MW Reactor"
        to_port="0"
        volume="5 mL"
        aspiration_speed="100 mL/min"
        move_speed="100 mL/min"
        dispense_speed="100 mL/min"
        through_cartridge="None"
        flush_tube_vessel="Air"
        aspiration_valve="Valve_2"
        flush_solvent="None"
        flush_solvent_volume="5 mL"
        flush_solvent_vessel="None"
        solvent_aspiration_valve="None"
        through_nodes="Valve_2"
        dead_volume="None"
        time="None"
        comment="">
        <CMove
          from_vessel="Air"
          to_vessel="MW Reactor"
          volume="5 mL"
          move_speed="100.0"
          aspiration_speed="100.0"
          dispense_speed="100.0"
          from_port="0"
          to_port="0"
          through="Valve_2"
          use_backbone="True"
          repeats="1"
          estimated_volume="None"
          time="None"
          comment="" />
      </FlushTubing>
    </Add>
    <ResetHandling
      solvent="H2O"
      repeats="3"
      volume="3 mL"
      daisy_chained="True"
      end_wastes="Waste_6"
      solvent_vessel="H2O"
      air_flush="True"
      comment="">
      <CMove
        from_vessel="H2O"
        to_vessel="Waste_6"
        volume="3 mL"
        move_speed="100.0"
        aspiration_speed="100.0"
        dispense_speed="100.0"
        from_port="0"
        to_port="0"
        through="None"
        use_backbone="True"
        repeats="3"
        estimated_volume="None"
        time="None"
        comment="" />
      <FlushTubing
        to_vessel="Waste_6"
        to_port="0"
        volume="5 mL"
        aspiration_speed="100 mL/min"
        move_speed="100 mL/min"
        dispense_speed="100 mL/min"
        through_cartridge="None"
        flush_tube_vessel="Air"
        aspiration_valve="None"
        flush_solvent="None"
        flush_solvent_volume="None"
        flush_solvent_vessel="None"
        solvent_aspiration_valve="None"
        through_nodes=""
        dead_volume="None"
        time="None"
        comment="">
        <CMove
          from_vessel="Air"
          to_vessel="Waste_6"
          volume="5 mL"
          move_speed="100.0"
          aspiration_speed="100.0"
          dispense_speed="100.0"
          from_port="0"
          to_port="0"
          through=""
          use_backbone="True"
          repeats="1"
          estimated_volume="None"
          time="None"
          comment="" />
      </FlushTubing>
    </ResetHandling>
    <Microwave
      vessel="MW Reactor"
      time="5 min"
      power="100.0"
      temp="None"
      pressure="None"
      comment="">
      <StartMicrowave
        vessel="MW Reactor"
        power="100.0"
        temp="None"
        pressure="None"
        _device_name="Microwave"
        comment="">
        <CMicrowaveGeneratorSetPower
          vessel="MW Reactor"
          power="100.0"
          _device_name="Microwave"
          comment="" />
        <CMicrowaveGeneratorStart
          vessel="MW Reactor"
          _device_name="Microwave"
          comment="" />
      </StartMicrowave>
      <Wait
        time="5 min"
        comment="" />
      <StopMicrowave
        vessel="MW Reactor"
        comment="">
        <CMicrowaveGeneratorStop
          vessel="MW Reactor"
          _device_name="Microwave"
          comment="" />
      </StopMicrowave>
    </Microwave>
    <Stir
      vessel="MW Reactor"
      time="10 min"
      continue_stirring="False"
      stir_speed="250 RPM"
      purpose="None"
      comment="">
      <StartStir
        vessel="MW Reactor"
        stir_speed="250 RPM"
        purpose="None"
        stirring_controller="Hotplate 1"
        comment="">
        <CStirringControllerSetSpeed
          stirring_controller="Hotplate 1"
          stir_speed="250 RPM"
          comment="" />
        <CStirringControllerStart
          stirring_controller="Hotplate 1"
          comment="" />
      </StartStir>
      <Wait
        time="10 min"
        comment="" />
      <StopStir
        vessel="MW Reactor"
        stirring_controller="Hotplate 1"
        comment="">
        <CStirringControllerStop
          stirring_controller="Hotplate 1"
          comment="" />
      </StopStir>
    </Stir>
    <Transfer
      stir_to_vessel="False"
      stir_from_vessel="False"
      rinse_stir="True"
      stir_speed="250.0"
      from_vessel="MW Reactor"
      to_vessel="Separator 1"
      volume="50 mL"
      amount="None"
      from_port="0"
      to_port="bottom"
      through="None"
      time="None"
      aspiration_speed="100 mL/min"
      move_speed="100 mL/min"
      dispense_speed="100 mL/min"
      viscous="False"
      through_cartridge="None"
      transfer_all="False"
      from_vessel_has_stirrer="True"
      from_vessel_has_heater="True"
      from_vessel_has_chiller="False"
      flush_tubing="False"
      rinsing_solvent="Et2O"
      rinsing_volume="50 mL"
      rinsing_repeats="1"
      rinsing_solvent_vessel="Et2O"
      rinse_withdrawal_excess="0.2"
      solid="False"
      to_vessel_has_stirrer="True"
      rinse_stir_time="30.0"
      rinse_settle_time="10.0"
      aspiration_valve="Valve_3"
      through_nodes="Valve_3"
      tubing_dead_volume="0"
      default_pump_speed="100 mL/min"
      comment="">
      <StopStir
        vessel="MW Reactor"
        stirring_controller="Hotplate 1"
        comment="">
        <CStirringControllerStop
          stirring_controller="Hotplate 1"
          comment="" />
      </StopStir>
      <StopStir
        vessel="Separator 1"
        stirring_controller="Separator stirrer"
        comment="">
        <CStirringControllerStop
          stirring_controller="Separator stirrer"
          comment="" />
      </StopStir>
      <CMove
        from_vessel="MW Reactor"
        to_vessel="Separator 1"
        volume="50 mL"
        move_speed="100.0"
        aspiration_speed="100.0"
        dispense_speed="100.0"
        from_port="0"
        to_port="bottom"
        through="None"
        use_backbone="True"
        repeats="1"
        estimated_volume="None"
        time="None"
        comment="" />
      <StartStir
        vessel="MW Reactor"
        stir_speed="250 RPM"
        purpose="None"
        stirring_controller="Hotplate 1"
        comment="">
        <CStirringControllerSetSpeed
          stirring_controller="Hotplate 1"
          stir_speed="250 RPM"
          comment="" />
        <CStirringControllerStart
          stirring_controller="Hotplate 1"
          comment="" />
      </StartStir>
      <CMove
        from_vessel="Et2O"
        to_vessel="MW Reactor"
        volume="50 mL"
        move_speed="100.0"
        aspiration_speed="100.0"
        dispense_speed="100.0"
        from_port="0"
        to_port="0"
        through="None"
        use_backbone="True"
        repeats="1"
        estimated_volume="None"
        time="None"
        comment="" />
      <Wait
        time="30 s"
        comment="" />
      <StopStir
        vessel="MW Reactor"
        stirring_controller="Hotplate 1"
        comment="">
        <CStirringControllerStop
          stirring_controller="Hotplate 1"
          comment="" />
      </StopStir>
      <Wait
        time="10 s"
        comment="" />
      <CMove
        from_vessel="MW Reactor"
        to_vessel="Separator 1"
        volume="60 mL"
        move_speed="100.0"
        aspiration_speed="100.0"
        dispense_speed="100.0"
        from_port="0"
        to_port="bottom"
        through="None"
        use_backbone="True"
        repeats="1"
        estimated_volume="None"
        time="None"
        comment="" />
      <StopStir
        vessel="MW Reactor"
        stirring_controller="Hotplate 1"
        comment="">
        <CStirringControllerStop
          stirring_controller="Hotplate 1"
          comment="" />
      </StopStir>
      <StopStir
        vessel="Separator 1"
        stirring_controller="Separator stirrer"
        comment="">
        <CStirringControllerStop
          stirring_controller="Separator stirrer"
          comment="" />
      </StopStir>
    </Transfer>
    <Add
      vessel="Separator 1"
      reagent="H2O"
      volume="30 mL"
      viscous="False"
      dropwise="False"
      time="None"
      stir="False"
      stir_speed="250 RPM"
      purpose="None"
      amount="30 mL"
      mass="None"
      speed="None"
      port="bottom"
      through="None"
      move_speed="100 mL/min"
      aspiration_speed="100 mL/min"
      dispense_speed="100 mL/min"
      anticlogging="False"
      anticlogging_solvent="None"
      anticlogging_solvent_volume="2 mL"
      anticlogging_reagent_volume="10 mL"
      flush_solvent="None"
      flush_solvent_volume="5 mL"
      aspiration_valve="Valve_2"
      aspiration_pump="Pump_2"
      through_cartridge="None"
      reagent_vessel="H2O"
      waste_vessel="Waste_2"
      vessel_type="separator"
      anticlogging_solvent_vessel="None"
      prime_n_times="1"
      priming_volume="3 mL"
      confirm_solid="True"
      cleaning="False"
      cleaning_solvent="None"
      cleaning_repeats="1"
      reagent_on_backbone="True"
      after_add_waste_vessel="None"
      tubing_dead_volume="0"
      reagent_concentration="None"
      default_pump_speed="100 mL/min"
      comment="">
      <StopStir
        vessel="Separator 1"
        stirring_controller="Separator stirrer"
        comment="">
        <CStirringControllerStop
          stirring_controller="Separator stirrer"
          comment="" />
      </StopStir>
      <PrimePumpForAdd
        reagent="H2O"
        volume="3 mL"
        reagent_vessel="H2O"
        waste_vessel="Waste_2"
        prime_n_times="1"
        move_speed="100 mL/min"
        aspiration_speed="100 mL/min"
        dispense_speed="100 mL/min"
        aspiration_pump="Pump_2"
        comment="">
        <Repeat
          repeats="1"
          once="False"
          comment="">
          <CMove
            from_vessel="H2O"
            to_vessel="Waste_2"
            volume="3 mL"
            move_speed="100.0"
            aspiration_speed="100.0"
            dispense_speed="100.0"
            from_port="0"
            to_port="0"
            through="None"
            use_backbone="True"
            repeats="1"
            estimated_volume="None"
            time="None"
            comment="" />
        </Repeat>
      </PrimePumpForAdd>
      <CMove
        from_vessel="H2O"
        to_vessel="Separator 1"
        volume="30 mL"
        move_speed="100.0"
        aspiration_speed="100.0"
        dispense_speed="100.0"
        from_port="0"
        to_port="bottom"
        through="None"
        use_backbone="True"
        repeats="1"
        estimated_volume="None"
        time="None"
        comment="" />
      <Wait
        time="10 s"
        comment="" />
      <FlushTubing
        to_vessel="Separator 1"
        to_port="bottom"
        volume="5 mL"
        aspiration_speed="100 mL/min"
        move_speed="100 mL/min"
        dispense_speed="100 mL/min"
        through_cartridge="None"
        flush_tube_vessel="Air"
        aspiration_valve="Valve_2"
        flush_solvent="None"
        flush_solvent_volume="5 mL"
        flush_solvent_vessel="None"
        solvent_aspiration_valve="None"
        through_nodes="Valve_2"
        dead_volume="None"
        time="None"
        comment="">
        <CMove
          from_vessel="Air"
          to_vessel="Separator 1"
          volume="5 mL"
          move_speed="100.0"
          aspiration_speed="100.0"
          dispense_speed="100.0"
          from_port="0"
          to_port="bottom"
          through="Valve_2"
          use_backbone="True"
          repeats="1"
          estimated_volume="None"
          time="None"
          comment="" />
      </FlushTubing>
    </Add>
    <Separate
      purpose="extract"
      from_vessel="Separator 1"
      separation_vessel="Separator 1"
      to_vessel="Product 1"
      product_phase="top"
      solvent="None"
      through="None"
      from_port="bottom"
      to_port="0"
      solvent_volume="30 mL"
      repeats="1"
      waste_phase_to_vessel="Buffer flask 1"
      waste_phase_to_port="0"
      remove_dead_volume="True"
      waste_vessel="Waste_4"
      buffer_flasks="Buffer flask 1 Product 1"
      through_cartridge="None"
      stir_speed="600 RPM"
      stir_time="60 s"
      slow_stir_time="0 s"
      settling_time="5 min"
      waste_phase_to_vessel_to_use="Buffer flask 1"
      high_conductivity_phase="None"
      safe_mode="True"
      step_volume="1.0"
      min_for_separation="2"
      comment="">
      <Stir
        vessel="Separator 1"
        time="60 s"
        continue_stirring="False"
        stir_speed="600 RPM"
        purpose="None"
        comment="">
        <StartStir
          vessel="Separator 1"
          stir_speed="600 RPM"
          purpose="None"
          stirring_controller="Separator stirrer"
          comment="">
          <CStirringControllerSetSpeed
            stirring_controller="Separator stirrer"
            stir_speed="600 RPM"
            comment="" />
          <CStirringControllerStart
            stirring_controller="Separator stirrer"
            comment="" />
        </StartStir>
        <Wait
          time="60 s"
          comment="" />
        <StopStir
          vessel="Separator 1"
          stirring_controller="Separator stirrer"
          comment="">
          <CStirringControllerStop
            stirring_controller="Separator stirrer"
            comment="" />
        </StopStir>
      </Stir>
      <Wait
        time="5 min"
        comment="" />
      <SeparatePhases
        separation_vessel="Separator 1"
        lower_phase_vessel="Buffer flask 1"
        upper_phase_vessel="Product 1"
        dead_volume_vessel="Waste_4"
        step_volume="1 mL"
        lower_phase_port="0"
        upper_phase_port="0"
        dead_volume_port="0"
        lower_phase_through="None"
        upper_phase_through="None"
        dead_volume_through="None"
        failure_vessel="Separator 1"
        max_retries="2"
        lower_phase_through_cartridge="None"
        can_retry="True"
        separation_vessel_max_volume="240.0"
        separation_vessel_pump="Pump_4"
        pump_max_volume="10.0"
        conductivity_sensor="Conductivity sensor"
        high_conductivity_phase="None"
        min_for_separation="2"
        comment="" />
      <Transfer
        stir_to_vessel="False"
        stir_from_vessel="False"
        rinse_stir="True"
        stir_speed="250.0"
        from_vessel="Buffer flask 1"
        to_vessel="Buffer flask 1"
        volume="all"
        amount="None"
        from_port="0"
        to_port="0"
        through="None"
        time="None"
        aspiration_speed="100 mL/min"
        move_speed="100 mL/min"
        dispense_speed="100 mL/min"
        viscous="False"
        through_cartridge="None"
        transfer_all="True"
        from_vessel_has_stirrer="False"
        from_vessel_has_heater="False"
        from_vessel_has_chiller="False"
        flush_tubing="False"
        rinsing_solvent="None"
        rinsing_volume="None"
        rinsing_repeats="1"
        rinsing_solvent_vessel="None"
        rinse_withdrawal_excess="0.2"
        solid="False"
        to_vessel_has_stirrer="False"
        rinse_stir_time="30.0"
        rinse_settle_time="10.0"
        aspiration_valve="Valve_4"
        through_nodes="Valve_4"
        tubing_dead_volume="0"
        default_pump_speed="100 mL/min"
        comment="" />
    </Separate>
    <Separate
      purpose="extract"
      from_vessel="Buffer flask 1"
      separation_vessel="Separator 1"
      to_vessel="Product 1"
      product_phase="top"
      solvent="Et2O"
      through="None"
      from_port="0"
      to_port="0"
      solvent_volume="25 mL"
      repeats="2"
      waste_phase_to_vessel="Buffer flask 1"
      waste_phase_to_port="0"
      remove_dead_volume="True"
      waste_vessel="Waste_4"
      buffer_flasks="Buffer flask 1 Product 1"
      through_cartridge="None"
      stir_speed="600 RPM"
      stir_time="60 s"
      slow_stir_time="0 s"
      settling_time="5 min"
      waste_phase_to_vessel_to_use="Buffer flask 1"
      high_conductivity_phase="None"
      safe_mode="True"
      step_volume="1.0"
      min_for_separation="2"
      comment="">
      <Transfer
        stir_to_vessel="False"
        stir_from_vessel="False"
        rinse_stir="True"
        stir_speed="250.0"
        from_vessel="Buffer flask 1"
        to_vessel="Separator 1"
        volume="all"
        amount="None"
        from_port="0"
        to_port="bottom"
        through="None"
        time="None"
        aspiration_speed="100 mL/min"
        move_speed="100 mL/min"
        dispense_speed="100 mL/min"
        viscous="False"
        through_cartridge="None"
        transfer_all="True"
        from_vessel_has_stirrer="False"
        from_vessel_has_heater="False"
        from_vessel_has_chiller="False"
        flush_tubing="False"
        rinsing_solvent="None"
        rinsing_volume="None"
        rinsing_repeats="1"
        rinsing_solvent_vessel="None"
        rinse_withdrawal_excess="0.2"
        solid="False"
        to_vessel_has_stirrer="False"
        rinse_stir_time="30.0"
        rinse_settle_time="10.0"
        aspiration_valve="Valve_4"
        through_nodes="Valve_4"
        tubing_dead_volume="0"
        default_pump_speed="100 mL/min"
        comment="">
        <CMove
          from_vessel="Buffer flask 1"
          to_vessel="Separator 1"
          volume="all"
          move_speed="100.0"
          aspiration_speed="100.0"
          dispense_speed="100.0"
          from_port="0"
          to_port="bottom"
          through="None"
          use_backbone="True"
          repeats="1"
          estimated_volume="500 mL"
          time="None"
          comment="" />
      </Transfer>
      <Add
        vessel="Separator 1"
        reagent="Et2O"
        volume="25 mL"
        viscous="False"
        dropwise="False"
        time="None"
        stir="False"
        stir_speed="250 RPM"
        purpose="None"
        amount="None"
        mass="None"
        speed="None"
        port="bottom"
        through="None"
        move_speed="100 mL/min"
        aspiration_speed="100 mL/min"
        dispense_speed="100 mL/min"
        anticlogging="False"
        anticlogging_solvent="None"
        anticlogging_solvent_volume="2 mL"
        anticlogging_reagent_volume="10 mL"
        flush_solvent="None"
        flush_solvent_volume="5 mL"
        aspiration_valve="Valve_5"
        aspiration_pump="Pump_5"
        through_cartridge="None"
        reagent_vessel="Et2O"
        waste_vessel="Waste_5"
        vessel_type="separator"
        anticlogging_solvent_vessel="None"
        prime_n_times="1"
        priming_volume="3 mL"
        confirm_solid="True"
        cleaning="False"
        cleaning_solvent="None"
        cleaning_repeats="1"
        reagent_on_backbone="True"
        after_add_waste_vessel="None"
        tubing_dead_volume="0"
        reagent_concentration="None"
        default_pump_speed="100 mL/min"
        comment="">
        <StopStir
          vessel="Separator 1"
          stirring_controller="Separator stirrer"
          comment="">
          <CStirringControllerStop
            stirring_controller="Separator stirrer"
            comment="" />
        </StopStir>
        <PrimePumpForAdd
          reagent="Et2O"
          volume="3 mL"
          reagent_vessel="Et2O"
          waste_vessel="Waste_5"
          prime_n_times="1"
          move_speed="100 mL/min"
          aspiration_speed="100 mL/min"
          dispense_speed="100 mL/min"
          aspiration_pump="Pump_5"
          comment="">
          <Repeat
            repeats="1"
            once="False"
            comment="">
            <CMove
              from_vessel="Et2O"
              to_vessel="Waste_5"
              volume="3 mL"
              move_speed="100.0"
              aspiration_speed="100.0"
              dispense_speed="100.0"
              from_port="0"
              to_port="0"
              through="None"
              use_backbone="True"
              repeats="1"
              estimated_volume="None"
              time="None"
              comment="" />
          </Repeat>
        </PrimePumpForAdd>
        <CMove
          from_vessel="Et2O"
          to_vessel="Separator 1"
          volume="25 mL"
          move_speed="100.0"
          aspiration_speed="100.0"
          dispense_speed="100.0"
          from_port="0"
          to_port="bottom"
          through="None"
          use_backbone="True"
          repeats="1"
          estimated_volume="None"
          time="None"
          comment="" />
        <Wait
          time="10 s"
          comment="" />
        <FlushTubing
          to_vessel="Separator 1"
          to_port="bottom"
          volume="5 mL"
          aspiration_speed="100 mL/min"
          move_speed="100 mL/min"
          dispense_speed="100 mL/min"
          through_cartridge="None"
          flush_tube_vessel="Air"
          aspiration_valve="Valve_5"
          flush_solvent="None"
          flush_solvent_volume="5 mL"
          flush_solvent_vessel="None"
          solvent_aspiration_valve="None"
          through_nodes="Valve_5"
          dead_volume="None"
          time="None"
          comment="">
          <CMove
            from_vessel="Air"
            to_vessel="Separator 1"
            volume="5 mL"
            move_speed="100.0"
            aspiration_speed="100.0"
            dispense_speed="100.0"
            from_port="0"
            to_port="bottom"
            through="Valve_5"
            use_backbone="True"
            repeats="1"
            estimated_volume="None"
            time="None"
            comment="" />
        </FlushTubing>
      </Add>
      <Stir
        vessel="Separator 1"
        time="60 s"
        continue_stirring="False"
        stir_speed="600 RPM"
        purpose="None"
        comment="">
        <StartStir
          vessel="Separator 1"
          stir_speed="600 RPM"
          purpose="None"
          stirring_controller="Separator stirrer"
          comment="">
          <CStirringControllerSetSpeed
            stirring_controller="Separator stirrer"
            stir_speed="600 RPM"
            comment="" />
          <CStirringControllerStart
            stirring_controller="Separator stirrer"
            comment="" />
        </StartStir>
        <Wait
          time="60 s"
          comment="" />
        <StopStir
          vessel="Separator 1"
          stirring_controller="Separator stirrer"
          comment="">
          <CStirringControllerStop
            stirring_controller="Separator stirrer"
            comment="" />
        </StopStir>
      </Stir>
      <Wait
        time="5 min"
        comment="" />
      <SeparatePhases
        separation_vessel="Separator 1"
        lower_phase_vessel="Buffer flask 1"
        upper_phase_vessel="Product 1"
        dead_volume_vessel="Buffer flask 1"
        step_volume="1 mL"
        lower_phase_port="0"
        upper_phase_port="0"
        dead_volume_port="0"
        lower_phase_through="None"
        upper_phase_through="None"
        dead_volume_through="None"
        failure_vessel="Separator 1"
        max_retries="2"
        lower_phase_through_cartridge="None"
        can_retry="True"
        separation_vessel_max_volume="240.0"
        separation_vessel_pump="Pump_4"
        pump_max_volume="10.0"
        conductivity_sensor="Conductivity sensor"
        high_conductivity_phase="None"
        min_for_separation="2"
        comment="" />
      <Transfer
        stir_to_vessel="False"
        stir_from_vessel="False"
        rinse_stir="True"
        stir_speed="250.0"
        from_vessel="Buffer flask 1"
        to_vessel="Separator 1"
        volume="all"
        amount="None"
        from_port="0"
        to_port="bottom"
        through="None"
        time="None"
        aspiration_speed="100 mL/min"
        move_speed="100 mL/min"
        dispense_speed="100 mL/min"
        viscous="False"
        through_cartridge="None"
        transfer_all="True"
        from_vessel_has_stirrer="False"
        from_vessel_has_heater="False"
        from_vessel_has_chiller="False"
        flush_tubing="False"
        rinsing_solvent="None"
        rinsing_volume="None"
        rinsing_repeats="1"
        rinsing_solvent_vessel="None"
        rinse_withdrawal_excess="0.2"
        solid="False"
        to_vessel_has_stirrer="False"
        rinse_stir_time="30.0"
        rinse_settle_time="10.0"
        aspiration_valve="Valve_4"
        through_nodes="Valve_4"
        tubing_dead_volume="0"
        default_pump_speed="100 mL/min"
        comment="">
        <CMove
          from_vessel="Buffer flask 1"
          to_vessel="Separator 1"
          volume="all"
          move_speed="100.0"
          aspiration_speed="100.0"
          dispense_speed="100.0"
          from_port="0"
          to_port="bottom"
          through="None"
          use_backbone="True"
          repeats="1"
          estimated_volume="500 mL"
          time="None"
          comment="" />
      </Transfer>
      <Add
        vessel="Separator 1"
        reagent="Et2O"
        volume="25 mL"
        viscous="False"
        dropwise="False"
        time="None"
        stir="False"
        stir_speed="250 RPM"
        purpose="None"
        amount="None"
        mass="None"
        speed="None"
        port="bottom"
        through="None"
        move_speed="100 mL/min"
        aspiration_speed="100 mL/min"
        dispense_speed="100 mL/min"
        anticlogging="False"
        anticlogging_solvent="None"
        anticlogging_solvent_volume="2 mL"
        anticlogging_reagent_volume="10 mL"
        flush_solvent="None"
        flush_solvent_volume="5 mL"
        aspiration_valve="Valve_5"
        aspiration_pump="Pump_5"
        through_cartridge="None"
        reagent_vessel="Et2O"
        waste_vessel="Waste_5"
        vessel_type="separator"
        anticlogging_solvent_vessel="None"
        prime_n_times="1"
        priming_volume="3 mL"
        confirm_solid="True"
        cleaning="False"
        cleaning_solvent="None"
        cleaning_repeats="1"
        reagent_on_backbone="True"
        after_add_waste_vessel="None"
        tubing_dead_volume="0"
        reagent_concentration="None"
        default_pump_speed="100 mL/min"
        comment="">
        <StopStir
          vessel="Separator 1"
          stirring_controller="Separator stirrer"
          comment="">
          <CStirringControllerStop
            stirring_controller="Separator stirrer"
            comment="" />
        </StopStir>
        <PrimePumpForAdd
          reagent="Et2O"
          volume="3 mL"
          reagent_vessel="Et2O"
          waste_vessel="Waste_5"
          prime_n_times="1"
          move_speed="100 mL/min"
          aspiration_speed="100 mL/min"
          dispense_speed="100 mL/min"
          aspiration_pump="Pump_5"
          comment="">
          <Repeat
            repeats="1"
            once="False"
            comment="">
            <CMove
              from_vessel="Et2O"
              to_vessel="Waste_5"
              volume="3 mL"
              move_speed="100.0"
              aspiration_speed="100.0"
              dispense_speed="100.0"
              from_port="0"
              to_port="0"
              through="None"
              use_backbone="True"
              repeats="1"
              estimated_volume="None"
              time="None"
              comment="" />
          </Repeat>
        </PrimePumpForAdd>
        <CMove
          from_vessel="Et2O"
          to_vessel="Separator 1"
          volume="25 mL"
          move_speed="100.0"
          aspiration_speed="100.0"
          dispense_speed="100.0"
          from_port="0"
          to_port="bottom"
          through="None"
          use_backbone="True"
          repeats="1"
          estimated_volume="None"
          time="None"
          comment="" />
        <Wait
          time="10 s"
          comment="" />
        <FlushTubing
          to_vessel="Separator 1"
          to_port="bottom"
          volume="5 mL"
          aspiration_speed="100 mL/min"
          move_speed="100 mL/min"
          dispense_speed="100 mL/min"
          through_cartridge="None"
          flush_tube_vessel="Air"
          aspiration_valve="Valve_5"
          flush_solvent="None"
          flush_solvent_volume="5 mL"
          flush_solvent_vessel="None"
          solvent_aspiration_valve="None"
          through_nodes="Valve_5"
          dead_volume="None"
          time="None"
          comment="">
          <CMove
            from_vessel="Air"
            to_vessel="Separator 1"
            volume="5 mL"
            move_speed="100.0"
            aspiration_speed="100.0"
            dispense_speed="100.0"
            from_port="0"
            to_port="bottom"
            through="Valve_5"
            use_backbone="True"
            repeats="1"
            estimated_volume="None"
            time="None"
            comment="" />
        </FlushTubing>
      </Add>
      <Stir
        vessel="Separator 1"
        time="60 s"
        continue_stirring="False"
        stir_speed="600 RPM"
        purpose="None"
        comment="">
        <StartStir
          vessel="Separator 1"
          stir_speed="600 RPM"
          purpose="None"
          stirring_controller="Separator stirrer"
          comment="">
          <CStirringControllerSetSpeed
            stirring_controller="Separator stirrer"
            stir_speed="600 RPM"
            comment="" />
          <CStirringControllerStart
            stirring_controller="Separator stirrer"
            comment="" />
        </StartStir>
        <Wait
          time="60 s"
          comment="" />
        <StopStir
          vessel="Separator 1"
          stirring_controller="Separator stirrer"
          comment="">
          <CStirringControllerStop
            stirring_controller="Separator stirrer"
            comment="" />
        </StopStir>
      </Stir>
      <Wait
        time="5 min"
        comment="" />
      <SeparatePhases
        separation_vessel="Separator 1"
        lower_phase_vessel="Buffer flask 1"
        upper_phase_vessel="Product 1"
        dead_volume_vessel="Waste_4"
        step_volume="1 mL"
        lower_phase_port="0"
        upper_phase_port="0"
        dead_volume_port="0"
        lower_phase_through="None"
        upper_phase_through="None"
        dead_volume_through="None"
        failure_vessel="Separator 1"
        max_retries="2"
        lower_phase_through_cartridge="None"
        can_retry="True"
        separation_vessel_max_volume="240.0"
        separation_vessel_pump="Pump_4"
        pump_max_volume="10.0"
        conductivity_sensor="Conductivity sensor"
        high_conductivity_phase="None"
        min_for_separation="2"
        comment="" />
      <Transfer
        stir_to_vessel="False"
        stir_from_vessel="False"
        rinse_stir="True"
        stir_speed="250.0"
        from_vessel="Buffer flask 1"
        to_vessel="Buffer flask 1"
        volume="all"
        amount="None"
        from_port="0"
        to_port="0"
        through="None"
        time="None"
        aspiration_speed="100 mL/min"
        move_speed="100 mL/min"
        dispense_speed="100 mL/min"
        viscous="False"
        through_cartridge="None"
        transfer_all="True"
        from_vessel_has_stirrer="False"
        from_vessel_has_heater="False"
        from_vessel_has_chiller="False"
        flush_tubing="False"
        rinsing_solvent="None"
        rinsing_volume="None"
        rinsing_repeats="1"
        rinsing_solvent_vessel="None"
        rinse_withdrawal_excess="0.2"
        solid="False"
        to_vessel_has_stirrer="False"
        rinse_stir_time="30.0"
        rinse_settle_time="10.0"
        aspiration_valve="Valve_4"
        through_nodes="Valve_4"
        tubing_dead_volume="0"
        default_pump_speed="100 mL/min"
        comment="" />
    </Separate>
    <ResetHandling
      solvent="Acetone"
      repeats="3"
      volume="3 mL"
      daisy_chained="True"
      end_wastes="Waste_6"
      solvent_vessel="Acetone"
      air_flush="True"
      comment="">
      <CMove
        from_vessel="Acetone"
        to_vessel="Waste_6"
        volume="3 mL"
        move_speed="100.0"
        aspiration_speed="100.0"
        dispense_speed="100.0"
        from_port="0"
        to_port="0"
        through="None"
        use_backbone="True"
        repeats="3"
        estimated_volume="None"
        time="None"
        comment="" />
      <FlushTubing
        to_vessel="Waste_6"
        to_port="0"
        volume="5 mL"
        aspiration_speed="100 mL/min"
        move_speed="100 mL/min"
        dispense_speed="100 mL/min"
        through_cartridge="None"
        flush_tube_vessel="Air"
        aspiration_valve="None"
        flush_solvent="None"
        flush_solvent_volume="None"
        flush_solvent_vessel="None"
        solvent_aspiration_valve="None"
        through_nodes=""
        dead_volume="None"
        time="None"
        comment="">
        <CMove
          from_vessel="Air"
          to_vessel="Waste_6"
          volume="5 mL"
          move_speed="100.0"
          aspiration_speed="100.0"
          dispense_speed="100.0"
          from_port="0"
          to_port="0"
          through=""
          use_backbone="True"
          repeats="1"
          estimated_volume="None"
          time="None"
          comment="" />
      </FlushTubing>
    </ResetHandling>
    <ResetHandling
      solvent="Et2O"
      repeats="3"
      volume="3 mL"
      daisy_chained="True"
      end_wastes="Waste_2 Waste_6"
      solvent_vessel="Et2O"
      air_flush="True"
      comment="">
      <CMove
        from_vessel="Et2O"
        to_vessel="Waste_2"
        volume="3 mL"
        move_speed="100.0"
        aspiration_speed="100.0"
        dispense_speed="100.0"
        from_port="0"
        to_port="0"
        through="None"
        use_backbone="True"
        repeats="3"
        estimated_volume="None"
        time="None"
        comment="" />
      <CMove
        from_vessel="Et2O"
        to_vessel="Waste_6"
        volume="3 mL"
        move_speed="100.0"
        aspiration_speed="100.0"
        dispense_speed="100.0"
        from_port="0"
        to_port="0"
        through="None"
        use_backbone="True"
        repeats="3"
        estimated_volume="None"
        time="None"
        comment="" />
      <FlushTubing
        to_vessel="Waste_2"
        to_port="0"
        volume="5 mL"
        aspiration_speed="100 mL/min"
        move_speed="100 mL/min"
        dispense_speed="100 mL/min"
        through_cartridge="None"
        flush_tube_vessel="Air"
        aspiration_valve="None"
        flush_solvent="None"
        flush_solvent_volume="None"
        flush_solvent_vessel="None"
        solvent_aspiration_valve="None"
        through_nodes=""
        dead_volume="None"
        time="None"
        comment="">
        <CMove
          from_vessel="Air"
          to_vessel="Waste_2"
          volume="5 mL"
          move_speed="100.0"
          aspiration_speed="100.0"
          dispense_speed="100.0"
          from_port="0"
          to_port="0"
          through=""
          use_backbone="True"
          repeats="1"
          estimated_volume="None"
          time="None"
          comment="" />
      </FlushTubing>
      <FlushTubing
        to_vessel="Waste_6"
        to_port="0"
        volume="5 mL"
        aspiration_speed="100 mL/min"
        move_speed="100 mL/min"
        dispense_speed="100 mL/min"
        through_cartridge="None"
        flush_tube_vessel="Air"
        aspiration_valve="None"
        flush_solvent="None"
        flush_solvent_volume="None"
        flush_solvent_vessel="None"
        solvent_aspiration_valve="None"
        through_nodes=""
        dead_volume="None"
        time="None"
        comment="">
        <CMove
          from_vessel="Air"
          to_vessel="Waste_6"
          volume="5 mL"
          move_speed="100.0"
          aspiration_speed="100.0"
          dispense_speed="100.0"
          from_port="0"
          to_port="0"
          through=""
          use_backbone="True"
          repeats="1"
          estimated_volume="None"
          time="None"
          comment="" />
      </FlushTubing>
    </ResetHandling>
    <Transfer
      stir_to_vessel="False"
      stir_from_vessel="False"
      rinse_stir="True"
      stir_speed="250.0"
      from_vessel="Product 1"
      to_vessel="Rotovap"
      volume="120 mL"
      amount="None"
      from_port="0"
      to_port="evaporate"
      through="MgSO4"
      time="None"
      aspiration_speed="100 mL/min"
      move_speed="10 mL/min"
      dispense_speed="100 mL/min"
      viscous="False"
      through_cartridge="MgSO4_Cartridge"
      transfer_all="False"
      from_vessel_has_stirrer="False"
      from_vessel_has_heater="False"
      from_vessel_has_chiller="False"
      flush_tubing="False"
      rinsing_solvent="Et2O"
      rinsing_volume="20 mL"
      rinsing_repeats="1"
      rinsing_solvent_vessel="Et2O"
      rinse_withdrawal_excess="0.2"
      solid="False"
      to_vessel_has_stirrer="False"
      rinse_stir_time="30.0"
      rinse_settle_time="10.0"
      aspiration_valve="Valve_4"
      through_nodes="Valve_4 MgSO4_Cartridge"
      tubing_dead_volume="0"
      default_pump_speed="100 mL/min"
      comment="">
      <CMove
        from_vessel="Product 1"
        to_vessel="Rotovap"
        volume="120 mL"
        move_speed="10.0"
        aspiration_speed="100.0"
        dispense_speed="100.0"
        from_port="0"
        to_port="evaporate"
        through="MgSO4_Cartridge"
        use_backbone="True"
        repeats="1"
        estimated_volume="None"
        time="None"
        comment="" />
      <CMove
        from_vessel="Et2O"
        to_vessel="Product 1"
        volume="20 mL"
        move_speed="100.0"
        aspiration_speed="100.0"
        dispense_speed="100.0"
        from_port="0"
        to_port="0"
        through="None"
        use_backbone="True"
        repeats="1"
        estimated_volume="None"
        time="None"
        comment="" />
      <CMove
        from_vessel="Product 1"
        to_vessel="Rotovap"
        volume="24 mL"
        move_speed="10.0"
        aspiration_speed="100.0"
        dispense_speed="100.0"
        from_port="0"
        to_port="evaporate"
        through="MgSO4_Cartridge"
        use_backbone="True"
        repeats="1"
        estimated_volume="None"
        time="None"
        comment="" />
    </Transfer>
    <ResetHandling
      solvent="Acetone"
      repeats="3"
      volume="3 mL"
      daisy_chained="True"
      end_wastes="Waste_6"
      solvent_vessel="Acetone"
      air_flush="True"
      comment="">
      <CMove
        from_vessel="Acetone"
        to_vessel="Waste_6"
        volume="3 mL"
        move_speed="100.0"
        aspiration_speed="100.0"
        dispense_speed="100.0"
        from_port="0"
        to_port="0"
        through="None"
        use_backbone="True"
        repeats="3"
        estimated_volume="None"
        time="None"
        comment="" />
      <FlushTubing
        to_vessel="Waste_6"
        to_port="0"
        volume="5 mL"
        aspiration_speed="100 mL/min"
        move_speed="100 mL/min"
        dispense_speed="100 mL/min"
        through_cartridge="None"
        flush_tube_vessel="Air"
        aspiration_valve="None"
        flush_solvent="None"
        flush_solvent_volume="None"
        flush_solvent_vessel="None"
        solvent_aspiration_valve="None"
        through_nodes=""
        dead_volume="None"
        time="None"
        comment="">
        <CMove
          from_vessel="Air"
          to_vessel="Waste_6"
          volume="5 mL"
          move_speed="100.0"
          aspiration_speed="100.0"
          dispense_speed="100.0"
          from_port="0"
          to_port="0"
          through=""
          use_backbone="True"
          repeats="1"
          estimated_volume="None"
          time="None"
          comment="" />
      </FlushTubing>
    </ResetHandling>
    <Evaporate
      vessel="Rotovap"
      vessel_is_simple_flask="False"
      temp="40 �C"
      pressure="None"
      time="2 h"
      stir_speed="150 RPM"
      mode="auto"
      solvent="None"
      waste_vessel="Waste_6"
      collection_flask_waste_vessel="Waste_6"
      collection_flask_volume="None"
      chiller="None"
      is_r300="True"
      inert_gas="None"
      vacuum_source="None"
      vacuum_device="None"
      chiller_temp="5 �C"
      nearest_valve="Valve_6"
      comment="">
      <CValveMoveToPosition
        valve_name="Valve_6"
        position="0"
        comment="" />
      <SetSensor
        sensor="Rotovap"
        start="True"
        stop="False"
        reading_interval="None"
        on_finish="None"
        comment="" />
      <CR300RotavapSetMode
        rotavap_name="Rotovap"
        mode="auto"
        comment="" />
      <CStirringControllerSetSpeed
        stirring_controller="Rotovap"
        stir_speed="150 RPM"
        comment="" />
      <CR300RotavapStartChiller
        rotavap_name="Rotovap"
        temp="5 �C"
        comment="" />
      <HeatChillToTemp
        vessel="Rotovap"
        temp="40 �C"
        active="True"
        continue_heatchill="True"
        stir="True"
        stir_speed="150 RPM"
        purpose="None"
        wait_recording_speed="2000.0"
        after_recording_speed="14.0"
        temperature_controller="Rotovap"
        upper_temp_tolerance="2 �C"
        lower_temp_tolerance="2 �C"
        comment="">
        <StartStir
          vessel="Rotovap"
          stir_speed="150 RPM"
          purpose="None"
          stirring_controller="Rotovap"
          comment="">
          <CStirringControllerSetSpeed
            stirring_controller="Rotovap"
            stir_speed="150 RPM"
            comment="" />
          <CStirringControllerStart
            stirring_controller="Rotovap"
            comment="" />
        </StartStir>
        <StartHeatChill
          vessel="Rotovap"
          temp="40 �C"
          purpose="None"
          temperature_controller="Rotovap"
          comment="">
          <CTemperatureControllerSetTemp
            temperature_controller="Rotovap"
            temp="40 �C"
            sensor="bath"
            comment="" />
          <CTemperatureControllerStart
            temperature_controller="Rotovap"
            comment="" />
        </StartHeatChill>
        <WaitForTemp
          vessel="Rotovap"
          target_temp="40.0"
          active="True"
          temperature_controller="Rotovap"
          relaxed_rt_threshold="5.0"
          relaxed_rt_threshold_timeout="600.0"
          upper_temp_tolerance="2 �C"
          lower_temp_tolerance="2 �C"
          comment="" />
        <StartStir
          vessel="Rotovap"
          stir_speed="150 RPM"
          purpose="None"
          stirring_controller="Rotovap"
          comment="">
          <CStirringControllerSetSpeed
            stirring_controller="Rotovap"
            stir_speed="150 RPM"
            comment="" />
          <CStirringControllerStart
            stirring_controller="Rotovap"
            comment="" />
        </StartStir>
      </HeatChillToTemp>
      <CRotavapStart
        rotavap_name="Rotovap"
        comment="" />
      <EvaporateDynamic
        vessel="Rotovap"
        max_time="7200.0"
        comment="" />
      <CRotavapStop
        rotavap_name="Rotovap"
        comment="" />
      <StopHeatChill
        vessel="Rotovap"
        heater="Rotovap"
        chiller="None"
        comment="">
        <CTemperatureControllerStop
          temperature_controller="Rotovap"
          comment="" />
      </StopHeatChill>
      <CRotavapLiftUp
        rotavap_name="Rotovap"
        comment="" />
      <Wait
        time="2 min"
        comment="" />
      <SetSensor
        sensor="Rotovap"
        start="True"
        stop="True"
        reading_interval="None"
        on_finish="None"
        comment="" />
      <FlushTubing
        to_vessel="Rotovap"
        to_port="evaporate"
        volume="5 mL"
        aspiration_speed="100 mL/min"
        move_speed="100 mL/min"
        dispense_speed="100 mL/min"
        through_cartridge="None"
        flush_tube_vessel="Air"
        aspiration_valve="None"
        flush_solvent="None"
        flush_solvent_volume="None"
        flush_solvent_vessel="None"
        solvent_aspiration_valve="None"
        through_nodes=""
        dead_volume="None"
        time="None"
        comment="">
        <CMove
          from_vessel="Air"
          to_vessel="Rotovap"
          volume="5 mL"
          move_speed="100.0"
          aspiration_speed="100.0"
          dispense_speed="100.0"
          from_port="0"
          to_port="evaporate"
          through=""
          use_backbone="True"
          repeats="1"
          estimated_volume="None"
          time="None"
          comment="" />
      </FlushTubing>
      <Transfer
        stir_to_vessel="False"
        stir_from_vessel="False"
        rinse_stir="True"
        stir_speed="250.0"
        from_vessel="Rotovap"
        to_vessel="Waste_6"
        volume="all"
        amount="None"
        from_port="collect"
        to_port="0"
        through="None"
        time="None"
        aspiration_speed="200 mL/min"
        move_speed="200 mL/min"
        dispense_speed="200 mL/min"
        viscous="False"
        through_cartridge="None"
        transfer_all="True"
        from_vessel_has_stirrer="True"
        from_vessel_has_heater="True"
        from_vessel_has_chiller="False"
        flush_tubing="False"
        rinsing_solvent="None"
        rinsing_volume="None"
        rinsing_repeats="1"
        rinsing_solvent_vessel="None"
        rinse_withdrawal_excess="0.2"
        solid="False"
        to_vessel_has_stirrer="True"
        rinse_stir_time="30.0"
        rinse_settle_time="10.0"
        aspiration_valve="Valve_6"
        through_nodes="Valve_6"
        tubing_dead_volume="0"
        default_pump_speed="100 mL/min"
        comment="">
        <StopStir
          vessel="Rotovap"
          stirring_controller="Rotovap"
          comment="">
          <CStirringControllerStop
            stirring_controller="Rotovap"
            comment="" />
        </StopStir>
        <StopStir
          vessel="Waste_6"
          stirring_controller="None"
          comment="" />
        <CMove
          from_vessel="Rotovap"
          to_vessel="Waste_6"
          volume="all"
          move_speed="200.0"
          aspiration_speed="200.0"
          dispense_speed="200.0"
          from_port="collect"
          to_port="0"
          through="None"
          use_backbone="True"
          repeats="1"
          estimated_volume="250 mL"
          time="None"
          comment="" />
        <StopStir
          vessel="Rotovap"
          stirring_controller="Rotovap"
          comment="">
          <CStirringControllerStop
            stirring_controller="Rotovap"
            comment="" />
        </StopStir>
        <StopStir
          vessel="Waste_6"
          stirring_controller="None"
          comment="" />
      </Transfer>
    </Evaporate>
    <Evaporate
      vessel="Rotovap"
      vessel_is_simple_flask="False"
      temp="40 �C"
      pressure="60 mbar"
      time="60 min"
      stir_speed="150 RPM"
      mode="manual"
      solvent="None"
      waste_vessel="Waste_6"
      collection_flask_waste_vessel="Waste_6"
      collection_flask_volume="None"
      chiller="None"
      is_r300="True"
      inert_gas="None"
      vacuum_source="None"
      vacuum_device="None"
      chiller_temp="5 �C"
      nearest_valve="Valve_6"
      comment="">
      <CValveMoveToPosition
        valve_name="Valve_6"
        position="0"
        comment="" />
      <SetSensor
        sensor="Rotovap"
        start="True"
        stop="False"
        reading_interval="None"
        on_finish="None"
        comment="" />
      <CR300RotavapSetMode
        rotavap_name="Rotovap"
        mode="manual"
        comment="" />
      <CPressureControllerSetPressure
        pressure_controller="Rotovap"
        pressure="60 mbar"
        comment="" />
      <CStirringControllerSetSpeed
        stirring_controller="Rotovap"
        stir_speed="150 RPM"
        comment="" />
      <CR300RotavapStartChiller
        rotavap_name="Rotovap"
        temp="5 �C"
        comment="" />
      <HeatChillToTemp
        vessel="Rotovap"
        temp="40 �C"
        active="True"
        continue_heatchill="True"
        stir="True"
        stir_speed="150 RPM"
        purpose="None"
        wait_recording_speed="2000.0"
        after_recording_speed="14.0"
        temperature_controller="Rotovap"
        upper_temp_tolerance="2 �C"
        lower_temp_tolerance="2 �C"
        comment="">
        <StartStir
          vessel="Rotovap"
          stir_speed="150 RPM"
          purpose="None"
          stirring_controller="Rotovap"
          comment="">
          <CStirringControllerSetSpeed
            stirring_controller="Rotovap"
            stir_speed="150 RPM"
            comment="" />
          <CStirringControllerStart
            stirring_controller="Rotovap"
            comment="" />
        </StartStir>
        <StartHeatChill
          vessel="Rotovap"
          temp="40 �C"
          purpose="None"
          temperature_controller="Rotovap"
          comment="">
          <CTemperatureControllerSetTemp
            temperature_controller="Rotovap"
            temp="40 �C"
            sensor="bath"
            comment="" />
          <CTemperatureControllerStart
            temperature_controller="Rotovap"
            comment="" />
        </StartHeatChill>
        <WaitForTemp
          vessel="Rotovap"
          target_temp="40.0"
          active="True"
          temperature_controller="Rotovap"
          relaxed_rt_threshold="5.0"
          relaxed_rt_threshold_timeout="600.0"
          upper_temp_tolerance="2 �C"
          lower_temp_tolerance="2 �C"
          comment="" />
        <StartStir
          vessel="Rotovap"
          stir_speed="150 RPM"
          purpose="None"
          stirring_controller="Rotovap"
          comment="">
          <CStirringControllerSetSpeed
            stirring_controller="Rotovap"
            stir_speed="150 RPM"
            comment="" />
          <CStirringControllerStart
            stirring_controller="Rotovap"
            comment="" />
        </StartStir>
      </HeatChillToTemp>
      <CRotavapStart
        rotavap_name="Rotovap"
        comment="" />
      <Wait
        time="60 min"
        comment="" />
      <CRotavapStop
        rotavap_name="Rotovap"
        comment="" />
      <StopHeatChill
        vessel="Rotovap"
        heater="Rotovap"
        chiller="None"
        comment="">
        <CTemperatureControllerStop
          temperature_controller="Rotovap"
          comment="" />
      </StopHeatChill>
      <CRotavapLiftUp
        rotavap_name="Rotovap"
        comment="" />
      <Wait
        time="2 min"
        comment="" />
      <SetSensor
        sensor="Rotovap"
        start="True"
        stop="True"
        reading_interval="None"
        on_finish="None"
        comment="" />
      <FlushTubing
        to_vessel="Rotovap"
        to_port="evaporate"
        volume="5 mL"
        aspiration_speed="100 mL/min"
        move_speed="100 mL/min"
        dispense_speed="100 mL/min"
        through_cartridge="None"
        flush_tube_vessel="Air"
        aspiration_valve="None"
        flush_solvent="None"
        flush_solvent_volume="None"
        flush_solvent_vessel="None"
        solvent_aspiration_valve="None"
        through_nodes=""
        dead_volume="None"
        time="None"
        comment="">
        <CMove
          from_vessel="Air"
          to_vessel="Rotovap"
          volume="5 mL"
          move_speed="100.0"
          aspiration_speed="100.0"
          dispense_speed="100.0"
          from_port="0"
          to_port="evaporate"
          through=""
          use_backbone="True"
          repeats="1"
          estimated_volume="None"
          time="None"
          comment="" />
      </FlushTubing>
      <Transfer
        stir_to_vessel="False"
        stir_from_vessel="False"
        rinse_stir="True"
        stir_speed="250.0"
        from_vessel="Rotovap"
        to_vessel="Waste_6"
        volume="all"
        amount="None"
        from_port="collect"
        to_port="0"
        through="None"
        time="None"
        aspiration_speed="200 mL/min"
        move_speed="200 mL/min"
        dispense_speed="200 mL/min"
        viscous="False"
        through_cartridge="None"
        transfer_all="True"
        from_vessel_has_stirrer="True"
        from_vessel_has_heater="True"
        from_vessel_has_chiller="False"
        flush_tubing="False"
        rinsing_solvent="None"
        rinsing_volume="None"
        rinsing_repeats="1"
        rinsing_solvent_vessel="None"
        rinse_withdrawal_excess="0.2"
        solid="False"
        to_vessel_has_stirrer="True"
        rinse_stir_time="30.0"
        rinse_settle_time="10.0"
        aspiration_valve="Valve_6"
        through_nodes="Valve_6"
        tubing_dead_volume="0"
        default_pump_speed="100 mL/min"
        comment="">
        <StopStir
          vessel="Rotovap"
          stirring_controller="Rotovap"
          comment="">
          <CStirringControllerStop
            stirring_controller="Rotovap"
            comment="" />
        </StopStir>
        <StopStir
          vessel="Waste_6"
          stirring_controller="None"
          comment="" />
        <CMove
          from_vessel="Rotovap"
          to_vessel="Waste_6"
          volume="all"
          move_speed="200.0"
          aspiration_speed="200.0"
          dispense_speed="200.0"
          from_port="collect"
          to_port="0"
          through="None"
          use_backbone="True"
          repeats="1"
          estimated_volume="250 mL"
          time="None"
          comment="" />
        <StopStir
          vessel="Rotovap"
          stirring_controller="Rotovap"
          comment="">
          <CStirringControllerStop
            stirring_controller="Rotovap"
            comment="" />
        </StopStir>
        <StopStir
          vessel="Waste_6"
          stirring_controller="None"
          comment="" />
      </Transfer>
    </Evaporate>
    <Shutdown
      vacuums="Rotovap"
      heaters="Hotplate 1"
      stirrers="Separator stirrer Hotplate 1"
      rotavaps="Rotovap"
      chillers=""
      microwaves="Microwave"
      pneumatic_controllers=""
      power_supplies=""
      comment="">
      <CStirringControllerStop
        stirring_controller="Rotovap"
        comment="" />
      <CTemperatureControllerStop
        temperature_controller="Rotovap"
        comment="" />
      <CRotavapLiftUp
        rotavap_name="Rotovap"
        comment="" />
      <CStirringControllerStop
        stirring_controller="Separator stirrer"
        comment="" />
      <CStirringControllerStop
        stirring_controller="Hotplate 1"
        comment="" />
      <CTemperatureControllerStop
        temperature_controller="Hotplate 1"
        comment="" />
      <CPressureControllerStop
        pressure_controller="Rotovap"
        comment="" />
      <VentVacuum
        vessel="Rotovap"
        pressure_controller="Rotovap"
        comment="" />
      <CMicrowaveGeneratorStop
        vessel="Microwave"
        _device_name="Microwave"
        comment="" />
    </Shutdown>
  </Procedure>

</Synthesis>

</XDL>
