# Supplementary material for: Programmable Microwaveable Chemistry in the Chemputer
Source: Angew Chem Int Ed Engl. 2025 Nov 29;65(4):e15869. doi: 10.1002/anie.202515869 (PMC12828470; doi:10.1002/anie.202515869)
Supplement: Supplementary file 2 — Supporting Information [file ANIE-65-e15869-s002.zip › Compound 6/Script execution notebook 6-1.ipynb]

# %% [code]
from os import path
from xdl import XDL
import ChemputerAPI
from chempiler import Chempiler
from chemputerxdl import ChemputerPlatform
import PyLabware
import time as t
import datetime as dt

simulation = False

experiment_name = 'Cross-coupling_6-1'
graph_file = experiment_name+'.json'
xdl_file = experiment_name+'.xdl'

# %% [code]
x = XDL(xdl_file, platform=ChemputerPlatform)
x.prepare_for_execution(graph_file)

# %% [code]
c = Chempiler(experiment_name,
              graph_file=graph_file,
              output_dir=experiment_name,
              simulation=simulation,
              device_modules=[ChemputerAPI])

# %% [code]
x.execute(c)
